# Supplementary material for: HLA allele and haplotype frequencies of eight Indian populations based on 130,518 registered stem cell donors
Source: Front Immunol. 2025 Feb 25;16:1528177. doi: 10.3389/fimmu.2025.1528177 (PMC11893841; doi:10.3389/fimmu.2025.1528177)
Supplement: Supplementary file 1 [file Table1.xlsx]

## Sheet: S1_donor state
Supplemental Information 1: DKMS-BMST: State of the donors' first adress. Only subsamples of n ≥ 1,000 donors are listed. The total sample includes n = 130,518 donors.
State ID	State	Nr. of donors
KA	Karnataka	35043
MH	Maharashtra	16366
KL	Kerala	13723
TN	Tamil Nadu	8589
WB	West Bengal	8366
UP	Uttar Pradesh	6542
GJ	Gujarat	5333
TG	Telangana	4283
AP	Andhra Pradesh	4118
DL	Delhi	4000
RJ	Rajasthan	3426
HR	Haryana	3046
UT	Uttarakhand	3044
MP	Madhya Pradesh	2607
OR	Odisha	2045
BR	Bihar	1867
PB	Punjab	1709
JH	Jharkhand	1421
AS	Assam	1367
others		3623

## Sheet: S2_parents origin
S2: DKMS-BMST: State of origin of both parents of the donors. Only subsamples of n ≥ 1,000 donors are listed. The total sample includes n = 130,518 donors.
State of origin (mother/father)	Nr. of donors
KA/KA	18348
KL/KL	15765
MH/MH	10972
TN/TN	9786
UP/UP	8651
WB/WB	8341
AP/AP	7170
GJ/GJ	6654
BR/BR	4548
RJ/RJ	4471
UT/UT	2968
TG/TG	2828
OR/OR	2772
MP/MP	2623
HR/HR	2122
na/na	1943
PB/PB	1739
DL/DL	1573
AS/AS	1456
JH/JH	1220
others	14568
Abbreviations:
AP: Andhra Pradesh
AS: Assam
BR: Bihar
DL: Delhi
GJ: Gujarat
HR: Haryana
JH: Jharkhand
KA: Karnataka
KL: Kerala
MH: Maharashtra
MP: Madhya Pradesh
OR: Odisha
PB: Punjab
RJ: Rajasthan
TG: Telangana
TN: Tamil Nadu
UP: Uttar Pradesh
UT: Uttarakhand
WB: West Bengal
na: not specified

## Sheet: S3_AF_A
Supplemental Information 3: HLA-A allele frequencies of the 8 Indian subsamples and the references. Sample size is indicated in the respective header. Cum. freq. = cumulated frequency of the 10 most frequent alleles. The arithmetic mean of the 8 Indian samples (IND-mean) is given in the rearmost columns. Alleles with the lowest frequencies were discarded above the cumulative frequency of 0.995. A…
Bengali (West Bengal; n=7,089)			Gujarati (Gujarat; n=6,221)			Hindi (Uttar Pradesh; n=7,677)			Kannada (Karnataka; n=10,360)			Malayalam (Kerala; n=14,866)			Marathi (Maharashtra; n=8,169)			Tamil (Tamil Nadu; n=7,698)			Telugu (Andhra Pradesh; n=5,808)			DE-IND (n=4,703)			UK-IND (n=57,218)			IND-mean
Cum. freq.	0.871981		Cum. freq.	0.80664		Cum. freq.	0.857883		Cum. freq.	0.851798		Cum. freq.	0.884374		Cum. freq.	0.8481		Cum. freq.	0.869315		Cum. freq.	0.873013		Cum. freq.	0.838986		Cum. freq.	0.831337		Cum. freq.	0.846397
Allele count	42		Allele count	47		Allele count	58		Allele count	57		Allele count	76		Allele count	57		Allele count	57		Allele count	50		Allele count	60		Allele count	106
Allele	f		Allele	f		Allele	f		Allele	f		Allele	f		Allele	f		Allele	f		Allele	f		Allele	f		Allele	f		Allele	f
A*11:01g	0.190207		A*01:01g	0.1697		A*11:01g	0.144458		A*24:02g	0.138144		A*24:02g	0.190289		A*11:01g	0.152714		A*01:01g	0.161011		A*01:01g	0.170603		A*11:01g	0.134418		A*01:01g	0.146487		A*11:01g	0.148863
A*33:03g	0.188852		A*11:01g	0.151674		A*01:01g	0.137486		A*33:03g	0.137288		A*11:01g	0.144915		A*24:02g	0.131958		A*24:02g	0.156189		A*24:02g	0.144518		A*24:02g	0.133917		A*11:01g	0.142327		A*24:02g	0.14058
A*24:02g	0.125487		A*24:02g	0.101292		A*24:02g	0.136761		A*11:01g	0.133393		A*33:03g	0.136154		A*33:03g	0.131728		A*11:01g	0.137967		A*11:01g	0.135573		A*01:01g	0.131637		A*24:02g	0.131771		A*01:01g	0.1345
A*01:01g	0.109255		A*68:01g	0.093405		A*33:03g	0.117521		A*01:01g	0.128176		A*01:01g	0.0808		A*01:01g	0.11897		A*02:11g	0.081348		A*02:11g	0.113348		A*33:03g	0.100296		A*33:03g	0.08462		A*33:03g	0.116595
A*68:01g	0.058127		A*33:03g	0.06638		A*03:01g	0.075669		A*02:11g	0.092605		A*02:01g	0.075108		A*02:11g	0.099578		A*33:03g	0.078241		A*33:03g	0.076594		A*03:01g	0.075229		A*68:01g	0.074497		A*02:11g	0.071674
A*02:03g	0.056862		A*03:01g	0.062519		A*68:01g	0.072584		A*68:01g	0.059528		A*03:01g	0.070747		A*68:01g	0.056382		A*03:01g	0.067884		A*68:01g	0.067485		A*02:01g	0.074809		A*03:01g	0.060578		A*68:01g	0.0646234
A*03:01g	0.050884		A*02:01g	0.047133		A*02:11g	0.065625		A*03:01g	0.058273		A*31:01g	0.051965		A*03:01g	0.049212		A*68:01g	0.057838		A*03:01g	0.054153		A*68:01g	0.06041		A*26:01g	0.05707		A*03:01g	0.0611676
A*02:11g	0.041659		A*32:01g	0.043205		A*02:01g	0.04244		A*02:01g	0.040438		A*68:01g	0.051638		A*29:01g	0.043725		A*02:01g	0.050329		A*02:01g	0.047926		A*02:11g	0.04886		A*02:01g	0.052624		A*02:01g	0.0448639
A*02:01g	0.025855		A*26:01g	0.039302		A*26:01g	0.036532		A*31:01g	0.032331		A*02:11g	0.047199		A*26:01g	0.033734		A*31:01g	0.041613		A*26:01g	0.032164		A*26:01g	0.044672		A*32:01g	0.041999		A*26:01g	0.0328725
A*24:07g	0.024793		A*02:11g	0.03203		A*32:01g	0.028807		A*29:01g	0.031622		A*26:01g	0.035559		A*32:01g	0.030099		A*26:01g	0.036895		A*32:01g	0.030649		A*31:01g	0.034738		A*02:11g	0.039364		A*31:01g	0.0306581
A*31:01g	0.019744		A*24:17	0.029422		A*02:06g	0.024274		A*32:01g	0.030435		A*32:01g	0.029374		A*02:01g	0.029682		A*32:01g	0.026115		A*31:01g	0.029753		A*32:01g	0.032938		A*31:01g	0.031409		A*32:01g	0.028799
A*26:01g	0.018429		A*24:07g	0.029314		A*31:01g	0.020824		A*26:01g	0.030365		A*29:01g	0.015979		A*31:01g	0.022507		A*24:07g	0.02008		A*02:06g	0.018272		A*02:06g	0.019733		A*02:06g	0.023735		A*02:03g	0.0173425
A*02:06g	0.016426		A*31:01g	0.026528		A*24:07g	0.013762		A*02:06g	0.014304		A*02:16g	0.010592		A*02:03g	0.01641		A*02:06g	0.01695		A*30:01g	0.016348		A*29:01g	0.014878		A*02:05g	0.01339		A*02:06g	0.0163515
A*24:17	0.013631		A*03:02g	0.019958		A*02:03g	0.012613		A*24:07g	0.011972		A*30:01g	0.009349		A*02:06g	0.015048		A*30:01g	0.011139		A*02:03g	0.014336		A*30:01g	0.012513		A*29:01g	0.012871		A*24:07g	0.0162309
A*32:01g	0.011708		A*02:06g	0.017025		A*02:05g	0.009342		A*30:01g	0.011621		A*24:07g	0.009068		A*24:07g	0.011947		A*02:03g	0.009944		A*24:07g	0.008911		A*23:01g	0.010376		A*30:01g	0.012342		A*29:01g	0.0161226
A*29:01g	0.008989		A*02:03g	0.012316		A*03:02g	0.00909		A*02:03g	0.010788		A*02:06g	0.008513		A*30:01g	0.010705		A*02:16g	0.009142		A*29:01g	0.007656		A*24:07g	0.010217		A*23:01g	0.010398		A*30:01g	0.0106958
A*30:01g	0.006912		A*30:01g	0.012056		A*30:01g	0.007436		A*02:16g	0.008002		A*02:03g	0.005471		A*23:01g	0.007183		A*29:01g	0.007859		A*02:16g	0.005242		A*02:05g	0.009382		A*24:07g	0.010321		A*24:17	0.0067175
A*24:03g	0.005467		A*02:05g	0.007314		A*23:01g	0.007149		A*23:01g	0.00785		A*23:01g	0.004867		A*03:02g	0.005347		A*02:05g	0.004222		A*30:02g	0.003837		A*02:03g	0.007942		A*03:02g	0.009424		A*03:02g	0.006294
A*11:03g	0.004989		A*29:01g	0.006349		A*29:01g	0.006802		A*03:02g	0.004102		A*02:05g	0.003226		A*02:16g	0.004921		A*03:02g	0.003962		A*03:02g	0.003185		A*03:02g	0.004515		A*02:03g	0.007883		A*02:16g	0.00510587
A*74:01g	0.003242		A*24:03g	0.006218		A*11:03g	0.004494		A*30:02g	0.003238		A*24:17	0.002016		A*24:03g	0.003898		A*23:01g	0.003957		A*11:03g	0.002755		A*24:03g	0.004019		A*24:03g	0.007499		A*23:01g	0.00488425
A*03:02g	0.002892		A*26:63	0.004983		A*02:20g	0.003364		A*24:03g	0.002823		A*03:02g	0.001816		A*02:05g	0.003611		A*24:17	0.002894		A*24:03g	0.002461		A*25:01g	0.003296		A*24:17	0.005871		A*02:05g	0.00426538
A*02:05g	0.002677		A*23:01g	0.004179		A*24:17	0.002214		A*02:05g	0.002095		A*30:02g	0.001682		A*02:20g	0.002628		A*30:02g	0.002503		A*02:05g	0.001636		A*29:02g	0.002853		A*02:16g	0.002642		A*24:03g	0.00307725
A*23:01g	0.002257		A*02:20g	0.003294		A*24:03g	0.002084		A*24:17	0.000917		A*66:01g	0.000837		A*30:02g	0.002571		A*24:03g	0.0013		A*23:01g	0.001632		A*02:16g	0.002764		A*02:20g	0.002341		A*11:03g	0.00219625
A*31:12	0.001555		A*02:16g	0.001206		A*74:01g	0.001954		A*11:03g	0.000869		A*68:02g	0.000807		A*11:03g	0.002142		A*11:03g	0.001234		A*24:17	0.000689		A*30:02g	0.002339		A*26:63	0.001383		A*30:02g	0.0020355
A*31:16	0.000705		A*31:12	0.001127		A*31:12	0.001825		A*74:01g	0.000434		A*29:02g	0.00074		A*24:17	0.001957		A*29:02g	0.000585		A*74:01g	0.000603		A*24:17	0.002126		A*74:01g	0.001235		A*02:20g	0.00133938
A*02:16g	0.000635		A*33:01g	0.001125		A*31:16	0.001275		A*68:02g	0.000338		A*02:02g	0.000673		A*74:01g	0.001374		A*74:03	0.000325		A*11:58	0.000517		A*33:01g	0.002124		A*33:01g	0.001096		A*74:01g	0.00111713
A*30:02g	0.000564		A*31:16	0.000804		A*30:02g	0.001246		A*33:01g	0.000241		A*33:01g	0.000639		A*68:02g	0.000673		A*02:35	0.000325		A*30:11	0.000517		A*02:20g	0.001429		A*11:03g	0.001071		A*31:12	0.000664625
A*68:24	0.000494		A*30:02g	0.000643		A*29:02g	0.001107		A*66:01g	0.000193		A*11:03g	0.000605		A*31:16	0.000673		A*31:12	0.00026		A*02:20g	0.000517		A*68:02g	0.001276		A*66:01g	0.001047		A*26:63	0.000622875
A*02:20g	0.000423		A*31:06	0.000563		A*02:16g	0.001107		A*74:03	0.000193		A*74:01g	0.000572		A*33:01g	0.00049		A*74:01g	0.000195		A*31:06	0.00043		A*74:01g	0.001271		A*30:02g	0.000924		A*31:16	0.000500875
A*02:35	0.000212		A*74:01g	0.000563		A*33:01g	0.001094		A*02:20g	0.000193		A*24:03g	0.000367		A*01:03g	0.000367		A*11:19	0.000195		A*11:44	0.000258		A*66:01g	0.001169		A*31:12	0.000871		A*33:01g	0.00047825
A*24:05g	0.000141		A*66:01g	0.000482		A*68:24	0.000586		A*30:11	0.000193		A*30:04g	0.000336		A*68:24	0.000245		A*31:149N	0.000195		A*24:10g	0.000258		A*11:03g	0.001169		A*02:08	0.000864		A*29:02g	0.00035175
A*01:03g	0.000141		A*11:03g	0.000482		A*02:08	0.000521		A*31:12	0.000193		A*02:35	0.000269		A*31:12	0.000185		A*24:10g	0.000195		A*31:16	0.000172		A*30:04g	0.000957		A*29:02g	0.000763		A*68:02g	0.00033325
A*30:04g	0.000141		A*01:43	0.000321		A*31:06	0.000456		A*26:14	0.000193		A*74:03	0.000235		A*24:165	0.000184		A*02:20g	0.000195		A*26:14	0.000172		A*31:06	0.000638		A*31:06	0.000716		A*66:01g	0.00027975
A*74:05	7.1e-05		A*29:02g	0.000321		A*66:01g	0.000391		A*31:16	0.000145		A*34:01g	0.000168		A*30:11	0.000184		A*26:14	0.00013		A*31:12	0.000172		A*34:01g	0.000532		A*69:01	0.000505		A*68:24	0.0002215
A*02:595	7.1e-05		A*68:02g	0.000321		A*68:02g	0.000326		A*11:15	0.000145		A*31:16	0.000168		A*26:07	0.000184		A*33:86	0.00013		A*32:11Q	0.000172		A*31:16	0.000532		A*31:16	0.000422		A*31:06	0.0002205
A*02:747	7.1e-05		A*68:24	0.000313		A*69:01	0.000261		A*31:06	0.000145		A*33:48	0.000101		A*66:01g	0.000184		A*11:20	0.00013		A*33:01g	0.000172		A*02:08	0.000425		A*02:02g	0.000358		A*30:11	0.000134125
A*68:02g	7.1e-05		A*24:13	0.000241		A*33:10	0.00013		A*24:05g	9.7e-05		A*24:254	0.000101		A*69:01	0.000122		A*68:02g	0.00013		A*69:01	0.000172		A*02:02g	0.000425		A*68:24	0.00034		A*02:35	0.000108375
A*01:12	7.1e-05		A*02:08	0.000161		A*26:16	6.5e-05		A*33:10	9.7e-05		A*02:20g	0.000101		A*68:12	0.000122		A*33:13	0.00013		A*24:390	8.6e-05		A*68:24	0.000425		A*01:82	0.000302		A*74:03	0.00010175
A*32:127	7.1e-05		A*11:315	8e-05		A*26:18	6.5e-05		A*11:211	9.7e-05		A*02:580	0.000101		A*24:97	0.000122		A*33:01g	6.5e-05		A*11:20	8.6e-05		A*31:12	0.000419		A*68:02g	0.000216		A*69:01	9.9875e-05
A*68:158	7.1e-05		A*02:02g	8e-05		A*02:590	6.5e-05		A*69:01	9.7e-05		A*24:10g	0.000101		A*11:224	0.000122		A*31:04	6.5e-05		A*01:03g	8.6e-05		A*02:17	0.000319		A*26:07	0.00021		A*02:02g	9.4125e-05
A*11:183	7.1e-05		A*26:07	8e-05		A*24:13	6.5e-05		A*11:64	4.8e-05		A*34:02g	0.000101		A*24:05g	0.000122		A*31:120	6.5e-05		A*11:19	8.6e-05		A*24:10g	0.000319		A*68:99	8.7e-05		A*11:58	9.0625e-05
A*31:06	7.1e-05		A*11:44	8e-05		A*24:97	6.5e-05		A*24:13	4.8e-05		A*11:02g	0.000101		A*11:58	6.1e-05		A*24:41	6.5e-05		A*24:41	8.6e-05		A*34:02g	0.000319		A*36:01g	7.9e-05		A*02:08	8.95e-05
			A*24:220	8e-05		A*31:134	6.5e-05		A*33:65	4.8e-05		A*02:503	0.000101		A*24:13	6.1e-05		A*11:366	6.5e-05		A*29:10	8.6e-05		A*02:07g	0.000319		A*01:43	7.9e-05		A*01:03g	8.2625e-05
			A*36:01g	8e-05		A*24:234	6.5e-05		A*02:638	4.8e-05		A*01:43	0.0001		A*24:434N	6.1e-05		A*11:10	6.5e-05		A*66:01g	8.6e-05		A*11:44	0.000213		A*74:03	7e-05		A*30:04g	7.5875e-05
			A*69:01	8e-05		A*25:01g	6.5e-05		A*02:748N	4.8e-05		A*02:07g	6.7e-05		A*11:89	6.1e-05		A*34:01g	6.5e-05		A*31:158N	8.6e-05		A*11:02g	0.000213		A*01:03g	7e-05		A*24:10g	7.525e-05
			A*68:12	8e-05		A*26:17	6.5e-05		A*11:44	4.8e-05		A*24:13	6.7e-05		A*01:23	6.1e-05		A*24:05g	6.5e-05		A*02:807N	8.6e-05		A*69:01	0.00016		A*11:89	6.1e-05		A*26:14	6.1875e-05
			A*30:11	8e-05		A*24:135	6.5e-05		A*29:64	4.8e-05		A*31:149N	6.7e-05		A*33:98	6.1e-05		A*36:01g	6.5e-05		A*68:24	8.6e-05		A*11:58	0.000106		A*26:17	5.2e-05		A*24:13	6.025e-05
						A*24:31	6.5e-05		A*11:58	4.8e-05		A*01:03g	6.7e-05		A*26:17	6.1e-05		A*11:58	6.5e-05		A*01:26	8.6e-05		A*33:55	0.000106		A*30:11	3.5e-05		A*11:44	5.5875e-05
						A*02:93	6.5e-05		A*24:20	4.8e-05		A*26:116	6.7e-05		A*11:44	6.1e-05		A*66:01g	6.5e-05		A*01:104	8.6e-05		A*02:128	0.000106		A*30:04g	3.5e-05		A*24:05g	5.3125e-05
						A*26:07	6.5e-05		A*11:12	4.8e-05		A*36:01g	6.7e-05		A*02:323	6.1e-05		A*11:04	6.5e-05		A*33:42	6.9e-05		A*02:30	0.000106		A*33:70	2.6e-05		A*01:43	5.2625e-05
						A*30:04g	6.5e-05		A*68:24	4.8e-05		A*69:01	6.7e-05		A*74:03	6.1e-05		A*30:11	6.5e-05					A*30:11	0.000106		A*26:76	2.6e-05		A*26:07	4.1125e-05
						A*24:356	6.5e-05		A*29:82	4.8e-05		A*11:161	6.7e-05		A*11:183	6.1e-05		A*30:04g	6.5e-05					A*26:08	0.000106		A*01:12	2.6e-05		A*33:10	3.6e-05
						A*33:55	6.5e-05		A*24:165	4.8e-05		A*11:58	3.4e-05		A*01:44	6.1e-05		A*31:06	6.5e-05					A*68:18N	0.000106		A*24:13	2.6e-05		A*11:19	3.5125e-05
						A*03:18	6.5e-05		A*11:20	4.8e-05		A*02:932	3.4e-05		A*02:35	6.1e-05		A*31:16	6.5e-05					A*29:10	0.000106		A*02:35	2.6e-05		A*68:12	3.3375e-05
						A*01:150	6.5e-05		A*02:37	4.8e-05		A*33:135	3.4e-05		A*33:10	6.1e-05		A*68:12	6.5e-05					A*02:343	0.000106		A*01:33	1.7e-05		A*11:20	3.3e-05
						A*24:20	6.5e-05		A*01:23	4.8e-05		A*33:94	3.4e-05		A*01:12	6.1e-05		A*31:137	6.5e-05					A*68:65	0.000106		A*30:54	1.7e-05		A*31:149N	3.275e-05
						A*01:380	6.5e-05		A*24:10g	4.8e-05		A*02:514N	3.4e-05		A*29:02g	6.1e-05		A*80:01g	6.5e-05					A*01:250N	0.000106		A*34:02g	1.7e-05		A*34:01g	2.9125e-05
						A*02:419	6.5e-05					A*01:197	3.4e-05											A*11:183	0.000106		A*24:10g	1.7e-05		A*24:165	2.9e-05
												A*03:228	3.4e-05											A*26:07	0.000106		A*25:01g	1.7e-05		A*36:01g	2.65e-05
												A*02:08	3.4e-05											A*23:13	5.3e-05		A*01:74	1.7e-05		A*24:97	2.3375e-05
												A*24:121	3.4e-05														A*11:04	1.7e-05		A*32:11Q	2.15e-05
												A*33:51	3.4e-05														A*02:514N	1.7e-05		A*26:17	2e-05
												A*11:205	3.4e-05														A*24:31	9e-06		A*24:41	1.8875e-05
												A*11:187	3.4e-05														A*24:82	9e-06		A*11:15	1.8125e-05
												A*30:11	3.4e-05														A*66:05	9e-06		A*01:12	1.65e-05
												A*24:345	3.4e-05														A*24:72	9e-06		A*11:183	1.65e-05
												A*33:65	3.4e-05														A*01:242	9e-06		A*33:86	1.625e-05
												A*02:423	3.4e-05														A*32:17	9e-06		A*33:13	1.625e-05
												A*11:223	3.4e-05														A*24:21	9e-06		A*11:224	1.525e-05
												A*03:10	3.4e-05														A*11:58	9e-06		A*24:20	1.4125e-05
												A*01:250N	3.4e-05														A*11:64	9e-06		A*01:23	1.3625e-05
												A*31:06	3.4e-05														A*26:102	9e-06		A*34:02g	1.2625e-05
												A*26:17	3.4e-05														A*68:21	9e-06		A*11:02g	1.2625e-05
												A*24:284	3.4e-05														A*24:156	9e-06		A*33:48	1.2625e-05
												A*02:22g	3.4e-05														A*11:19	9e-06		A*24:254	1.2625e-05
												A*31:89	3.4e-05														A*24:97	9e-06		A*02:580	1.2625e-05
																											A*11:32	9e-06		A*02:503	1.2625e-05
																											A*33:10	9e-06		A*11:211	1.2125e-05
																											A*01:150	9e-06		A*29:10	1.075e-05
																											A*24:20	9e-06		A*24:390	1.075e-05
																											A*24:06	9e-06		A*31:158N	1.075e-05
																											A*43:01g	9e-06		A*02:807N	1.075e-05
																											A*66:02g	9e-06		A*01:26	1.075e-05
																											A*26:14	9e-06		A*01:104	1.075e-05
																											A*11:183	9e-06		A*33:65	1.025e-05
																											A*02:07g	9e-06		A*11:315	1e-05
																											A*24:143	9e-06		A*24:220	1e-05
																											A*01:23	9e-06		A*74:05	8.875e-06
																											A*11:91	9e-06		A*02:595	8.875e-06
																											A*02:404	9e-06		A*02:747	8.875e-06
																											A*02:289	9e-06		A*32:127	8.875e-06
																											A*02:807N	9e-06		A*68:158	8.875e-06
																											A*01:26	9e-06		A*33:42	8.625e-06
																											A*32:05	9e-06		A*02:07g	8.375e-06
																											A*26:08	9e-06		A*26:116	8.375e-06
																											A*02:503	9e-06		A*11:161	8.375e-06
																											A*11:37	9e-06		A*25:01g	8.125e-06
																											A*32:32	9e-06		A*33:55	8.125e-06
																											A*66:12	9e-06		A*26:16	8.125e-06
																											A*66:03g	9e-06		A*26:18	8.125e-06
																											A*02:655	9e-06		A*02:590	8.125e-06
																											A*02:128	9e-06		A*31:134	8.125e-06
																											A*11:20	8e-06		A*24:234	8.125e-06
																											A*33:48	7e-06		A*24:135	8.125e-06
																											A*24:387	5e-06		A*24:31	8.125e-06
																											A*68:27	4e-06		A*02:93	8.125e-06
																														A*24:356	8.125e-06
																														A*03:18	8.125e-06
																														A*01:150	8.125e-06
																														A*01:380	8.125e-06
																														A*02:419	8.125e-06
																														A*31:04	8.125e-06
																														A*31:120	8.125e-06
																														A*11:366	8.125e-06
																														A*11:10	8.125e-06
																														A*11:04	8.125e-06
																														A*31:137	8.125e-06
																														A*80:01g	8.125e-06
																														A*24:434N	7.625e-06
																														A*11:89	7.625e-06
																														A*33:98	7.625e-06
																														A*02:323	7.625e-06
																														A*01:44	7.625e-06
																														A*11:64	6e-06
																														A*02:638	6e-06
																														A*02:748N	6e-06
																														A*29:64	6e-06
																														A*11:12	6e-06
																														A*29:82	6e-06
																														A*02:37	6e-06
																														A*01:250N	4.25e-06
																														A*02:932	4.25e-06
																														A*33:135	4.25e-06
																														A*33:94	4.25e-06
																														A*02:514N	4.25e-06
																														A*01:197	4.25e-06
																														A*03:228	4.25e-06
																														A*24:121	4.25e-06
																														A*33:51	4.25e-06
																														A*11:205	4.25e-06
																														A*11:187	4.25e-06
																														A*24:345	4.25e-06
																														A*02:423	4.25e-06
																														A*11:223	4.25e-06
																														A*03:10	4.25e-06
																														A*24:284	4.25e-06
																														A*02:22g	4.25e-06
																														A*31:89	4.25e-06

## Sheet: S4_AF_B
Supplemental Information 4: HLA-B allele frequencies of the 8 Indian subsamples and the references. Sample size is indicated in the respective header. Cum. freq. = cumulated frequency of the 10 most frequent alleles. The arithmetic mean of the 8 Indian samples (IND-mean) is given in the rearmost columns. Alleles with the lowest frequencies were discarded above the cumulative frequency of 0.995. A…
Bengali (West Bengal; n=7,089)			Gujarati (Gujarat; n=6,221)			Hindi (Uttar Pradesh; n=7,677)			Kannada (Karnataka; n=10,360)			Malayalam (Kerala; n=14,866)			Marathi (Maharashtra; n=8,169)			Tamil (Tamil Nadu; n=7,698)			Telugu (Andhra Pradesh; n=5,808)			DE-IND (n=4,703)			UK-IND (n=57,218)			IND-mean
Cum. freq.	0.673679		Cum. freq.	0.681261		Cum. freq.	0.661855		Cum. freq.	0.711441		Cum. freq.	0.664257		Cum. freq.	0.700541		Cum. freq.	0.661362		Cum. freq.	0.691993		Cum. freq.	0.606212		Cum. freq.	0.645435		Cum. freq.	0.655299
Allele count	89		Allele count	79		Allele count	95		Allele count	79		Allele count	106		Allele count	98		Allele count	97		Allele count	77		Allele count	114		Allele count	170
Allele	f		Allele	f		Allele	f		Allele	f		Allele	f		Allele	f		Allele	f		Allele	f		Allele	f		Allele	f		Allele	f
B*44:03g	0.128175		B*40:06g	0.125034		B*44:03g	0.107066		B*40:06g	0.12438		B*40:06g	0.106061		B*40:06g	0.141757		B*40:06g	0.108738		B*40:06g	0.122735		B*40:06g	0.085759		B*40:06g	0.093343		B*40:06g	0.114148
B*15:02g	0.109848		B*52:01g	0.090683		B*40:06g	0.103442		B*07:05g	0.088728		B*51:01g	0.081015		B*52:01g	0.090603		B*51:01g	0.091003		B*52:01g	0.095705		B*51:01g	0.072116		B*51:01g	0.089759		B*52:01g	0.0801375
B*52:01g	0.082287		B*51:01g	0.089719		B*52:01g	0.091555		B*51:01g	0.080071		B*07:02g	0.070727		B*07:05g	0.08213		B*57:01g	0.081899		B*57:01g	0.086681		B*44:03g	0.066645		B*52:01g	0.071252		B*44:03g	0.077525
B*40:06g	0.081039		B*35:03g	0.070694		B*35:03g	0.087256		B*44:03g	0.075345		B*58:01g	0.068678		B*44:03g	0.079636		B*52:01g	0.075892		B*51:01g	0.08615		B*52:01g	0.065745		B*35:03g	0.068697		B*51:01g	0.0727135
B*35:03g	0.065491		B*57:01g	0.066941		B*51:01g	0.062585		B*35:03g	0.071704		B*44:03g	0.065231		B*35:01g	0.068158		B*35:03g	0.067588		B*35:03g	0.0823		B*35:03g	0.06304		B*08:01g	0.063458		B*35:03g	0.0713264
B*57:01g	0.05298		B*35:01g	0.06291		B*07:02g	0.047506		B*35:01g	0.067685		B*35:03g	0.060678		B*35:03g	0.0649		B*07:05g	0.053231		B*44:03g	0.061016		B*07:02g	0.057615		B*44:03g	0.059445		B*57:01g	0.0590086
B*35:01g	0.052264		B*44:03g	0.05449		B*35:01g	0.047329		B*52:01g	0.063559		B*07:05g	0.05585		B*51:01g	0.061325		B*44:03g	0.049241		B*35:01g	0.049094		B*35:01g	0.056624		B*35:01g	0.056698		B*35:01g	0.0553459
B*38:02g	0.035646		B*08:01g	0.046963		B*57:01g	0.043366		B*58:01g	0.05542		B*35:01g	0.053433		B*57:01g	0.041247		B*37:01g	0.048376		B*37:01g	0.041932		B*08:01g	0.050991		B*57:01g	0.056379		B*07:05g	0.0431876
B*07:02g	0.033926		B*15:02g	0.040426		B*58:01g	0.038796		B*57:01g	0.047187		B*57:01g	0.051768		B*58:01g	0.039821		B*07:02g	0.0435		B*07:05g	0.034229		B*57:01g	0.04389		B*07:02g	0.045236		B*58:01g	0.0418944
B*58:01g	0.032023		B*37:01g	0.033401		B*08:01g	0.032954		B*07:02g	0.037362		B*52:01g	0.050816		B*07:02g	0.030964		B*35:01g	0.041894		B*58:01g	0.032151		B*58:01g	0.043787		B*58:01g	0.041168		B*07:02g	0.0400122
B*51:01g	0.02984		B*07:02g	0.029216		B*18:01g	0.026481		B*37:01g	0.034583		B*55:01g	0.03284		B*37:01g	0.029461		B*58:01g	0.039799		B*07:02g	0.026897		B*37:01g	0.030702		B*37:01g	0.032719		B*37:01g	0.0333524
B*37:01g	0.02395		B*18:01g	0.028677		B*37:01g	0.026341		B*08:01g	0.024422		B*40:01g	0.031452		B*08:01g	0.019622		B*08:01g	0.032731		B*08:01g	0.023491		B*07:05g	0.027402		B*18:01g	0.025348		B*15:02g	0.0303521
B*55:01g	0.023207		B*58:01g	0.028467		B*15:17g	0.02328		B*55:01g	0.018466		B*15:18g	0.029373		B*55:01g	0.019544		B*15:18g	0.023		B*13:01g	0.022669		B*40:01g	0.025947		B*40:01g	0.02274		B*08:01g	0.0246868
B*13:01g	0.022881		B*40:01g	0.020914		B*55:01g	0.022459		B*13:01g	0.018332		B*37:01g	0.028775		B*13:01g	0.0178		B*18:01g	0.022252		B*40:01g	0.021001		B*18:01g	0.025789		B*55:01g	0.022486		B*55:01g	0.0208205
B*27:05g	0.021376		B*55:01g	0.01728		B*40:01g	0.021165		B*40:01g	0.01695		B*15:01g	0.024344		B*18:01g	0.017001		B*13:01g	0.019339		B*15:18g	0.018904		B*15:01g	0.022284		B*50:01g	0.022172		B*18:01g	0.0203361
B*18:01g	0.018178		B*15:01g	0.015493		B*15:02g	0.017941		B*15:18g	0.015596		B*18:01g	0.021174		B*38:02g	0.014817		B*40:01g	0.01918		B*13:02g	0.018132		B*55:01g	0.021827		B*07:05g	0.018425		B*40:01g	0.0201158
B*40:01g	0.01694		B*15:17g	0.014741		B*27:05g	0.017862		B*18:01g	0.013671		B*15:17g	0.015689		B*15:02g	0.014297		B*15:02g	0.018107		B*55:01g	0.016353		B*50:01g	0.017397		B*15:17g	0.017192		B*13:01g	0.0174587
B*15:32g	0.013817		B*13:01g	0.013096		B*15:01g	0.013887		B*15:02g	0.013461		B*15:02g	0.01488		B*40:01g	0.013324		B*15:01g	0.016769		B*51:06	0.015659		B*13:02g	0.0173		B*15:01g	0.015812		B*15:18g	0.0158853
B*07:05g	0.013457		B*27:05g	0.01237		B*50:01g	0.013331		B*13:02g	0.013177		B*13:01g	0.014271		B*13:02g	0.011861		B*55:01g	0.016415		B*18:01g	0.015255		B*44:02g	0.016165		B*15:02g	0.014569		B*15:01g	0.0137535
B*15:17g	0.01121		B*13:02g	0.012246		B*15:18g	0.013064		B*15:01g	0.011762		B*56:01g	0.013968		B*51:06	0.011044		B*13:02g	0.012755		B*15:02g	0.013857		B*15:02g	0.014427		B*13:02g	0.013547		B*15:17g	0.0122534
B*15:01g	0.010533		B*50:01g	0.011008		B*38:02g	0.011356		B*51:06	0.0117		B*13:02g	0.011107		B*15:01g	0.010643		B*50:01g	0.01247		B*48:04g	0.013427		B*15:17g	0.013395		B*15:18g	0.01162		B*13:02g	0.0120734
B*15:25g	0.00937		B*15:18g	0.009125		B*13:01g	0.011282		B*38:02g	0.008594		B*08:01g	0.010269		B*15:18g	0.010419		B*51:06	0.012263		B*50:01g	0.009697		B*15:18g	0.01301		B*13:01g	0.010845		B*38:02g	0.0115534
B*35:05g	0.008411		B*35:02g	0.008532		B*07:05g	0.010188		B*49:01g	0.007355		B*39:01g	0.009677		B*15:17g	0.010365		B*38:02g	0.00889		B*15:17g	0.00883		B*27:05g	0.010995		B*35:02g	0.010358		B*27:05g	0.009822
B*15:08	0.008391		B*07:05g	0.007688		B*13:02g	0.009692		B*50:01g	0.006581		B*15:05	0.00655		B*15:25g	0.010087		B*15:17g	0.008468		B*39:01g	0.008778		B*13:01g	0.010844		B*27:05g	0.009749		B*50:01g	0.0086435
B*56:01g	0.00812		B*44:02g	0.006668		B*44:02g	0.009541		B*56:01g	0.006563		B*15:08	0.005432		B*27:05g	0.009483		B*39:01g	0.007738		B*56:01g	0.007038		B*56:01g	0.008074		B*44:02g	0.009204		B*51:06	0.008513
B*39:01g	0.008101		B*40:02g	0.006188		B*27:07g	0.008901		B*15:05	0.006358		B*27:07g	0.004742		B*15:05	0.007743		B*15:25g	0.007431		B*15:01g	0.006597		B*39:01g	0.007424		B*41:01g	0.006714		B*56:01g	0.00714238
B*13:02g	0.007617		B*52:04	0.005485		B*15:05	0.006439		B*15:25g	0.006348		B*40:02g	0.004539		B*50:01g	0.006705		B*56:01g	0.006725		B*15:05	0.005854		B*38:02g	0.006592		B*27:07g	0.005878		B*15:25g	0.00630688
B*15:18g	0.007601		B*51:06	0.005368		B*48:01g	0.006255		B*39:01g	0.006118		B*50:01g	0.00442		B*49:01g	0.006297		B*15:05	0.006558		B*15:25g	0.005817		B*35:02g	0.006373		B*15:08	0.005737		B*39:01g	0.006271
B*08:01g	0.007042		B*48:01g	0.004742		B*49:01g	0.006228		B*27:05g	0.00559		B*38:02g	0.004266		B*56:01g	0.006058		B*27:05g	0.005155		B*38:02g	0.005406		B*27:07g	0.005831		B*38:02g	0.005568		B*15:05	0.00583325
B*27:07g	0.006439		B*15:25g	0.004164		B*56:01g	0.005374		B*15:17g	0.005444		B*49:01g	0.004132		B*39:01g	0.004573		B*49:01g	0.004736		B*44:02g	0.005337		B*40:02g	0.005718		B*15:05	0.005442		B*44:02g	0.00502488
B*51:06	0.006009		B*49:01g	0.004017		B*15:08	0.005079		B*44:02g	0.003474		B*44:02g	0.003854		B*44:02g	0.003764		B*44:02g	0.004482		B*49:01g	0.004697		B*49:01g	0.005635		B*49:01g	0.005425		B*49:01g	0.004903
B*50:01g	0.004936		B*38:02g	0.003452		B*52:04	0.005011		B*27:07g	0.003034		B*27:05g	0.00367		B*48:01g	0.003487		B*15:08	0.003183		B*48:01g	0.004563		B*15:08	0.005316		B*56:01g	0.005105		B*27:07g	0.00413525
B*15:05	0.003879		B*56:01g	0.003293		B*40:02g	0.004038		B*40:02g	0.002398		B*15:25g	0.003397		B*27:04g	0.003118		B*40:02g	0.002522		B*15:08	0.00327		B*41:01g	0.005182		B*51:06	0.005025		B*15:08	0.00383625
B*40:02g	0.003771		B*15:05	0.003285		B*15:25g	0.003841		B*53:01g	0.002369		B*51:06	0.00336		B*40:02g	0.003114		B*27:04g	0.001779		B*27:05g	0.00307		B*51:06	0.004995		B*40:02g	0.004691		B*40:02g	0.00366325
B*48:01g	0.003102		B*48:04g	0.003215		B*39:01g	0.003094		B*48:01g	0.002268		B*48:04g	0.002253		B*27:07g	0.002789		B*27:07g	0.001592		B*27:07g	0.003013		B*15:25g	0.004951		B*39:01g	0.004653		B*48:01g	0.0032605
B*44:02g	0.003079		B*35:08g	0.002598		B*51:06	0.002701		B*48:04g	0.001878		B*35:02g	0.002119		B*15:08	0.002265		B*48:01g	0.001364		B*40:02g	0.002736		B*38:01g	0.004784		B*48:01g	0.003782		B*48:04g	0.00305537
B*35:08g	0.002961		B*27:07g	0.002572		B*27:04g	0.002656		B*40:23	0.001833		B*41:01g	0.002082		B*53:01g	0.002263		B*51:19	0.001299		B*27:04g	0.00155		B*14:02g	0.004723		B*35:08g	0.003534		B*15:32g	0.00207962
B*15:12g	0.001833		B*41:01g	0.002411		B*41:01g	0.00228		B*35:08g	0.001544		B*14:02g	0.00177		B*38:01g	0.001759		B*40:23	0.001169		B*53:01g	0.001349		B*15:05	0.004013		B*15:25g	0.003048		B*52:04	0.001873
B*49:01g	0.001762		B*51:07	0.00217		B*35:08g	0.002019		B*27:04g	0.001157		B*53:01g	0.001413		B*52:04	0.001718		B*51:07	0.001027		B*40:23	0.001291		B*48:01g	0.003718		B*15:29	0.00249		B*35:02g	0.00186925
B*52:04	0.001288		B*27:04g	0.00209		B*35:02g	0.001853		B*15:08	0.001142		B*35:08g	0.001363		B*48:04g	0.001714		B*53:01g	0.000944		B*40:50	0.001205		B*35:08g	0.002869		B*27:04g	0.002437		B*27:04g	0.00173687
B*27:04g	0.00094		B*39:01g	0.002089		B*47:01g	0.001752		B*51:08g	0.001086		B*39:06g	0.00131		B*35:08g	0.001347		B*48:04g	0.000909		B*51:19	0.000517		B*41:02g	0.002126		B*38:01g	0.002385		B*35:08g	0.00162487
B*48:04g	0.000917		B*38:01g	0.002088		B*51:07	0.001433		B*52:04	0.000949		B*40:50	0.001008		B*40:50	0.001284		B*41:01g	0.000909		B*35:08g	0.000517		B*45:01g	0.002121		B*48:04g	0.002164		B*35:05g	0.00140275
B*35:02g	0.000775		B*40:23	0.002009		B*15:29	0.001432		B*40:50	0.000917		B*35:05g	0.000861		B*35:02g	0.001163		B*56:04	0.000909		B*15:13	0.000517		B*27:04g	0.002098		B*52:04	0.00192		B*53:01g	0.001334
B*15:38	0.000705		B*15:08	0.001928		B*38:01g	0.001237		B*51:19	0.000869		B*15:32g	0.000806		B*40:23	0.001102		B*35:05g	0.000844		B*39:06g	0.00043		B*39:06g	0.001807		B*14:02g	0.001557		B*40:23	0.0011645
B*39:06g	0.000635		B*47:01g	0.001849		B*14:02g	0.001224		B*40:26	0.000819		B*38:01g	0.000805		B*51:08g	0.000857		B*39:06g	0.000699		B*51:08g	0.00043		B*15:13	0.001807		B*41:02g	0.001491		B*41:01g	0.00108637
B*56:04	0.000564		B*14:02g	0.001607		B*40:23	0.001171		B*51:07	0.000676		B*15:03g	0.00074		B*39:06g	0.000857		B*15:75	0.000687		B*55:02g	0.00043		B*51:08g	0.001752		B*51:07	0.001223		B*40:50	0.000855125
B*40:50	0.000564		B*15:113	0.001442		B*40:50	0.001107		B*39:06g	0.000579		B*40:295	0.000706		B*15:10g	0.000673		B*35:08g	0.00065		B*40:26	0.00043		B*48:04g	0.00148		B*40:23	0.001177		B*38:01g	0.000822625
B*35:13	0.000564		B*53:01g	0.001125		B*41:02g	0.001107		B*15:10g	0.000531		B*27:04g	0.000605		B*14:02g	0.000612		B*15:04	0.000585		B*47:01g	0.000258		B*53:01g	0.001442		B*47:01g	0.001067		B*51:07	0.0008145
B*45:01g	0.000562		B*15:03g	0.000884		B*51:08g	0.000977		B*15:75	0.000483		B*45:01g	0.000505		B*41:01g	0.000551		B*14:02g	0.00052		B*51:34	0.000258		B*47:01g	0.001369		B*51:08g	0.000911		B*14:02g	0.000773
B*55:02g	0.000494		B*41:02g	0.000723		B*39:06g	0.000911		B*27:02g	0.000434		B*51:19	0.0005		B*27:02g	0.000551		B*51:08g	0.000455		B*14:02g	0.000258		B*15:29	0.001223		B*45:01g	0.000854		B*39:06g	0.00070775
B*51:07	0.000353		B*15:29	0.000723		B*53:01g	0.000856		B*15:32g	0.000434		B*40:23	0.000471		B*51:07	0.000551		B*45:01g	0.000455		B*35:05g	0.000258		B*35:05g	0.001063		B*15:32g	0.00068		B*51:08g	0.000641625
B*53:01g	0.000353		B*51:08g	0.000643		B*15:32g	0.00052		B*15:13	0.000386		B*51:08g	0.000404		B*15:240	0.00049		B*40:26	0.00039		B*35:02g	0.000172		B*15:32g	0.001062		B*53:01g	0.000677		B*47:01g	0.00059375
B*15:89	0.000353		B*15:10g	0.000643		B*15:75	0.00052		B*35:05g	0.00029		B*52:04	0.000403		B*35:05g	0.000428		B*38:01g	0.00039		B*15:32g	0.000172		B*52:04	0.00106		B*39:06g	0.000671		B*51:19	0.00047025
B*51:02g	0.000282		B*45:01g	0.000563		B*27:02g	0.000456		B*15:12g	0.00029		B*27:02g	0.000358		B*15:32g	0.000428		B*27:02g	0.00039		B*41:01g	0.000172		B*44:05g	0.000851		B*27:02g	0.000661		B*27:02g	0.00036175
B*15:13	0.000282		B*40:50	0.000563		B*45:01g	0.000391		B*58:18	0.000241		B*48:01g	0.000303		B*40:26	0.000367		B*47:01g	0.000325		B*27:02g	0.000172		B*51:07	0.000851		B*40:50	0.000419		B*15:12g	0.000354125
B*51:08g	0.000281		B*37:04	0.000558		B*15:12g	0.000261		B*47:01g	0.000193		B*40:26	0.000269		B*08:59	0.000332		B*37:04	0.000325		B*57:61	0.000172		B*27:02g	0.000851		B*57:03g	0.000329		B*45:01g	0.00034775
B*40:115	0.00028		B*15:38	0.000321		B*35:136	0.000261		B*14:02g	0.000193		B*57:03g	0.000235		B*50:04	0.000306		B*15:10g	0.00026		B*18:02	0.000172		B*27:06g	0.000744		B*37:04	0.000323		B*15:10g	0.00032875
B*40:23	0.00027		B*27:02g	0.000321		B*07:94	0.000195		B*37:04	0.000192		B*56:04	0.000202		B*44:06	0.000306		B*42:01g	0.00026		B*51:07	0.000172		B*40:23	0.000744		B*15:03g	0.00032		B*15:29	0.00031475
B*15:75	0.000212		B*15:32g	0.000266		B*51:09g	0.000195		B*55:02g	0.000181		B*55:02g	0.000191		B*55:02g	0.000306		B*15:13	0.000195		B*15:12g	0.000163		B*14:01g	0.000611		B*44:06	0.00031		B*15:75	0.000306375
B*15:04	0.000212		B*51:17	0.000241		B*40:160	0.000195		B*15:29	0.000145		B*39:24	0.000168		B*44:87	0.000306		B*35:02g	0.000195		B*15:38	8.6e-05		B*57:03g	0.000532		B*35:05g	0.000276		B*40:26	0.000302
B*27:02g	0.000212		B*15:75	0.000241		B*15:34	0.000195		B*38:01g	0.000145		B*41:02g	0.000148		B*51:19	0.000306		B*15:32g	0.000194		B*40:313	8.6e-05		B*46:01g	0.000532		B*15:09	0.000183		B*41:02g	0.00028725
B*51:19	0.000141		B*39:06g	0.000241		B*15:38	0.000195		B*35:02g	0.000145		B*46:01g	0.000135		B*47:01g	0.000306		B*40:50	0.000193		B*42:02	8.6e-05		B*40:50	0.000425		B*51:17	0.00017		B*15:03g	0.00027925
B*15:10g	0.000141		B*73:01g	0.000241		B*15:10g	0.000195		B*15:03g	0.000145		B*81:01g	0.000135		B*45:01g	0.000306		B*15:12g	0.00013		B*58:18	8.6e-05		B*55:02g	0.000413		B*15:10g	0.000164		B*56:04	0.0002175
B*40:26	0.000141		B*50:04	0.000241		B*52:38	0.00013		B*41:01g	0.000145		B*51:07	0.000134		B*41:02g	0.000184		B*51:02g	0.00013		B*15:240	8.6e-05		B*18:02	0.000399		B*53:17	0.000157		B*55:02g	0.000208375
B*53:09	0.000141		B*44:06	0.000161		B*14:01g	0.00013		B*57:03g	0.000145		B*15:10g	0.000101		B*73:01g	0.000184		B*58:18	0.00013		B*52:37	8.6e-05		B*35:30	0.000319		B*15:113	0.00015		B*15:38	0.000200375
B*40:130	0.000141		B*44:29g	0.000161		B*48:04g	0.00013		B*58:02g	9.7e-05		B*35:109	0.000101		B*15:03g	0.000184		B*52:04	0.00013		B*35:310	8.6e-05		B*15:21g	0.000319		B*42:01g	0.000149		B*15:113	0.000187875
B*41:01g	0.000141		B*44:05g	0.000161		B*44:06	0.00013		B*56:52	9.6e-05		B*37:04	0.000101		B*44:333N	0.000184		B*15:332	0.00013		B*40:44	8.6e-05		B*15:12g	0.000319		B*40:74	0.000134		B*15:13	0.000184375
B*07:71	7.1e-05		B*40:148	0.000161		B*15:03g	0.00013		B*15:38	4.8e-05		B*42:02	0.000101		B*15:38	0.000184		B*18:02	0.00013		B*15:03g	8.6e-05		B*15:09	0.000319		B*39:24	0.00013		B*37:04	0.00017
B*39:24	7.1e-05		B*15:09	0.000161		B*51:19	0.00013		B*07:33	4.8e-05		B*15:21g	0.000101		B*37:04	0.000184		B*35:15	0.00013		B*37:65	8.6e-05		B*15:10g	0.000319		B*15:34	0.000122		B*15:04	0.000125625
B*18:142	7.1e-05		B*15:204	8e-05		B*35:05g	0.00013		B*51:276	4.8e-05		B*39:15g	0.000101		B*15:29	0.000184		B*07:258	6.5e-05		B*40:110	8.6e-05		B*15:03g	0.000319		B*27:130	0.000122		B*15:240	0.00010425
B*44:153	7.1e-05		B*35:136	8e-05		B*57:131	0.00013		B*07:262	4.8e-05		B*15:75	0.000101		B*07:48	0.000184		B*07:31	6.5e-05		B*15:10g	8.6e-05		B*15:113	0.000213		B*50:04	0.000114		B*40:295	8.825e-05
B*15:342	7.1e-05		B*27:09	8e-05		B*15:240	0.00013		B*44:305	4.8e-05		B*58:18	6.9e-05		B*08:71	0.000153		B*15:35g	6.5e-05		B*39:10g	8.6e-05		B*39:31	0.000213		B*40:26	0.000105		B*35:13	8.475e-05
B*18:26	7.1e-05		B*51:10	8e-05		B*15:204	9.4e-05		B*58:93N	4.8e-05		B*51:02g	6.7e-05		B*35:23	0.000122		B*35:37	6.5e-05		B*35:23	8.6e-05		B*07:04	0.000213		B*15:38	9.6e-05		B*44:06	8.275e-05
B*35:234	7.1e-05		B*15:39g	8e-05		B*07:136	6.5e-05		B*15:16g	4.8e-05		B*73:01g	6.7e-05		B*08:205	0.000122		B*40:115	6.5e-05		B*37:22	8.6e-05		B*40:26	0.000213		B*51:19	8.7e-05		B*73:01g	7.85e-05
B*73:01g	7.1e-05		B*35:13	8e-05		B*57:03g	6.5e-05		B*15:240	4.8e-05		B*18:02	6.7e-05		B*15:12g	0.000122		B*53:09	6.5e-05		B*38:01g	8.6e-05		B*18:03	0.000213		B*55:02g	8.7e-05		B*51:02g	6.9875e-05
B*15:07g	7.1e-05		B*51:02g	8e-05		B*15:342	6.5e-05		B*15:04	4.8e-05		B*15:508	6.7e-05		B*42:01g	0.000122		B*51:158	6.5e-05		B*37:70	8.6e-05		B*73:01g	0.000213		B*07:18	7.9e-05		B*50:04	6.8375e-05
B*15:64	7.1e-05		B*58:19g	8e-05		B*51:137	6.5e-05		B*53:03	4.8e-05		B*47:01g	6.7e-05		B*07:36	0.000122		B*35:310	6.5e-05		B*15:75	8.5e-05		B*51:02g	0.000213		B*15:75	7e-05		B*58:18	6.575e-05
B*38:01g	7.1e-05		B*15:240	8e-05		B*15:185	6.5e-05		B*51:109	4.8e-05		B*39:10g	6.7e-05		B*15:75	0.000122		B*44:163	6.5e-05					B*15:38	0.000213		B*51:09g	7e-05		B*57:03g	5.5625e-05
B*44:360	7.1e-05		B*35:132	8e-05		B*18:25	6.5e-05		B*27:225N	4.8e-05		B*58:02g	6.7e-05		B*27:03	6.1e-05		B*14:03	6.5e-05					B*42:01g	0.000213		B*54:01g	7e-05		B*42:01g	5.2e-05
B*27:14	7.1e-05					B*55:02g	6.5e-05					B*53:17	4e-05		B*51:246	6.1e-05		B*15:21g	6.5e-05					B*37:04	0.000213		B*73:01g	7e-05		B*40:115	5.125e-05
B*15:34	7.1e-05					B*52:20	6.5e-05					B*07:33	3.4e-05		B*18:25	6.1e-05		B*55:03	6.5e-05					B*51:05	0.000213		B*07:96	6.1e-05		B*35:136	4.6875e-05
B*51:17	7.1e-05					B*56:04	6.5e-05					B*18:25	3.4e-05		B*40:362	6.1e-05		B*44:06	6.5e-05					B*15:07g	0.000106		B*15:240	6.1e-05		B*18:02	4.6125e-05
B*27:61	7.1e-05					B*53:04	6.5e-05					B*55:03	3.4e-05		B*07:18	6.1e-05		B*58:48	6.5e-05					B*15:24	0.000106		B*51:190	6.1e-05		B*15:34	4.5125e-05
B*35:109	7.1e-05					B*15:39g	6.5e-05					B*15:34	3.4e-05		B*56:34	6.1e-05		B*51:34	6.5e-05					B*07:87	0.000106		B*14:01g	5.2e-05		B*15:89	4.4125e-05
B*55:60	7.1e-05					B*15:285	6.5e-05					B*15:12g	3.4e-05		B*08:18	6.1e-05		B*53:33	6.5e-05					B*08:43	0.000106		B*58:34	5e-05		B*08:59	4.15e-05
B*15:357	7.1e-05					B*52:83	6.5e-05					B*57:02	3.4e-05		B*07:33	6.1e-05		B*35:167	6.5e-05					B*51:09g	0.000106		B*58:02g	4.4e-05		B*51:34	4.0375e-05
B*41:02g	7.1e-05					B*40:115	6.5e-05					B*27:06g	3.4e-05		B*35:132	6.1e-05		B*73:01g	6.5e-05					B*53:09	0.000106		B*40:110	3.5e-05		B*51:17	3.9e-05
B*37:02	7.1e-05					B*40:61	6.5e-05					B*52:28	3.4e-05		B*15:113	6.1e-05		B*14:01g	6.5e-05					B*07:26	0.000106		B*44:05g	3.5e-05		B*44:87	3.825e-05
B*58:26	7.1e-05					B*15:04	6.5e-05					B*44:05g	3.4e-05		B*15:09	6.1e-05		B*35:23	6.5e-05					B*35:13	0.000106		B*51:02g	3.5e-05		B*35:23	3.4125e-05
						B*15:509	6.5e-05					B*58:59	3.4e-05		B*15:13	6.1e-05		B*37:48	6.5e-05					B*08:59	0.000106		B*57:02	3.5e-05		B*40:160	3.2e-05
						B*51:10	6.5e-05					B*07:211	3.4e-05		B*40:160	6.1e-05		B*37:27	6.5e-05					B*54:01g	0.000106		B*08:79	2.7e-05		B*42:02	3.15e-05
						B*56:52	6.5e-05					B*58:94N	3.4e-05		B*51:109	6.1e-05		B*42:02	6.5e-05					B*18:25	0.000106		B*07:09	2.6e-05		B*39:24	2.9875e-05
						B*51:05	6.5e-05					B*15:13	3.4e-05		B*07:55	6.1e-05		B*41:02g	6.5e-05					B*15:04	0.000106		B*35:132	2.6e-05		B*14:01g	2.8625e-05
						B*57:77	6.5e-05					B*15:328	3.4e-05		B*15:04	6.1e-05		B*15:03g	6.5e-05					B*15:360	0.000106		B*40:115	2.6e-05		B*15:09	2.775e-05
						B*35:180	6.4e-05					B*14:01g	3.4e-05		B*15:275	6.1e-05		B*57:11	6.5e-05					B*18:28	0.000106		B*44:37	2.6e-05		B*53:09	2.575e-05
												B*35:15	3.4e-05		B*37:39	6.1e-05		B*39:31	6.5e-05					B*07:36	0.000106		B*46:01g	2.6e-05		B*44:05g	2.4375e-05
												B*15:335	3.4e-05		B*15:34	6.1e-05		B*15:38	6.4e-05					B*15:33	0.000106		B*51:34	2.6e-05		B*51:09g	2.4375e-05
												B*35:136	3.4e-05		B*52:52	6e-05								B*40:07	0.000106		B*51:10	2.5e-05		B*07:94	2.4375e-05
												B*15:290	3.4e-05											B*40:74	0.000106		B*58:08	2.5e-05		B*44:333N	2.3e-05
												B*42:01g	3.4e-05											B*15:78	0.000106		B*40:32	2.4e-05		B*07:48	2.3e-05
												B*35:13	3.4e-05											B*15:240	0.000106		B*35:13	2.2e-05		B*15:204	2.175e-05
												B*27:03	3.4e-05											B*15:75	0.000106		B*39:10g	2.2e-05		B*35:109	2.15e-05
												B*15:04	3.4e-05											B*50:02g	0.000106		B*44:87	2.2e-05		B*57:61	2.15e-05
												B*78:01	3.4e-05											B*18:31	0.000106		B*08:156	1.9e-05		B*15:21g	2.075e-05
												B*35:30	3.4e-05											B*37:25	0.000106		B*15:04	1.7e-05		B*58:02g	2.05e-05
												B*15:29	3.4e-05											B*15:31	0.000106		B*15:12g	1.7e-05		B*35:15	2.05e-05
																								B*15:16g	0.000106		B*15:204	1.7e-05		B*44:29g	2.0125e-05
																								B*15:35g	0.000106		B*27:03	1.7e-05		B*40:148	2.0125e-05
																								B*35:132	0.000106		B*27:09	1.7e-05		B*56:52	2.0125e-05
																								B*15:11g	0.000106		B*35:238	1.7e-05		B*18:25	2e-05
																								B*39:10g	0.000106		B*35:30	1.7e-05		B*39:10g	1.9125e-05
																								B*37:02	0.000106		B*37:49	1.7e-05		B*08:71	1.9125e-05
																								B*57:02	0.000106		B*40:318	1.7e-05		B*35:310	1.8875e-05
																								B*40:110	5.3e-05		B*40:348	1.7e-05		B*51:10	1.8125e-05
																											B*42:02	1.7e-05		B*15:39g	1.8125e-05
																											B*53:09	1.7e-05		B*07:33	1.7875e-05
																											B*56:04	1.7e-05		B*40:130	1.7625e-05
																											B*56:09	1.7e-05		B*35:132	1.7625e-05
																											B*44:131	1.5e-05		B*15:342	1.7e-05
																											B*07:143	9e-06		B*46:01g	1.6875e-05
																											B*07:54	9e-06		B*81:01g	1.6875e-05
																											B*07:80	9e-06		B*52:38	1.625e-05
																											B*08:151	9e-06		B*57:131	1.625e-05
																											B*08:59	9e-06		B*15:332	1.625e-05
																											B*08:71	9e-06		B*07:36	1.525e-05
																											B*15:07g	9e-06		B*08:205	1.525e-05
																											B*15:106	9e-06		B*51:109	1.3625e-05
																											B*15:11g	9e-06		B*39:15g	1.2625e-05
																											B*15:21g	9e-06		B*55:03	1.2375e-05
																											B*15:290	9e-06		B*27:03	1.1875e-05
																											B*15:294N	9e-06		B*40:110	1.075e-05
																											B*15:508	9e-06		B*40:313	1.075e-05
																											B*15:64	9e-06		B*52:37	1.075e-05
																											B*15:72	9e-06		B*40:44	1.075e-05
																											B*18:02	9e-06		B*37:65	1.075e-05
																											B*18:25	9e-06		B*37:22	1.075e-05
																											B*27:06g	9e-06		B*37:70	1.075e-05
																											B*27:14	9e-06		B*27:09	1e-05
																											B*27:25	9e-06		B*58:19g	1e-05
																											B*27:43	9e-06		B*07:71	8.875e-06
																											B*35:109	9e-06		B*18:142	8.875e-06
																											B*35:11	9e-06		B*44:153	8.875e-06
																											B*35:159	9e-06		B*18:26	8.875e-06
																											B*35:29	9e-06		B*35:234	8.875e-06
																											B*35:74	9e-06		B*15:07g	8.875e-06
																											B*37:34	9e-06		B*15:64	8.875e-06
																											B*37:35	9e-06		B*44:360	8.875e-06
																											B*39:31	9e-06		B*27:14	8.875e-06
																											B*40:177	9e-06		B*27:61	8.875e-06
																											B*40:61	9e-06		B*55:60	8.875e-06
																											B*44:143	9e-06		B*15:357	8.875e-06
																											B*44:192	9e-06		B*37:02	8.875e-06
																											B*44:248	9e-06		B*58:26	8.875e-06
																											B*51:05	9e-06		B*15:508	8.375e-06
																											B*51:107	9e-06		B*39:31	8.125e-06
																											B*52:19	9e-06		B*51:05	8.125e-06
																											B*52:83	9e-06		B*15:35g	8.125e-06
																											B*53:28	9e-06		B*07:136	8.125e-06
																											B*55:03	9e-06		B*51:137	8.125e-06
																											B*55:22	9e-06		B*15:185	8.125e-06
																											B*56:22	9e-06		B*52:20	8.125e-06
																											B*57:61	9e-06		B*53:04	8.125e-06
																											B*58:26	9e-06		B*15:285	8.125e-06
																											B*67:01g	9e-06		B*52:83	8.125e-06
																											B*78:02	9e-06		B*40:61	8.125e-06
																											B*81:01g	9e-06		B*15:509	8.125e-06
																											B*15:39g	6e-06		B*57:77	8.125e-06
																											B*27:10	4e-06		B*07:258	8.125e-06
																											B*35:63	4e-06		B*07:31	8.125e-06
																											B*58:22	4e-06		B*35:37	8.125e-06
																														B*51:158	8.125e-06
																														B*44:163	8.125e-06
																														B*14:03	8.125e-06
																														B*58:48	8.125e-06
																														B*53:33	8.125e-06
																														B*35:167	8.125e-06
																														B*37:48	8.125e-06
																														B*37:27	8.125e-06
																														B*57:11	8.125e-06
																														B*35:180	8e-06
																														B*51:246	7.625e-06
																														B*40:362	7.625e-06
																														B*07:18	7.625e-06
																														B*56:34	7.625e-06
																														B*08:18	7.625e-06
																														B*07:55	7.625e-06
																														B*15:275	7.625e-06
																														B*37:39	7.625e-06
																														B*52:52	7.5e-06
																														B*15:16g	6e-06
																														B*51:276	6e-06
																														B*07:262	6e-06
																														B*44:305	6e-06
																														B*58:93N	6e-06
																														B*53:03	6e-06
																														B*27:225N	6e-06
																														B*53:17	5e-06
																														B*27:06g	4.25e-06
																														B*35:30	4.25e-06
																														B*57:02	4.25e-06
																														B*52:28	4.25e-06
																														B*58:59	4.25e-06
																														B*07:211	4.25e-06
																														B*58:94N	4.25e-06
																														B*15:328	4.25e-06
																														B*15:335	4.25e-06
																														B*15:290	4.25e-06
																														B*78:01	4.25e-06

## Sheet: S5_AF_C
Supplemental Information 5: HLA-C allele frequencies of the 8 Indian subsamples and the references. Sample size is indicated in the respective header. Cum. freq. = cumulated frequency of the 10 most frequent alleles. The arithmetic mean of the 8 Indian samples (IND-mean) is given in the rearmost columns. Alleles with the lowest frequencies were discarded above the cumulative frequency of 0.995. A…
Bengali (West Bengal; n=7,089)			Gujarati (Gujarat; n=6,221)			Hindi (Uttar Pradesh; n=7,677)			Kannada (Karnataka; n=10,360)			Malayalam (Kerala; n=14,866)			Marathi (Maharashtra; n=8,169)			Tamil (Tamil Nadu; n=7,698)			Telugu (Andhra Pradesh; n=5,808)			DE-IND (n=4,703)			UK-IND (n=57,218)			IND-mean
Cum. freq.	0.845773		Cum. freq.	0.831599		Cum. freq.	0.83277		Cum. freq.	0.817886		Cum. freq.	0.821704		Cum. freq.	0.818819		Cum. freq.	0.830298		Cum. freq.	0.833205		Cum. freq.	0.798037		Cum. freq.	0.83282		Cum. freq.	0.815014
Allele count	50		Allele count	45		Allele count	55		Allele count	65		Allele count	51		Allele count	53		Allele count	49		Allele count	45		Allele count	58		Allele count	93
Allele	f		Allele	f		Allele	f		Allele	f		Allele	f		Allele	f		Allele	f		Allele	f		Allele	f		Allele	f		Allele	f
C*07:01g	0.148949		C*04:01g	0.139277		C*07:01g	0.141862		C*07:02g	0.139657		C*07:02g	0.139168		C*04:01g	0.130792		C*06:02g	0.155439		C*06:02g	0.158439		C*07:02g	0.127445		C*07:02g	0.134673		C*04:01g	0.124449
C*04:01g	0.117314		C*15:02g	0.136089		C*04:01g	0.11962		C*04:01g	0.137808		C*04:01g	0.1187		C*07:02g	0.117654		C*07:02g	0.139064		C*04:01g	0.123553		C*04:01g	0.12537		C*06:02g	0.127168		C*07:02g	0.115357
C*08:01g	0.112349		C*06:02g	0.129055		C*15:02g	0.116874		C*06:02g	0.100165		C*15:02g	0.108134		C*15:02g	0.117224		C*04:01g	0.108526		C*12:02g	0.108526		C*06:02g	0.112606		C*04:01g	0.124401		C*06:02g	0.113796
C*07:02g	0.093711		C*12:02g	0.107074		C*07:02g	0.111026		C*15:02g	0.099875		C*06:02g	0.092843		C*12:02g	0.109441		C*15:02g	0.097643		C*15:02g	0.10556		C*07:01g	0.10281		C*15:02g	0.109348		C*15:02g	0.107216
C*06:02g	0.087931		C*07:02g	0.091332		C*12:02g	0.098309		C*07:01g	0.090878		C*07:01g	0.092185		C*07:01g	0.0984		C*12:02g	0.084883		C*07:02g	0.091244		C*15:02g	0.092286		C*07:01g	0.090748		C*07:01g	0.102179
C*12:02g	0.086558		C*07:01g	0.087418		C*06:02g	0.095853		C*12:02g	0.075281		C*03:02g	0.069184		C*06:02g	0.09064		C*07:01g	0.074346		C*07:01g	0.083395		C*12:02g	0.074198		C*12:02g	0.080805		C*12:02g	0.0912423
C*15:02g	0.076331		C*08:01g	0.043401		C*12:03g	0.055443		C*03:02g	0.057234		C*12:02g	0.059866		C*03:02g	0.04125		C*14:02g	0.056585		C*14:02g	0.050598		C*12:03g	0.049358		C*12:03g	0.058938		C*03:02g	0.0426766
C*12:03g	0.044665		C*12:03g	0.04042		C*03:02g	0.038927		C*14:02g	0.0446		C*01:02g	0.059359		C*15:05g	0.0395		C*03:02g	0.03993		C*01:02g	0.048202		C*03:02g	0.043832		C*03:02g	0.040837		C*12:03g	0.0407191
C*01:02g	0.044024		C*03:02g	0.028787		C*01:02g	0.030443		C*01:02g	0.039547		C*12:03g	0.048604		C*01:02g	0.037688		C*01:02g	0.037669		C*03:02g	0.03216		C*01:02g	0.040782		C*01:02g	0.036264		C*01:02g	0.0404095
C*03:02g	0.033941		C*14:02g	0.028746		C*14:02g	0.024413		C*12:03g	0.032841		C*14:02g	0.033661		C*14:02g	0.03623		C*12:03g	0.036213		C*12:03g	0.031528		C*14:02g	0.02935		C*14:02g	0.029638		C*14:02g	0.0369701
C*04:03g	0.028942		C*01:02g	0.026344		C*08:01g	0.022977		C*16:02g	0.03279		C*16:02g	0.032778		C*12:03g	0.036039		C*16:02g	0.026543		C*16:02g	0.029036		C*03:04g	0.026998		C*16:02g	0.027269		C*08:01g	0.0330787
C*14:02g	0.020928		C*16:02g	0.025333		C*16:02g	0.021711		C*15:05g	0.030366		C*07:04g	0.025405		C*16:02g	0.026402		C*07:04g	0.024208		C*04:03g	0.022263		C*16:02g	0.023013		C*08:01g	0.017665		C*16:02g	0.0255469
C*02:02g	0.019053		C*03:03g	0.021992		C*02:02g	0.017927		C*04:03g	0.01826		C*03:04g	0.022935		C*03:03g	0.017304		C*08:01g	0.018886		C*07:04g	0.020611		C*03:03g	0.020027		C*03:03g	0.017603		C*04:03g	0.0179662
C*03:03g	0.015342		C*02:02g	0.015746		C*03:03g	0.017809		C*03:04g	0.017384		C*03:03g	0.022666		C*08:01g	0.017233		C*04:03g	0.018365		C*03:04g	0.018147		C*08:01g	0.018881		C*03:04g	0.015601		C*03:03g	0.0170882
C*03:04g	0.013081		C*04:03g	0.012935		C*03:04g	0.015883		C*07:04g	0.016996		C*08:01g	0.017639		C*04:03g	0.016513		C*03:04g	0.016822		C*08:01g	0.016464		C*07:04g	0.018161		C*07:04g	0.01373		C*07:04g	0.0162391
C*16:02g	0.009782		C*03:04g	0.012418		C*07:04g	0.01418		C*08:01g	0.015681		C*04:03g	0.01491		C*03:04g	0.011711		C*03:03g	0.013305		C*03:03g	0.013809		C*05:01g	0.01586		C*02:02g	0.012141		C*03:04g	0.0160476
C*15:05g	0.009483		C*07:04g	0.009768		C*05:01g	0.012635		C*03:03g	0.014479		C*15:05g	0.012223		C*07:04g	0.010791		C*15:05g	0.009612		C*15:05g	0.007701		C*02:02g	0.013866		C*04:03g	0.010269		C*15:05g	0.0151411
C*07:04g	0.007954		C*05:01g	0.008677		C*04:03g	0.011542		C*07:26g	0.006531		C*02:02g	0.004703		C*07:26g	0.01015		C*07:26g	0.007366		C*12:04	0.006758		C*15:05g	0.012858		C*15:05g	0.009916		C*02:02g	0.00998675
C*12:04	0.00649		C*15:05g	0.006028		C*15:05g	0.006216		C*02:02g	0.005204		C*05:01g	0.004359		C*02:02g	0.008625		C*15:07	0.006072		C*05:01g	0.005665		C*04:03g	0.011376		C*05:01g	0.009041		C*05:01g	0.00669825
C*05:01g	0.005547		C*07:26g	0.004405		C*17:01g	0.003322		C*05:01g	0.004967		C*07:26g	0.003262		C*05:01g	0.00693		C*02:02g	0.006064		C*07:26g	0.005214		C*17:01g	0.00667		C*17:01g	0.007189		C*07:26g	0.00520312
C*08:03g	0.00275		C*12:04	0.003279		C*07:26g	0.003218		C*15:07	0.003474		C*17:01g	0.00225		C*12:04	0.003755		C*05:01g	0.004806		C*15:07	0.003615		C*08:02g	0.005148		C*07:26g	0.003004		C*12:04	0.0037095
C*04:10g	0.002396		C*15:04g	0.002731		C*08:03g	0.002126		C*12:04	0.003016		C*08:02g	0.001803		C*04:10g	0.001467		C*12:04	0.003595		C*08:03g	0.003271		C*07:26g	0.00426		C*12:04	0.002887		C*15:07	0.0019935
C*07:26g	0.001479		C*17:01g	0.00217		C*15:04g	0.001954		C*01:17	0.001882		C*15:07	0.001541		C*08:03g	0.001041		C*04:10g	0.001402		C*02:02g	0.002572		C*16:01g	0.003409		C*15:04g	0.002139		C*08:03g	0.001575
C*15:04g	0.00134		C*14:03g	0.001929		C*04:10g	0.001775		C*08:03g	0.00082		C*12:04	0.00148		C*01:17	0.000847		C*17:01g	0.001299		C*15:04g	0.001377		C*04:10g	0.002338		C*12:09	0.001886		C*17:01g	0.00129575
C*04:06g	0.000632		C*12:09	0.001729		C*08:02g	0.001355		C*04:10g	0.000531		C*14:03g	0.001024		C*17:01g	0.000796		C*08:03g	0.001104		C*04:10g	0.001289		C*12:04	0.00202		C*08:03g	0.001681		C*04:10g	0.00127575
C*16:01g	0.000562		C*08:02g	0.001447		C*12:04	0.001303		C*16:04	0.000434		C*15:04g	0.000941		C*15:07	0.000673		C*01:17	0.000714		C*01:17	0.000947		C*12:09	0.001595		C*08:02g	0.00161		C*15:04g	0.00116613
C*06:35	0.000422		C*08:03g	0.001286		C*07:29	0.000912		C*07:29	0.000386		C*04:10g	0.000706		C*15:58	0.000551		C*03:88	0.000687		C*14:12	0.00043		C*15:04g	0.001249		C*07:29	0.001334		C*08:02g	0.000782125
C*15:42	0.000282		C*06:27	0.000963		C*06:27	0.000782		C*04:204	0.000386		C*01:17	0.000505		C*08:02g	0.000551		C*08:02g	0.00065		C*16:04	0.000344		C*15:07	0.001169		C*16:04	0.001038		C*01:17	0.00065575
C*12:136	0.000282		C*15:10	0.000803		C*16:04	0.000716		C*03:88	0.00029		C*16:01g	0.000404		C*07:29	0.00049		C*16:04	0.00052		C*07:29	0.000344		C*08:03g	0.001166		C*06:27	0.000802		C*14:03g	0.000476125
C*12:41	0.000282		C*04:10g	0.00064		C*12:09	0.000521		C*14:03g	0.00029		C*16:04	0.000404		C*12:09	0.000488		C*15:04g	0.00039		C*08:02g	0.000258		C*06:27	0.000851		C*04:10g	0.000763		C*16:04	0.000426
C*06:127	0.000212		C*12:05	0.000519		C*03:88	0.000456		C*15:04g	0.00029		C*08:03g	0.000202		C*04:26	0.000428		C*07:29	0.000324		C*17:01g	0.000172		C*07:29	0.000744		C*16:01g	0.000637		C*12:09	0.000386
C*17:01g	0.000212		C*16:04	0.000482		C*16:01g	0.000391		C*15:58	0.000241		C*03:88	0.000135		C*16:04	0.000367		C*16:19	0.00026		C*12:09	0.000172		C*12:05	0.000638		C*12:05	0.000618		C*07:29	0.000367375
C*01:17	0.000141		C*16:01g	0.000402		C*12:05	0.000349		C*08:02g	0.000193		C*07:48	0.000129		C*07:13	0.000306		C*14:12	0.000259		C*04:26	0.000172		C*16:04	0.000638		C*15:07	0.000554		C*06:27	0.00027375
C*04:07	0.000141		C*07:29	0.000241		C*15:07	0.000261		C*04:26	0.000193		C*07:29	0.000101		C*15:04g	0.000306		C*12:101	0.000195		C*03:88	0.000171		C*01:17	0.000529		C*14:03g	0.000478		C*03:88	0.00026275
C*16:04	0.000141		C*15:07	0.000241		C*03:116	0.000195		C*15:124	0.000145		C*15:129	0.000101		C*14:03g	0.000306		C*07:13	0.000186		C*07:455	8.6e-05		C*14:03g	0.000319		C*01:17	0.000252		C*16:01g	0.0002505
C*07:126	0.000141		C*03:88	0.000161		C*14:03g	0.000195		C*17:01g	0.000145		C*06:35	8.2e-05		C*16:01g	0.000245		C*04:06g	0.00013		C*04:06g	8.6e-05		C*04:06g	0.000213		C*02:08	0.000227		C*14:12	0.000145625
C*03:88	0.000141		C*12:366	8e-05		C*01:17	0.00013		C*04:213	9.7e-05		C*14:12	6.7e-05		C*06:27	0.000245		C*12:09	0.00013		C*07:13	8.6e-05		C*02:08	0.000213		C*16:30N	0.00018		C*12:05	0.0001375
C*07:29	0.000141		C*12:117	8e-05		C*07:13	0.00013		C*15:17	9.7e-05		C*18:01g	6.7e-05		C*15:57	0.000184		C*07:89	6.5e-05		C*12:41	8.6e-05		C*12:41	0.000213		C*12:38	0.000166		C*04:06g	0.000129375
C*15:11	0.000141		C*01:17	8e-05		C*14:12	0.00013		C*07:13	9.7e-05		C*07:232	6.7e-05		C*14:12	0.000184		C*04:04	6.5e-05		C*14:24	8.6e-05		C*04:07	0.000213		C*15:08	0.000157		C*15:58	0.00011975
C*04:112	7.1e-05		C*12:18	8e-05		C*07:127	0.00013		C*18:01g	9.7e-05		C*01:231N	3.4e-05		C*12:05	0.000184		C*01:228N	6.5e-05		C*07:340	8.6e-05		C*16:30N	0.000213		C*04:26	0.000105		C*07:13	0.0001195
C*06:06g	7.1e-05		C*07:13	8e-05		C*12:136	6.5e-05		C*12:54	9.7e-05		C*15:42	3.4e-05		C*18:01g	0.000122		C*06:127	6.5e-05		C*07:48	8.6e-05		C*15:58	0.000213		C*12:41	9.6e-05		C*04:26	0.000109125
C*04:269	7.1e-05		C*02:08	8e-05		C*06:35	6.5e-05		C*06:27	9.5e-05		C*01:100	3.4e-05		C*04:06g	0.000122		C*16:12	6.5e-05		C*07:996	8.6e-05		C*15:08	0.000213		C*15:10	9.6e-05		C*15:10	0.000108
C*15:148	7.1e-05		C*15:58	8e-05		C*07:19g	6.5e-05		C*14:12	9.5e-05		C*15:119	3.4e-05		C*12:60	0.000122		C*15:136	6.5e-05		C*12:101	8.6e-05		C*03:88	0.000212		C*07:19g	8.5e-05		C*06:35	7.875e-05
C*03:43	7.1e-05		C*04:26	8e-05		C*15:98	6.5e-05		C*07:340	4.8e-05		C*03:377N	3.4e-05		C*03:371	0.000122		C*04:33	6.5e-05		C*15:64	8.6e-05		C*08:06	0.000106		C*12:72	7.5e-05		C*12:41	6.2125e-05
C*07:13	7.1e-05		C*06:47	8e-05		C*04:06g	6.5e-05		C*14:89	4.8e-05		C*04:163	3.4e-05		C*12:41	8.1e-05		C*07:35	6.5e-05		C*15:58	8.6e-05		C*12:18	0.000106		C*18:01g	6.1e-05		C*04:204	4.825e-05
C*12:162	7.1e-05					C*04:29	6.5e-05		C*03:392N	4.8e-05		C*04:23	3.4e-05		C*06:35	6.1e-05		C*03:139	6.5e-05					C*12:136	0.000106		C*07:27g	5.9e-05		C*15:42	4.7625e-05
C*12:18	7.1e-05					C*15:42	6.5e-05		C*16:99	4.8e-05		C*15:68	3.4e-05		C*05:140	6.1e-05		C*14:03g	6.5e-05					C*07:231	0.000106		C*03:88	5.2e-05		C*12:136	4.3375e-05
C*07:253	7.1e-05					C*12:72	6.5e-05		C*12:60	4.8e-05		C*06:27	3.4e-05		C*15:147	6.1e-05		C*04:385N	6.5e-05					C*06:37	0.000106		C*03:153	4.4e-05		C*06:127	4.0625e-05
C*06:27	7.1e-05					C*15:11	6.5e-05		C*16:143	4.8e-05		C*07:339	3.4e-05		C*12:287	6.1e-05		C*07:339	6.5e-05					C*12:72	0.000106		C*04:166	4.4e-05		C*18:01g	3.575e-05
C*15:07	7.1e-05					C*04:36	6.5e-05		C*06:30	4.8e-05		C*14:81	3.4e-05		C*12:294	6.1e-05								C*06:03	0.000106		C*07:317	4.4e-05		C*12:101	3.5125e-05
						C*15:57	6.5e-05		C*12:132	4.8e-05		C*04:350N	3.4e-05		C*12:54	6.1e-05								C*02:06	0.000106		C*06:35	3.5e-05		C*07:48	3.2875e-05
						C*07:165g	6.5e-05		C*07:48	4.8e-05					C*15:10	6.1e-05								C*07:232	0.000106		C*07:13	3.5e-05		C*16:19	3.25e-05
						C*03:429	6.5e-05		C*16:89N	4.8e-05					C*03:88	6.1e-05								C*07:09	0.000106		C*04:58	2.6e-05		C*15:57	3.1125e-05
						C*03:332	6.5e-05		C*12:09	4.8e-05														C*07:48	0.000106		C*06:232	2.6e-05		C*15:11	2.575e-05
						C*15:32Q	6.5e-05		C*03:431	4.8e-05														C*18:01g	0.000106		C*16:15g	2.5e-05		C*03:116	2.4375e-05
									C*04:153	4.8e-05														C*07:19g	5.9e-05		C*01:64	1.7e-05		C*12:60	2.125e-05
									C*12:41	4.8e-05														C*07:317	5.3e-05		C*03:233	1.7e-05		C*12:54	1.975e-05
									C*04:259	4.8e-05														C*12:49	5.3e-05		C*04:06g	1.7e-05		C*12:18	1.8875e-05
									C*07:49	4.8e-05																	C*06:124	1.7e-05		C*15:124	1.8125e-05
									C*06:203	4.8e-05																	C*06:37	1.7e-05		C*04:07	1.7625e-05
									C*06:127	4.8e-05																	C*12:101	1.7e-05		C*07:126	1.7625e-05
									C*14:24	4.8e-05																	C*12:18	1.7e-05		C*07:340	1.675e-05
									C*12:05	4.8e-05																	C*12:54	1.7e-05		C*14:24	1.675e-05
									C*06:115	4.8e-05																	C*14:12	1.7e-05		C*07:127	1.625e-05
									C*06:253	4.7e-05																	C*15:06	1.7e-05		C*03:371	1.525e-05
																											C*15:11	1.7e-05		C*15:129	1.2625e-05
																											C*16:19	1.7e-05		C*07:339	1.2375e-05
																											C*03:07	9e-06		C*04:213	1.2125e-05
																											C*03:139	9e-06		C*15:17	1.2125e-05
																											C*03:40g	9e-06		C*07:455	1.075e-05
																											C*04:13	9e-06		C*07:996	1.075e-05
																											C*04:303	9e-06		C*15:64	1.075e-05
																											C*05:05	9e-06		C*02:08	1e-05
																											C*05:29	9e-06		C*12:366	1e-05
																											C*06:112	9e-06		C*12:117	1e-05
																											C*06:164	9e-06		C*06:47	1e-05
																											C*06:54	9e-06		C*04:112	8.875e-06
																											C*06:75	9e-06		C*06:06g	8.875e-06
																											C*06:96	9e-06		C*04:269	8.875e-06
																											C*07:05	9e-06		C*15:148	8.875e-06
																											C*07:09	9e-06		C*03:43	8.875e-06
																											C*07:130	9e-06		C*12:162	8.875e-06
																											C*08:145	9e-06		C*07:253	8.875e-06
																											C*12:127	9e-06		C*07:232	8.375e-06
																											C*12:148N	9e-06		C*12:72	8.125e-06
																											C*12:98	9e-06		C*07:19g	8.125e-06
																											C*14:16	9e-06		C*15:98	8.125e-06
																											C*15:32Q	9e-06		C*04:29	8.125e-06
																											C*15:73	9e-06		C*04:36	8.125e-06
																											C*16:12	9e-06		C*07:165g	8.125e-06
																											C*16:121	7e-06		C*03:429	8.125e-06
																											C*12:159	6e-06		C*03:332	8.125e-06
																											C*12:49	4e-06		C*15:32Q	8.125e-06
																														C*07:89	8.125e-06
																														C*04:04	8.125e-06
																														C*01:228N	8.125e-06
																														C*16:12	8.125e-06
																														C*15:136	8.125e-06
																														C*04:33	8.125e-06
																														C*07:35	8.125e-06
																														C*03:139	8.125e-06
																														C*04:385N	8.125e-06
																														C*05:140	7.625e-06
																														C*15:147	7.625e-06
																														C*12:287	7.625e-06
																														C*12:294	7.625e-06
																														C*14:89	6e-06
																														C*03:392N	6e-06
																														C*16:99	6e-06
																														C*16:143	6e-06
																														C*06:30	6e-06
																														C*12:132	6e-06
																														C*16:89N	6e-06
																														C*03:431	6e-06
																														C*04:153	6e-06
																														C*04:259	6e-06
																														C*07:49	6e-06
																														C*06:203	6e-06
																														C*06:115	6e-06
																														C*06:253	5.875e-06
																														C*01:231N	4.25e-06
																														C*01:100	4.25e-06
																														C*15:119	4.25e-06
																														C*03:377N	4.25e-06
																														C*04:163	4.25e-06
																														C*04:23	4.25e-06
																														C*15:68	4.25e-06
																														C*14:81	4.25e-06
																														C*04:350N	4.25e-06

## Sheet: S6_AF_DRB1
Supplemental Information 6: HLA-DRB1 allele frequencies of the 8 Indian subsamples and the references. Sample size is indicated in the respective header. Cum. freq. = cumulated frequency of the 10 most frequent alleles. The arithmetic mean of the 8 Indian samples is given in the rearmost columns. Alleles with the lowest frequencies were discarded above the cumulative frequency of 0.995. Alleles t…
Bengali (West Bengal; n=7,089)			Gujarati (Gujarat; n=6,221)			Hindi (Uttar Pradesh; n=7,677)			Kannada (Karnataka; n=10,360)			Malayalam (Kerala; n=14,866)			Marathi (Maharashtra; n=8,169)			Tamil (Tamil Nadu; n=7,698)			Telugu (Andhra Pradesh; n=5,808)			DE-IND (n=4,703)			UK-IND (n=57,218)			IND-mean
Cum. freq.	0.829946		Cum. freq.	0.80876		Cum. freq.	0.81268		Cum. freq.	0.841939		Cum. freq.	0.811195		Cum. freq.	0.843719		Cum. freq.	0.833745		Cum. freq.	0.831976		Cum. freq.	0.765303		Cum. freq.	0.790226		Cum. freq.	0.806506
Allele count	57		Allele count	55		Allele count	68		Allele count	71		Allele count	71		Allele count	67		Allele count	63		Allele count	63		Allele count	71		Allele count	110
Allele	f		Allele	f		Allele	f		Allele	f		Allele	f		Allele	f		Allele	f		Allele	f		Allele	f		Allele	f		Allele	f
DRB1*07:01g	0.234367		DRB1*15:02g	0.135595		DRB1*07:01g	0.178972		DRB1*15:01g	0.15758		DRB1*07:01g	0.157026		DRB1*15:01g	0.170657		DRB1*07:01g	0.163726		DRB1*07:01g	0.17091		DRB1*07:01g	0.144026		DRB1*07:01g	0.136893		DRB1*07:01g	0.162424
DRB1*15:02g	0.179691		DRB1*07:01g	0.126918		DRB1*15:02g	0.10823		DRB1*07:01g	0.136618		DRB1*15:01g	0.130798		DRB1*15:02g	0.15881		DRB1*15:01g	0.120609		DRB1*15:02g	0.129172		DRB1*15:01g	0.106618		DRB1*03:01g	0.111194		DRB1*15:02g	0.12345
DRB1*15:01g	0.105874		DRB1*11:01g	0.088265		DRB1*15:01g	0.098695		DRB1*15:02g	0.125348		DRB1*14:04g	0.105993		DRB1*07:01g	0.130856		DRB1*04:03g	0.09796		DRB1*15:01g	0.100236		DRB1*15:02g	0.090999		DRB1*15:02g	0.103152		DRB1*15:01g	0.119838
DRB1*12:02g	0.082944		DRB1*03:01g	0.083258		DRB1*14:04g	0.08054		DRB1*14:04g	0.080364		DRB1*13:02g	0.07513		DRB1*10:01g	0.088564		DRB1*15:02g	0.08775		DRB1*14:04g	0.080514		DRB1*03:01g	0.090139		DRB1*13:01g	0.079457		DRB1*14:04g	0.0798681
DRB1*10:01g	0.053879		DRB1*14:04g	0.080392		DRB1*13:01g	0.071314		DRB1*10:01g	0.075191		DRB1*13:01g	0.074535		DRB1*14:04g	0.086637		DRB1*10:01g	0.086945		DRB1*13:01g	0.072531		DRB1*13:01g	0.068179		DRB1*15:01g	0.077983		DRB1*10:01g	0.0676421
DRB1*04:03g	0.048207		DRB1*15:01g	0.074255		DRB1*11:01g	0.070086		DRB1*04:03g	0.065004		DRB1*15:02g	0.063002		DRB1*04:03g	0.051536		DRB1*14:04g	0.077972		DRB1*10:01g	0.068587		DRB1*14:04g	0.062228		DRB1*14:04g	0.074095		DRB1*13:01g	0.0611448
DRB1*14:04g	0.046533		DRB1*13:01g	0.07277		DRB1*03:01g	0.067484		DRB1*13:01g	0.061128		DRB1*01:01g	0.056092		DRB1*03:01g	0.045137		DRB1*13:01g	0.068046		DRB1*04:03g	0.067741		DRB1*10:01g	0.056357		DRB1*11:01g	0.070017		DRB1*04:03g	0.0607328
DRB1*01:01g	0.026501		DRB1*10:01g	0.055967		DRB1*10:01g	0.056059		DRB1*03:01g	0.05607		DRB1*10:01g	0.055945		DRB1*13:01g	0.044724		DRB1*03:01g	0.064117		DRB1*11:01g	0.049765		DRB1*11:01g	0.054907		DRB1*10:01g	0.063498		DRB1*03:01g	0.0519984
DRB1*03:01g	0.026073		DRB1*04:03g	0.053542		DRB1*04:03g	0.046059		DRB1*01:01g	0.05211		DRB1*04:03g	0.055813		DRB1*01:01g	0.036441		DRB1*11:01g	0.040274		DRB1*03:01g	0.046537		DRB1*04:03g	0.04639		DRB1*04:03g	0.042084		DRB1*11:01g	0.0467514
DRB1*11:01g	0.025877		DRB1*12:02g	0.037798		DRB1*13:02g	0.035241		DRB1*11:01g	0.032526		DRB1*11:01g	0.036861		DRB1*11:01g	0.030357		DRB1*12:02g	0.026346		DRB1*12:02g	0.045983		DRB1*01:01g	0.04546		DRB1*13:02g	0.031853		DRB1*12:02g	0.0326563
DRB1*13:01g	0.02411		DRB1*01:01g	0.028741		DRB1*01:01g	0.018742		DRB1*13:02g	0.028319		DRB1*03:01g	0.027311		DRB1*13:02g	0.019728		DRB1*13:02g	0.025992		DRB1*13:02g	0.024352		DRB1*13:02g	0.039502		DRB1*01:01g	0.028156		DRB1*01:01g	0.0319006
DRB1*04:05g	0.018332		DRB1*04:04g	0.023959		DRB1*15:06	0.01706		DRB1*12:02g	0.020873		DRB1*08:03g	0.026051		DRB1*12:02g	0.017378		DRB1*01:01g	0.022332		DRB1*04:04g	0.017937		DRB1*12:02g	0.020678		DRB1*11:04g	0.025397		DRB1*13:02g	0.0297396
DRB1*15:06	0.014573		DRB1*13:02g	0.016514		DRB1*04:04g	0.016989		DRB1*04:04g	0.011834		DRB1*04:01g	0.02108		DRB1*14:01g	0.013454		DRB1*08:03g	0.019001		DRB1*01:01g	0.014246		DRB1*11:04g	0.018485		DRB1*15:06	0.018265		DRB1*04:04g	0.0131286
DRB1*09:01g	0.012733		DRB1*14:01g	0.014008		DRB1*11:04g	0.016298		DRB1*04:05g	0.009458		DRB1*12:02g	0.014783		DRB1*04:04g	0.009994		DRB1*04:01g	0.012137		DRB1*04:01g	0.011083		DRB1*04:01g	0.016735		DRB1*04:04g	0.016601		DRB1*04:01g	0.0109882
DRB1*13:02g	0.012641		DRB1*11:04g	0.013444		DRB1*14:01g	0.015366		DRB1*08:03g	0.009186		DRB1*15:06	0.010637		DRB1*15:06	0.009607		DRB1*04:04g	0.010565		DRB1*14:01g	0.010735		DRB1*04:04g	0.014426		DRB1*12:02g	0.016157		DRB1*15:06	0.0103233
DRB1*15:04g	0.011135		DRB1*09:01g	0.012527		DRB1*12:02g	0.015145		DRB1*04:01g	0.009123		DRB1*08:02g	0.009985		DRB1*16:02g	0.008718		DRB1*08:02g	0.00888		DRB1*04:05g	0.01014		DRB1*14:01g	0.01431		DRB1*14:01g	0.011513		DRB1*14:01g	0.0100485
DRB1*04:01g	0.010317		DRB1*15:06	0.011135		DRB1*09:01g	0.009988		DRB1*14:01g	0.00812		DRB1*04:04g	0.007238		DRB1*04:05g	0.008482		DRB1*14:01g	0.00643		DRB1*08:02g	0.008817		DRB1*15:06	0.013873		DRB1*04:01g	0.009715		DRB1*08:03g	0.009854
DRB1*16:02g	0.009306		DRB1*04:01g	0.010558		DRB1*12:01g	0.008068		DRB1*15:06	0.00776		DRB1*04:08g	0.006875		DRB1*09:01g	0.007339		DRB1*04:10g	0.005846		DRB1*08:03g	0.008778		DRB1*09:01g	0.009437		DRB1*09:01g	0.008823		DRB1*09:01g	0.00834462
DRB1*12:01g	0.006912		DRB1*04:02g	0.008489		DRB1*04:01g	0.006641		DRB1*09:01g	0.007205		DRB1*09:01g	0.006015		DRB1*04:01g	0.006967		DRB1*09:01g	0.005301		DRB1*15:06	0.00769		DRB1*12:01g	0.007478		DRB1*04:02g	0.007058		DRB1*04:05g	0.00760438
DRB1*14:01g	0.006707		DRB1*16:02g	0.006105		DRB1*11:06g	0.005601		DRB1*16:02g	0.004872		DRB1*16:02g	0.005586		DRB1*08:03g	0.006668		DRB1*12:01g	0.005156		DRB1*09:01g	0.005649		DRB1*08:03g	0.006996		DRB1*16:02g	0.006693		DRB1*11:04g	0.00566125
DRB1*04:04g	0.006513		DRB1*12:01g	0.005303		DRB1*15:04g	0.004597		DRB1*04:10g	0.003562		DRB1*14:01g	0.005568		DRB1*12:01g	0.004828		DRB1*04:08g	0.004973		DRB1*04:10g	0.00439		DRB1*16:02g	0.006427		DRB1*08:03g	0.006162		DRB1*16:02g	0.00553512
DRB1*04:06g	0.004694		DRB1*08:01g	0.004657		DRB1*16:02g	0.004194		DRB1*08:02g	0.003559		DRB1*14:15	0.005275		DRB1*11:04g	0.004741		DRB1*15:06	0.004124		DRB1*11:06g	0.004331		DRB1*08:01g	0.005951		DRB1*08:01g	0.006125		DRB1*12:01g	0.00527738
DRB1*11:06g	0.003652		DRB1*13:03g	0.003938		DRB1*08:01g	0.004068		DRB1*04:08g	0.003415		DRB1*12:01g	0.004654		DRB1*15:04g	0.003819		DRB1*11:04g	0.003961		DRB1*12:01g	0.004035		DRB1*04:05g	0.005919		DRB1*12:01g	0.0059		DRB1*08:02g	0.00501063
DRB1*04:02g	0.002897		DRB1*08:03g	0.003295		DRB1*04:05g	0.003514		DRB1*12:01g	0.003263		DRB1*04:05g	0.004474		DRB1*08:02g	0.003304		DRB1*04:05g	0.003302		DRB1*04:08g	0.003271		DRB1*16:01g	0.004761		DRB1*04:05g	0.004417		DRB1*15:04g	0.00332662
DRB1*08:03g	0.002468		DRB1*04:05g	0.003133		DRB1*08:03g	0.003385		DRB1*14:15	0.002982		DRB1*11:04g	0.003881		DRB1*04:02g	0.002571		DRB1*14:15	0.00305		DRB1*16:02g	0.003135		DRB1*08:02g	0.004359		DRB1*08:02g	0.004159		DRB1*04:08g	0.00294387
DRB1*04:08g	0.002044		DRB1*08:02g	0.00257		DRB1*04:02g	0.002668		DRB1*15:04g	0.002555		DRB1*04:10g	0.003691		DRB1*11:06g	0.002141		DRB1*16:02g	0.002365		DRB1*04:02g	0.002324		DRB1*04:02g	0.004358		DRB1*04:07g	0.002461		DRB1*04:02g	0.0029305
DRB1*11:11g	0.002017		DRB1*15:04g	0.001688		DRB1*14:15	0.002408		DRB1*04:02g	0.002213		DRB1*04:07g	0.002523		DRB1*04:10g	0.002081		DRB1*14:07	0.002336		DRB1*14:15	0.002184		DRB1*01:02g	0.003516		DRB1*15:04g	0.00222		DRB1*04:10g	0.00268925
DRB1*14:10	0.001903		DRB1*01:02g	0.001447		DRB1*08:02g	0.002407		DRB1*11:06g	0.001727		DRB1*07:03	0.002348		DRB1*04:18	0.00193		DRB1*15:04g	0.001364		DRB1*14:07	0.00198		DRB1*13:03g	0.003402		DRB1*11:11g	0.002192		DRB1*11:06g	0.00249088
DRB1*07:03	0.001759		DRB1*14:07	0.001444		DRB1*11:11g	0.002149		DRB1*14:07	0.001447		DRB1*08:01g	0.00208		DRB1*14:15	0.001835		DRB1*04:06g	0.001231		DRB1*04:06g	0.001894		DRB1*15:04g	0.002552		DRB1*04:08g	0.002075		DRB1*14:15	0.00238188
DRB1*04:07g	0.001621		DRB1*14:05	0.001366		DRB1*04:06g	0.002133		DRB1*07:03	0.001179		DRB1*01:02g	0.001702		DRB1*04:06g	0.001773		DRB1*07:03	0.001103		DRB1*07:03	0.001377		DRB1*04:07g	0.00255		DRB1*04:06g	0.001972		DRB1*08:01g	0.001861
DRB1*11:04g	0.001198		DRB1*14:06	0.001125		DRB1*14:10	0.001954		DRB1*08:01g	0.00082		DRB1*11:08	0.001662		DRB1*14:05	0.001408		DRB1*04:07g	0.000974		DRB1*11:08	0.001291		DRB1*04:08g	0.002432		DRB1*14:07	0.001709		DRB1*04:06g	0.00177188
DRB1*14:05	0.000987		DRB1*04:10g	0.001125		DRB1*08:04g	0.001954		DRB1*11:04g	0.00082		DRB1*04:06g	0.001413		DRB1*14:10	0.001308		DRB1*04:02g	0.000974		DRB1*15:04g	0.001119		DRB1*11:03g	0.002126		DRB1*08:04g	0.001647		DRB1*14:07	0.0013405
DRB1*14:07	0.000917		DRB1*14:15	0.001109		DRB1*11:08	0.001889		DRB1*14:02g	0.000772		DRB1*14:10	0.001377		DRB1*14:07	0.001224		DRB1*11:08	0.000973		DRB1*14:10	0.001118		DRB1*04:06g	0.001905		DRB1*14:15	0.001561		DRB1*07:03	0.00119125
DRB1*11:08	0.000844		DRB1*08:04g	0.001045		DRB1*04:18	0.001628		DRB1*16:01g	0.000772		DRB1*04:02g	0.001308		DRB1*04:08g	0.001224		DRB1*11:06g	0.000907		DRB1*15:38	0.001033		DRB1*11:06g	0.001807		DRB1*13:03g	0.001527		DRB1*04:07g	0.00113063
DRB1*08:01g	0.000705		DRB1*14:02g	0.001044		DRB1*04:07g	0.001433		DRB1*04:06g	0.000675		DRB1*16:01g	0.001049		DRB1*14:06	0.001041		DRB1*14:02g	0.000844		DRB1*11:04g	0.000947		DRB1*11:11g	0.001807		DRB1*07:03	0.001466		DRB1*14:10	0.00110063
DRB1*08:02g	0.000563		DRB1*04:07g	0.000964		DRB1*01:02g	0.001353		DRB1*11:11g	0.000579		DRB1*11:06g	0.000605		DRB1*08:01g	0.000918		DRB1*08:01g	0.000779		DRB1*08:04g	0.000947		DRB1*07:03	0.001595		DRB1*01:02g	0.001419		DRB1*11:08	0.0010035
DRB1*04:10g	0.000494		DRB1*11:06g	0.000963		DRB1*07:03	0.001237		DRB1*04:18	0.000531		DRB1*15:03g	0.000605		DRB1*01:02g	0.000796		DRB1*01:02g	0.000779		DRB1*04:07g	0.000947		DRB1*04:10g	0.001592		DRB1*11:08	0.001323		DRB1*01:02g	0.000830875
DRB1*16:01g	0.000423		DRB1*04:08g	0.000772		DRB1*13:03g	0.001236		DRB1*08:04g	0.000512		DRB1*08:04g	0.000572		DRB1*13:03g	0.000734		DRB1*08:04g	0.000649		DRB1*08:01g	0.000861		DRB1*14:07	0.001063		DRB1*11:06g	0.001112		DRB1*11:11g	0.00081525
DRB1*14:02g	0.000353		DRB1*11:03g	0.000723		DRB1*14:05	0.001235		DRB1*14:10	0.000482		DRB1*11:11g	0.000336		DRB1*08:04g	0.000612		DRB1*14:10	0.000583		DRB1*14:02g	0.000861		DRB1*14:15	0.001063		DRB1*04:10g	0.001047		DRB1*13:03g	0.00081325
DRB1*15:20	0.000343		DRB1*11:08	0.000507		DRB1*14:07	0.001107		DRB1*11:08	0.000434		DRB1*15:04g	0.000336		DRB1*11:11g	0.000612		DRB1*11:66	0.000544		DRB1*14:11	0.000775		DRB1*11:02g	0.001055		DRB1*04:18	0.000718		DRB1*08:04g	0.000786375
DRB1*14:19	0.000329		DRB1*04:18	0.000402		DRB1*14:19	0.001042		DRB1*08:19	0.000386		DRB1*14:07	0.000269		DRB1*16:01g	0.000612		DRB1*13:49	0.00052		DRB1*13:49	0.000689		DRB1*08:04g	0.00105		DRB1*11:03g	0.000532		DRB1*14:05	0.00074575
DRB1*14:15	0.000212		DRB1*04:06g	0.000362		DRB1*04:08g	0.000977		DRB1*14:05	0.000386		DRB1*13:49	0.000265		DRB1*11:08	0.000428		DRB1*03:02g	0.000325		DRB1*14:05	0.000517		DRB1*14:10	0.000638		DRB1*16:01g	0.000509		DRB1*04:18	0.000577625
DRB1*14:28	0.000212		DRB1*16:01g	0.000321		DRB1*14:06	0.000456		DRB1*04:07g	0.000338		DRB1*13:03g	0.000231		DRB1*07:03	0.000366		DRB1*10:02	0.000325		DRB1*14:28	0.00043		DRB1*14:05	0.000632		DRB1*14:10	0.000452		DRB1*14:02g	0.000549
DRB1*03:05	0.000141		DRB1*14:09	0.000321		DRB1*04:10g	0.000325		DRB1*11:66	0.00029		DRB1*15:73	0.000202		DRB1*08:19	0.000306		DRB1*11:11g	0.000325		DRB1*16:01g	0.000344		DRB1*14:02g	0.000532		DRB1*14:05	0.000428		DRB1*16:01g	0.00050525
DRB1*10:02	0.000141		DRB1*07:03	0.000161		DRB1*13:05	0.000261		DRB1*14:06	0.00029		DRB1*14:11	0.000202		DRB1*14:19	0.000245		DRB1*11:12	0.00026		DRB1*11:66	0.000344		DRB1*11:08	0.000425		DRB1*14:19	0.000424		DRB1*14:06	0.000391
DRB1*04:198	7.1e-05		DRB1*14:20	0.000161		DRB1*14:02g	0.000261		DRB1*01:02g	0.000241		DRB1*11:66	0.000168		DRB1*04:07g	0.000245		DRB1*16:01g	0.00026		DRB1*08:19	0.000344		DRB1*15:03g	0.000399		DRB1*14:02g	0.000389		DRB1*13:49	0.0002515
DRB1*13:49	7.1e-05		DRB1*11:11g	0.000161		DRB1*13:49	0.000261		DRB1*11:29	0.000241		DRB1*08:10	0.000168		DRB1*15:20	0.000184		DRB1*13:03g	0.000195		DRB1*11:11g	0.000343		DRB1*04:62	0.000319		DRB1*14:06	0.000296		DRB1*14:19	0.000220375
DRB1*15:101	7.1e-05		DRB1*14:10	8e-05		DRB1*16:01g	0.000261		DRB1*16:10	0.000193		DRB1*03:02g	0.000168		DRB1*03:06	0.000184		DRB1*04:148	0.000195		DRB1*01:02g	0.000258		DRB1*08:09	0.000319		DRB1*13:05	0.000162		DRB1*11:66	0.00016825
DRB1*01:02g	7.1e-05		DRB1*14:28	8e-05		DRB1*15:47	0.000195		DRB1*14:126	0.000145		DRB1*14:02g	0.000135		DRB1*14:02g	0.000122		DRB1*04:18	0.00013		DRB1*14:03g	0.000172		DRB1*14:06	0.000319		DRB1*13:49	0.000157		DRB1*14:11	0.00016075
DRB1*10:07	7.1e-05		DRB1*13:266	8e-05		DRB1*14:50	0.000195		DRB1*04:13	0.000145		DRB1*11:03g	0.000101		DRB1*04:09g	0.000122		DRB1*04:38	0.00013		DRB1*13:03g	0.000172		DRB1*03:25	0.000213		DRB1*11:18	0.000131		DRB1*15:38	0.000139375
DRB1*16:10	7.1e-05		DRB1*16:10	8e-05		DRB1*15:20	0.000194		DRB1*13:49	0.000145		DRB1*11:02g	9.8e-05		DRB1*14:50	0.000122		DRB1*04:13	0.00013		DRB1*04:88	8.6e-05		DRB1*03:04	0.000213		DRB1*14:11	0.000103		DRB1*11:03g	0.00013575
DRB1*13:82	7.1e-05		DRB1*03:02g	8e-05		DRB1*13:82	0.00013		DRB1*15:03g	0.000145		DRB1*14:05	6.7e-05		DRB1*13:19	0.000122		DRB1*16:10	0.00013		DRB1*14:120	8.6e-05		DRB1*01:03g	0.000213		DRB1*14:09	0.000103		DRB1*08:19	0.0001295
DRB1*14:11	7.1e-05		DRB1*15:03g	8e-05		DRB1*04:13	0.00013		DRB1*14:69	9.7e-05		DRB1*04:09g	6.7e-05		DRB1*10:02	0.000122		DRB1*14:06	0.00013		DRB1*15:104	8.6e-05		DRB1*04:18	0.000213		DRB1*13:08	0.000101		DRB1*14:28	0.0001105
DRB1*15:104	7.1e-05		DRB1*14:68	8e-05		DRB1*14:11	0.00013		DRB1*11:12	9.7e-05		DRB1*14:158	6.7e-05		DRB1*15:71	6.1e-05		DRB1*08:18	0.00013		DRB1*04:149	8.6e-05		DRB1*13:05	0.000213		DRB1*14:20	0.0001		DRB1*15:03g	0.00010375
DRB1*04:13	7.1e-05		DRB1*07:13	8e-05		DRB1*11:03g	0.00013		DRB1*14:28	9.7e-05		DRB1*16:05	3.4e-05		DRB1*15:47	6.1e-05		DRB1*11:29	6.5e-05		DRB1*14:126	8.6e-05		DRB1*15:158	0.000106		DRB1*15:03g	9.6e-05		DRB1*15:20	9.4375e-05
DRB1*11:03g	7.1e-05					DRB1*14:68	0.000129		DRB1*11:101	4.8e-05		DRB1*01:29	3.4e-05		DRB1*11:54	6.1e-05		DRB1*15:124	6.5e-05		DRB1*11:62	8.6e-05		DRB1*13:49	0.000106		DRB1*10:06	8.3e-05		DRB1*10:02	7.35e-05
DRB1*13:278Q	7.1e-05					DRB1*16:10	6.5e-05		DRB1*04:09g	4.8e-05		DRB1*15:20	3.4e-05		DRB1*15:61	6.1e-05		DRB1*14:133	6.5e-05		DRB1*11:12	8.6e-05		DRB1*16:10	0.000106		DRB1*03:02g	7.9e-05		DRB1*16:10	7.1625e-05
						DRB1*04:09g	6.5e-05		DRB1*14:19	4.8e-05		DRB1*08:18	3.4e-05		DRB1*13:08	6.1e-05		DRB1*14:33	6.5e-05		DRB1*13:98	8.6e-05		DRB1*11:37	0.000106		DRB1*04:13	7e-05		DRB1*03:02g	7.1625e-05
						DRB1*15:31	6.5e-05		DRB1*04:51	4.8e-05		DRB1*04:50	3.4e-05		DRB1*13:49	6.1e-05		DRB1*14:19	6.5e-05		DRB1*11:29	8.6e-05		DRB1*13:50	0.000106		DRB1*11:02g	6.1e-05		DRB1*11:12	6.725e-05
						DRB1*03:19	6.5e-05		DRB1*14:11	4.8e-05		DRB1*11:12	3.4e-05		DRB1*14:120	6.1e-05		DRB1*04:105	6.5e-05		DRB1*08:18	8.6e-05		DRB1*13:82	0.000106		DRB1*11:12	5.2e-05		DRB1*04:13	5.95e-05
						DRB1*01:14	6.5e-05		DRB1*03:06	4.8e-05		DRB1*14:33	3.4e-05		DRB1*13:79	6.1e-05		DRB1*01:03g	6.5e-05		DRB1*03:06	8.6e-05		DRB1*04:14	0.000106		DRB1*14:17	5.1e-05		DRB1*11:29	4.9e-05
						DRB1*14:32	6.5e-05		DRB1*14:33	4.8e-05		DRB1*11:23	3.4e-05		DRB1*14:68	6.1e-05		DRB1*14:126	6.5e-05		DRB1*14:06	8.6e-05		DRB1*09:10	0.000106		DRB1*14:28	4.4e-05		DRB1*14:09	4.6125e-05
						DRB1*16:05	6.5e-05		DRB1*13:19	4.8e-05		DRB1*15:05	3.4e-05		DRB1*11:12	6.1e-05		DRB1*11:18	6.5e-05		DRB1*14:69	8.6e-05		DRB1*15:20	0.000106		DRB1*09:27	4.4e-05		DRB1*14:126	4.125e-05
						DRB1*14:28	6.5e-05		DRB1*11:205	4.8e-05		DRB1*01:80	3.4e-05		DRB1*11:03g	6.1e-05								DRB1*04:13	0.000106		DRB1*07:13	4.1e-05		DRB1*03:06	3.975e-05
						DRB1*04:95	6.5e-05		DRB1*15:38	4.8e-05		DRB1*15:38	3.4e-05		DRB1*04:136	6.1e-05								DRB1*13:04	0.000106		DRB1*14:33	3.5e-05		DRB1*14:50	3.9625e-05
						DRB1*04:56	6.5e-05		DRB1*04:105	4.8e-05		DRB1*14:19	3.4e-05		DRB1*04:62	6.1e-05								DRB1*03:02g	0.000106		DRB1*16:10	3.1e-05		DRB1*04:09g	3.775e-05
						DRB1*14:03g	6.5e-05		DRB1*04:165	4.8e-05		DRB1*15:125	3.4e-05		DRB1*14:11	6e-05								DRB1*14:28	0.000106		DRB1*04:09g	2.7e-05		DRB1*08:18	3.725e-05
						DRB1*13:36	6.4e-05		DRB1*08:18	4.8e-05		DRB1*04:56	3.4e-05											DRB1*14:09	0.000106		DRB1*15:47	2.6e-05		DRB1*14:68	3.375e-05
									DRB1*04:136	4.8e-05		DRB1*14:126	3.4e-05											DRB1*14:19	0.000106		DRB1*13:11	2.6e-05		DRB1*13:05	3.2625e-05
									DRB1*14:09	4.8e-05		DRB1*16:10	3.4e-05											DRB1*14:03g	0.000106		DRB1*04:88	2.6e-05		DRB1*15:47	3.2e-05
									DRB1*11:02g	4.8e-05		DRB1*11:18	3.4e-05											DRB1*13:08	0.000104		DRB1*11:66	2.6e-05		DRB1*14:03g	2.9625e-05
																											DRB1*04:42	2.6e-05		DRB1*15:73	2.525e-05
																											DRB1*11:37	1.7e-05		DRB1*13:82	2.5125e-05
																											DRB1*03:10	1.7e-05		DRB1*04:148	2.4375e-05
																											DRB1*11:168	1.7e-05		DRB1*14:69	2.2875e-05
																											DRB1*11:28	1.7e-05		DRB1*13:19	2.125e-05
																											DRB1*03:71	1.7e-05		DRB1*08:10	2.1e-05
																											DRB1*13:82	1.7e-05		DRB1*14:20	2.0125e-05
																											DRB1*13:19	1.7e-05		DRB1*15:104	1.9625e-05
																											DRB1*15:20	1.7e-05		DRB1*14:33	1.8375e-05
																											DRB1*16:05	1.7e-05		DRB1*14:120	1.8375e-05
																											DRB1*14:03g	1.7e-05		DRB1*11:02g	1.825e-05
																											DRB1*14:73	1.7e-05		DRB1*03:05	1.7625e-05
																											DRB1*08:10	1.7e-05		DRB1*04:38	1.625e-05
																											DRB1*14:76	1.6e-05		DRB1*04:105	1.4125e-05
																											DRB1*14:25	9e-06		DRB1*04:136	1.3625e-05
																											DRB1*11:118	9e-06		DRB1*16:05	1.2375e-05
																											DRB1*11:29	9e-06		DRB1*04:56	1.2375e-05
																											DRB1*13:42	9e-06		DRB1*11:18	1.2375e-05
																											DRB1*03:51	9e-06		DRB1*04:88	1.075e-05
																											DRB1*08:18	9e-06		DRB1*04:149	1.075e-05
																											DRB1*14:50	9e-06		DRB1*11:62	1.075e-05
																											DRB1*04:165	9e-06		DRB1*13:98	1.075e-05
																											DRB1*14:71	9e-06		DRB1*13:266	1e-05
																											DRB1*11:05	9e-06		DRB1*07:13	1e-05
																											DRB1*03:04	9e-06		DRB1*04:198	8.875e-06
																											DRB1*04:62	9e-06		DRB1*15:101	8.875e-06
																											DRB1*15:38	9e-06		DRB1*10:07	8.875e-06
																											DRB1*10:02	9e-06		DRB1*13:278Q	8.875e-06
																											DRB1*01:03g	9e-06		DRB1*14:158	8.375e-06
																											DRB1*04:35	9e-06		DRB1*01:03g	8.125e-06
																											DRB1*14:157	9e-06		DRB1*15:31	8.125e-06
																											DRB1*03:37	9e-06		DRB1*03:19	8.125e-06
																											DRB1*14:133	9e-06		DRB1*01:14	8.125e-06
																											DRB1*07:12	9e-06		DRB1*14:32	8.125e-06
																											DRB1*11:23	9e-06		DRB1*04:95	8.125e-06
																											DRB1*04:136	9e-06		DRB1*15:124	8.125e-06
																											DRB1*11:14	9e-06		DRB1*14:133	8.125e-06
																											DRB1*10:36	9e-06		DRB1*13:36	8e-06
																											DRB1*15:07g	9e-06		DRB1*04:62	7.625e-06
																														DRB1*13:08	7.625e-06
																														DRB1*15:71	7.625e-06
																														DRB1*11:54	7.625e-06
																														DRB1*15:61	7.625e-06
																														DRB1*13:79	7.625e-06
																														DRB1*11:101	6e-06
																														DRB1*04:51	6e-06
																														DRB1*11:205	6e-06
																														DRB1*04:165	6e-06
																														DRB1*01:29	4.25e-06
																														DRB1*04:50	4.25e-06
																														DRB1*11:23	4.25e-06
																														DRB1*15:05	4.25e-06
																														DRB1*01:80	4.25e-06
																														DRB1*15:125	4.25e-06

## Sheet: S7_AF_DQB1
Supplemental Information 7: HLA-DQB1 allele frequencies of the 8 Indian subsamples and the references. Sample size is indicated in the respective header. Cum. freq. = cumulated frequency of the 10 most frequent alleles. The arithmetic mean of the 8 Indian samples is given in the rearmost columns. Alleles with the lowest frequencies were discarded above the cumulative frequency of 0.995. Alleles t…
Bengali (West Bengal; n=7,089)			Gujarati (Gujarat; n=6,221)			Hindi (Uttar Pradesh; n=7,677)			Kannada (Karnataka; n=10,360)			Malayalam (Kerala; n=14,866)			Marathi (Maharashtra; n=8,169)			Tamil (Tamil Nadu; n=7,698)			Telugu (Andhra Pradesh; n=5,808)			DE-IND (n=4,703)			UK-IND (n=57,218)			IND-mean
Cum. freq.	0.960914		Cum. freq.	0.961582		Cum. freq.	0.944638		Cum. freq.	0.956323		Cum. freq.	0.92608		Cum. freq.	0.95792		Cum. freq.	0.953719		Cum. freq.	0.954972		Cum. freq.	0.936223		Cum. freq.	0.944931		Cum. freq.	0.94599
Allele count	22		Allele count	27		Allele count	24		Allele count	26		Allele count	29		Allele count	24		Allele count	27		Allele count	26		Allele count	25		Allele count	44
Allele	f		Allele	f		Allele	f		Allele	f		Allele	f		Allele	f		Allele	f		Allele	f		Allele	f		Allele	f		Allele	f
DQB1*06:01g	0.191617		DQB1*06:01g	0.178443		DQB1*02:01g	0.198678		DQB1*06:01g	0.24269		DQB1*06:01g	0.144896		DQB1*06:01g	0.287351		DQB1*06:01g	0.177093		DQB1*06:01g	0.205855		DQB1*02:01g	0.188609		DQB1*02:01g	0.200281		DQB1*06:01g	0.200062
DQB1*02:01g	0.190087		DQB1*03:01g	0.159186		DQB1*06:01g	0.172549		DQB1*02:01g	0.146497		DQB1*02:01g	0.121503		DQB1*02:01g	0.136916		DQB1*02:01g	0.143384		DQB1*02:01g	0.131247		DQB1*06:01g	0.146453		DQB1*06:01g	0.145856		DQB1*02:01g	0.152902
DQB1*03:01g	0.127719		DQB1*02:01g	0.154906		DQB1*03:01g	0.128413		DQB1*05:01g	0.128931		DQB1*05:03g	0.120846		DQB1*05:01g	0.128004		DQB1*03:02g	0.123911		DQB1*03:01g	0.124665		DQB1*03:01g	0.127548		DQB1*03:01g	0.137577		DQB1*03:01g	0.111675
DQB1*05:01g	0.12224		DQB1*05:03g	0.104696		DQB1*05:03g	0.108738		DQB1*05:03g	0.106482		DQB1*05:01g	0.116012		DQB1*05:03g	0.116609		DQB1*05:01g	0.112005		DQB1*05:03g	0.105633		DQB1*05:01g	0.108714		DQB1*05:03g	0.097021		DQB1*05:01g	0.107114
DQB1*03:03g	0.082069		DQB1*03:02g	0.098201		DQB1*05:01g	0.078626		DQB1*03:02g	0.090443		DQB1*03:01g	0.098436		DQB1*03:02g	0.075178		DQB1*03:01g	0.107263		DQB1*03:02g	0.099599		DQB1*05:03g	0.085932		DQB1*05:01g	0.094603		DQB1*05:03g	0.104017
DQB1*05:03g	0.074486		DQB1*05:01g	0.086797		DQB1*03:02g	0.07491		DQB1*03:01g	0.075429		DQB1*03:02g	0.087697		DQB1*03:01g	0.072292		DQB1*05:03g	0.094643		DQB1*03:03g	0.090989		DQB1*03:02g	0.082976		DQB1*06:03g	0.081914		DQB1*03:02g	0.0904461
DQB1*03:02g	0.07363		DQB1*06:03g	0.075739		DQB1*06:03g	0.07444		DQB1*06:03g	0.062286		DQB1*06:03g	0.077111		DQB1*06:03g	0.045456		DQB1*03:03g	0.088017		DQB1*05:01g	0.084299		DQB1*06:03g	0.070364		DQB1*03:02g	0.078712		DQB1*03:03g	0.0680373
DQB1*05:02g	0.058155		DQB1*03:03g	0.061717		DQB1*03:03g	0.054512		DQB1*03:03g	0.052162		DQB1*03:03g	0.070866		DQB1*03:03g	0.043966		DQB1*06:03g	0.068697		DQB1*06:03g	0.073136		DQB1*03:03g	0.054887		DQB1*03:03g	0.054909		DQB1*06:03g	0.0628156
DQB1*06:03g	0.02566		DQB1*05:02g	0.026158		DQB1*05:02g	0.032623		DQB1*05:02g	0.029771		DQB1*06:09g	0.051277		DQB1*05:02g	0.038328		DQB1*06:02g	0.021719		DQB1*05:02g	0.023239		DQB1*05:02g	0.036332		DQB1*05:02g	0.033		DQB1*05:02g	0.0305
DQB1*06:02g	0.015251		DQB1*06:02g	0.015739		DQB1*06:04g	0.021149		DQB1*06:09g	0.021632		DQB1*06:02g	0.037436		DQB1*06:02g	0.01382		DQB1*04:02g	0.016987		DQB1*04:02g	0.01631		DQB1*06:02g	0.034408		DQB1*06:02g	0.021058		DQB1*06:02g	0.0184211
DQB1*04:01g	0.011229		DQB1*04:02g	0.01004		DQB1*06:02g	0.019522		DQB1*06:02g	0.014255		DQB1*05:02g	0.023651		DQB1*06:09g	0.011317		DQB1*06:09g	0.015191		DQB1*06:04g	0.013352		DQB1*06:04g	0.019777		DQB1*06:09g	0.016121		DQB1*06:09g	0.0168177
DQB1*04:02g	0.007455		DQB1*06:04g	0.008437		DQB1*04:02g	0.012565		DQB1*04:02g	0.011636		DQB1*06:04g	0.02269		DQB1*04:02g	0.010855		DQB1*05:02g	0.012075		DQB1*06:09g	0.010483		DQB1*06:09g	0.01898		DQB1*04:02g	0.014953		DQB1*04:02g	0.0130138
DQB1*06:04g	0.007147		DQB1*06:09g	0.006953		DQB1*06:09g	0.012266		DQB1*06:04g	0.00659		DQB1*04:02g	0.018262		DQB1*06:04g	0.00786		DQB1*06:04g	0.010541		DQB1*06:02g	0.009627		DQB1*04:02g	0.015488		DQB1*06:04g	0.013849		DQB1*06:04g	0.0122208
DQB1*06:09g	0.005423		DQB1*02:07	0.004282		DQB1*03:05g	0.002866		DQB1*04:01g	0.002317		DQB1*06:48	0.00111		DQB1*06:48	0.003059		DQB1*04:01g	0.000844		DQB1*04:01g	0.003702		DQB1*03:05g	0.001804		DQB1*03:05g	0.002134		DQB1*04:01g	0.00269362
DQB1*03:05g	0.001832		DQB1*03:05g	0.001607		DQB1*04:01g	0.000847		DQB1*03:05g	0.001351		DQB1*03:05g	0.000996		DQB1*04:01g	0.001714		DQB1*03:05g	0.000714		DQB1*05:23	0.00093		DQB1*04:01g	0.000723		DQB1*04:01g	0.000697		DQB1*03:05g	0.00139762
DQB1*05:23	0.000423		DQB1*04:01g	0.000402		DQB1*02:07	0.000649		DQB1*05:23	0.000808		DQB1*05:23	0.000572		DQB1*03:05g	0.00104		DQB1*06:48	0.00052		DQB1*03:05g	0.000775		DQB1*03:04g	0.000532		DQB1*02:07	0.000633		DQB1*06:48	0.000750625
DQB1*06:48	0.000141		DQB1*06:77N	0.000321		DQB1*05:23	0.000586		DQB1*06:48	0.000798		DQB1*03:11	0.000538		DQB1*05:23	0.000612		DQB1*05:04g	0.000325		DQB1*06:57	0.000258		DQB1*05:83	0.000372		DQB1*03:11	0.000298		DQB1*02:07	0.000703375
DQB1*03:11	0.000141		DQB1*06:55	0.000321		DQB1*05:04g	0.000456		DQB1*02:07	0.00029		DQB1*04:01g	0.000494		DQB1*02:07	0.000184		DQB1*05:23	0.000325		DQB1*05:04g	0.000169		DQB1*06:48	0.000319		DQB1*06:48	0.000267		DQB1*05:23	0.000532
DQB1*03:106	7.1e-05		DQB1*03:106	0.000321		DQB1*02:132N	0.00013		DQB1*03:11	0.000241		DQB1*05:04g	0.000168		DQB1*06:148	0.000122		DQB1*03:04g	0.00013		DQB1*06:48	8.6e-05		DQB1*03:14	0.000106		DQB1*05:83	0.000207		DQB1*03:11	0.00016775
DQB1*06:153	7.1e-05		DQB1*06:48	0.000161		DQB1*06:48	0.00013		DQB1*06:140	9.7e-05		DQB1*03:118N	0.000101		DQB1*06:11	6.1e-05		DQB1*03:11	0.00013		DQB1*03:14	8.6e-05		DQB1*05:23	0.000106		DQB1*05:23	0.000201		DQB1*05:04g	0.000157375
DQB1*03:64	7.1e-05		DQB1*03:11	8e-05		DQB1*03:04g	0.00013		DQB1*05:140	4.8e-05		DQB1*06:14	6.7e-05		DQB1*03:78	6.1e-05		DQB1*06:140	6.5e-05		DQB1*02:07	8.6e-05		DQB1*06:11	0.000106		DQB1*04:12	0.000146		DQB1*03:106	4.9e-05
DQB1*02:07	7.1e-05		DQB1*04:12	8e-05		DQB1*03:11	6.5e-05		DQB1*06:181	4.8e-05		DQB1*06:07	3.4e-05		DQB1*03:11	6.1e-05		DQB1*03:354N	6.5e-05		DQB1*06:319	8.6e-05		DQB1*06:77N	0.000106		DQB1*06:144N	0.000112		DQB1*06:77N	4.0125e-05
			DQB1*06:345N	8e-05		DQB1*06:153	6.5e-05		DQB1*04:12	4.8e-05		DQB1*06:92g	3.4e-05		DQB1*05:04g	6.1e-05		DQB1*06:142	6.5e-05		DQB1*03:138	8.6e-05		DQB1*03:11	0.000106		DQB1*06:55	0.000111		DQB1*06:55	4.0125e-05
			DQB1*05:04g	8e-05		DQB1*03:438	6.5e-05		DQB1*03:118N	4.8e-05		DQB1*05:158	3.4e-05		DQB1*06:15	6.1e-05		DQB1*02:07	6.5e-05		DQB1*06:142	8.6e-05		DQB1*05:04g	0.000106		DQB1*05:04g	0.000103		DQB1*03:04g	3.25e-05
			DQB1*06:311	8e-05					DQB1*06:234	4.8e-05		DQB1*06:251	3.4e-05					DQB1*02:92	6.5e-05		DQB1*03:11	8.6e-05		DQB1*05:05	0.000106		DQB1*03:104	3.5e-05		DQB1*06:57	3.225e-05
			DQB1*05:158	8e-05					DQB1*02:22	4.8e-05		DQB1*06:135	3.4e-05					DQB1*06:11	6.5e-05		DQB1*06:184	8.6e-05					DQB1*06:12	2.6e-05		DQB1*06:153	2.125e-05
			DQB1*03:104	8e-05								DQB1*06:377	3.4e-05					DQB1*06:26N	6.3e-05								DQB1*05:76	1.7e-05		DQB1*06:140	2.025e-05
												DQB1*03:223	3.4e-05														DQB1*06:77N	1.7e-05		DQB1*06:142	1.8875e-05
												DQB1*06:153	3.4e-05														DQB1*03:78	1.3e-05		DQB1*03:118N	1.8625e-05
																											DQB1*03:14	9e-06		DQB1*02:132N	1.625e-05
																											DQB1*03:04g	9e-06		DQB1*04:12	1.6e-05
																											DQB1*05:158	9e-06		DQB1*06:11	1.575e-05
																											DQB1*06:57	9e-06		DQB1*06:148	1.525e-05
																											DQB1*06:135	9e-06		DQB1*05:158	1.425e-05
																											DQB1*02:42	9e-06		DQB1*03:14	1.075e-05
																											DQB1*03:13	9e-06		DQB1*06:319	1.075e-05
																											DQB1*05:80	9e-06		DQB1*03:138	1.075e-05
																											DQB1*06:22	9e-06		DQB1*06:184	1.075e-05
																											DQB1*03:62	9e-06		DQB1*06:345N	1e-05
																											DQB1*02:38	9e-06		DQB1*06:311	1e-05
																											DQB1*02:12	9e-06		DQB1*03:104	1e-05
																											DQB1*03:10g	9e-06		DQB1*03:64	8.875e-06
																											DQB1*06:153	9e-06		DQB1*06:14	8.375e-06
																											DQB1*02:34	4e-06		DQB1*03:438	8.125e-06
																														DQB1*03:354N	8.125e-06
																														DQB1*02:92	8.125e-06
																														DQB1*06:26N	7.875e-06
																														DQB1*03:78	7.625e-06
																														DQB1*06:15	7.625e-06
																														DQB1*05:140	6e-06
																														DQB1*06:181	6e-06
																														DQB1*06:234	6e-06
																														DQB1*02:22	6e-06
																														DQB1*06:07	4.25e-06
																														DQB1*06:92g	4.25e-06
																														DQB1*06:251	4.25e-06
																														DQB1*06:135	4.25e-06
																														DQB1*06:377	4.25e-06
																														DQB1*03:223	4.25e-06

## Sheet: S8_AF_DPB1
Supplemental Information 8: HLA-DPB1 allele frequencies of the 8 Indian subsamples and the references. Sample size is indicated in the respective header. Cum. freq. = cumulated frequency of the 10 most frequent alleles. The arithmetic mean of the 8 Indian samples is given in the rearmost columns. Alleles with the lowest frequencies were discarded above the cumulative frequency of 0.995. Alleles t…
Bengali (West Bengal; n=7,089)			Gujarati (Gujarat; n=6,221)			Hindi (Uttar Pradesh; n=7,677)			Kannada (Karnataka; n=10,360)			Malayalam (Kerala; n=14,866)			Marathi (Maharashtra; n=8,169)			Tamil (Tamil Nadu; n=7,698)			Telugu (Andhra Pradesh; n=5,808)			DE-IND (n=4,703)			UK-IND (n=57,218)			IND-mean
Cum. freq.	0.92559		Cum. freq.	0.960837		Cum. freq.	0.953068		Cum. freq.	0.955104		Cum. freq.	0.936208		Cum. freq.	0.956505		Cum. freq.	0.952407		Cum. freq.	0.953423		Cum. freq.	0.9379		Cum. freq.	0.95456		Cum. freq.	0.947754
Allele count	44		Allele count	33		Allele count	41		Allele count	52		Allele count	51		Allele count	48		Allele count	47		Allele count	34		Allele count	44		Allele count	79
Allele	f		Allele	f		Allele	f		Allele	f		Allele	f		Allele	f		Allele	f		Allele	f		Allele	f		Allele	f		Allele	f
DPB1*04:01g	0.313933		DPB1*04:01g	0.390761		DPB1*04:01g	0.396945		DPB1*04:01g	0.343094		DPB1*04:01g	0.321153		DPB1*04:01g	0.340991		DPB1*04:01g	0.324944		DPB1*04:01g	0.323514		DPB1*04:01g	0.365852		DPB1*04:01g	0.379749		DPB1*04:01g	0.344417
DPB1*02:01g	0.178902		DPB1*02:01g	0.218148		DPB1*02:01g	0.207411		DPB1*02:01g	0.232793		DPB1*02:01g	0.239113		DPB1*02:01g	0.233761		DPB1*02:01g	0.266401		DPB1*02:01g	0.268382		DPB1*02:01g	0.201057		DPB1*02:01g	0.205784		DPB1*02:01g	0.230614
DPB1*13:01g	0.12686		DPB1*04:02g	0.080641		DPB1*04:02g	0.076481		DPB1*01:01g	0.062414		DPB1*09:01g	0.068539		DPB1*13:01g	0.067077		DPB1*13:01g	0.063121		DPB1*13:01g	0.064146		DPB1*04:02g	0.076903		DPB1*04:02g	0.074315		DPB1*13:01g	0.0694684
DPB1*04:02g	0.08287		DPB1*13:01g	0.061053		DPB1*13:01g	0.066965		DPB1*13:01g	0.058109		DPB1*03:01g	0.054196		DPB1*01:01g	0.057039		DPB1*14:01g	0.058991		DPB1*09:01g	0.057703		DPB1*13:01g	0.058588		DPB1*26:01g	0.06189		DPB1*04:02g	0.060485
DPB1*26:01g	0.058418		DPB1*09:01g	0.054779		DPB1*26:01g	0.053314		DPB1*04:02g	0.054731		DPB1*14:01g	0.053262		DPB1*04:02g	0.052491		DPB1*09:01g	0.05527		DPB1*14:01g	0.051886		DPB1*03:01g	0.056543		DPB1*13:01g	0.05876		DPB1*09:01g	0.0500651
DPB1*03:01g	0.052171		DPB1*03:01g	0.047303		DPB1*03:01g	0.04334		DPB1*03:01g	0.054197		DPB1*26:01g	0.04909		DPB1*03:01g	0.051279		DPB1*04:02g	0.044681		DPB1*03:01g	0.050845		DPB1*26:01g	0.047451		DPB1*09:01g	0.057435		DPB1*03:01g	0.0496053
DPB1*14:01g	0.044433		DPB1*26:01g	0.046206		DPB1*14:01g	0.041636		DPB1*09:01g	0.047511		DPB1*13:01g	0.048416		DPB1*26:01g	0.049277		DPB1*03:01g	0.043511		DPB1*04:02g	0.046857		DPB1*09:01g	0.043869		DPB1*03:01g	0.043909		DPB1*26:01g	0.047356
DPB1*09:01g	0.03327		DPB1*14:01g	0.034856		DPB1*09:01g	0.039011		DPB1*26:01g	0.046418		DPB1*04:02g	0.045128		DPB1*14:01g	0.046456		DPB1*01:01g	0.042477		DPB1*01:01g	0.038814		DPB1*14:01g	0.039398		DPB1*14:01g	0.037169		DPB1*14:01g	0.0469183
DPB1*21:01g	0.018237		DPB1*17:01g	0.017299		DPB1*17:01g	0.015401		DPB1*14:01g	0.043826		DPB1*01:01g	0.044803		DPB1*09:01g	0.044438		DPB1*26:01g	0.040309		DPB1*26:01g	0.035816		DPB1*01:01g	0.028219		DPB1*17:01g	0.021169		DPB1*01:01g	0.0355498
DPB1*01:01g	0.016496		DPB1*01:01g	0.009791		DPB1*01:01g	0.012564		DPB1*17:01g	0.012011		DPB1*15:01g	0.012508		DPB1*17:01g	0.013696		DPB1*17:01g	0.012702		DPB1*17:01g	0.01546		DPB1*17:01g	0.02002		DPB1*01:01g	0.01438		DPB1*17:01g	0.0132753
DPB1*28:01g	0.016473		DPB1*10:01g	0.008982		DPB1*10:01g	0.010618		DPB1*10:01g	0.007646		DPB1*17:01g	0.011881		DPB1*10:01g	0.00972		DPB1*10:01g	0.009906		DPB1*15:01g	0.008688		DPB1*05:01g	0.01608		DPB1*10:01g	0.01072		DPB1*10:01g	0.00928675
DPB1*10:01g	0.011715		DPB1*05:01g	0.008514		DPB1*15:01g	0.009096		DPB1*05:01g	0.007178		DPB1*16:01g	0.00974		DPB1*16:01g	0.007019		DPB1*15:01g	0.007729		DPB1*10:01g	0.007997		DPB1*10:01g	0.010962		DPB1*15:01g	0.007987		DPB1*15:01g	0.00736538
DPB1*17:01g	0.007752		DPB1*15:01g	0.007713		DPB1*05:01g	0.006862		DPB1*16:01g	0.006791		DPB1*05:01g	0.008066		DPB1*05:01g	0.004881		DPB1*16:01g	0.007207		DPB1*16:01g	0.006078		DPB1*15:01g	0.007287		DPB1*05:01g	0.00737		DPB1*16:01g	0.00644962
DPB1*05:01g	0.007029		DPB1*16:01g	0.003692		DPB1*16:01g	0.005654		DPB1*15:01g	0.005621		DPB1*10:01g	0.00771		DPB1*15:01g	0.004397		DPB1*05:01g	0.004675		DPB1*05:01g	0.004131		DPB1*16:01g	0.004676		DPB1*16:01g	0.004834		DPB1*05:01g	0.006417
DPB1*16:01g	0.005416		DPB1*23:01g	0.001125		DPB1*28:01g	0.002276		DPB1*29:01g	0.001736		DPB1*21:01g	0.004641		DPB1*28:01g	0.002074		DPB1*21:01g	0.00266		DPB1*23:01g	0.002332		DPB1*28:01g	0.002725		DPB1*21:01g	0.001372		DPB1*21:01g	0.0039935
DPB1*02:02g	0.004081		DPB1*19:01g	0.001084		DPB1*21:01g	0.001757		DPB1*28:01g	0.001592		DPB1*91:01	0.003181		DPB1*21:01g	0.00153		DPB1*28:01g	0.0024		DPB1*93:01	0.002236		DPB1*06:01g	0.002126		DPB1*28:01g	0.001371		DPB1*28:01g	0.00380075
DPB1*23:01g	0.003261		DPB1*51:01g	0.000964		DPB1*23:01g	0.001677		DPB1*21:01g	0.001591		DPB1*28:01g	0.003037		DPB1*100:01g	0.000979		DPB1*46:01	0.001882		DPB1*28:01g	0.002152		DPB1*11:01g	0.001643		DPB1*19:01g	0.001189		DPB1*23:01g	0.00140563
DPB1*15:01g	0.003171		DPB1*28:01g	0.000402		DPB1*19:01g	0.001107		DPB1*45:01g	0.001158		DPB1*46:01	0.001749		DPB1*02:02g	0.000972		DPB1*91:01	0.000909		DPB1*91:01	0.001463		DPB1*23:01g	0.001595		DPB1*23:01g	0.001136		DPB1*19:01g	0.000953875
DPB1*93:01	0.002679		DPB1*21:01g	0.000241		DPB1*45:01g	0.000586		DPB1*91:01	0.000854		DPB1*45:01g	0.001749		DPB1*23:01g	0.000734		DPB1*23:01g	0.000908		DPB1*21:01g	0.001291		DPB1*19:01g	0.001488		DPB1*78:01	0.000587		DPB1*46:01	0.00087025
DPB1*19:01g	0.002256		DPB1*46:01	0.000161		DPB1*46:01	0.000518		DPB1*23:01g	0.000771		DPB1*19:01g	0.00124		DPB1*29:01g	0.000734		DPB1*45:01g	0.000908		DPB1*29:01g	0.000861		DPB1*21:01g	0.001382		DPB1*45:01g	0.000572		DPB1*91:01	0.000849125
DPB1*46:01	0.001197		DPB1*100:01g	0.000161		DPB1*33:01	0.000195		DPB1*93:01	0.000627		DPB1*29:01g	0.000991		DPB1*19:01g	0.000732		DPB1*19:01g	0.00052		DPB1*51:01g	0.000775		DPB1*29:01g	0.001156		DPB1*91:01	0.000355		DPB1*45:01g	0.00084775
DPB1*31:01g	0.000987		DPB1*45:01g	0.000161		DPB1*02:02g	0.000195		DPB1*19:01g	0.000434		DPB1*150:01	0.000768		DPB1*45:01g	0.000672		DPB1*93:01	0.000325		DPB1*45:01g	0.000774		DPB1*02:02g	0.001063		DPB1*93:01	0.000339		DPB1*93:01	0.000782375
DPB1*45:01g	0.000774		DPB1*113:01g	0.000161		DPB1*06:01g	0.00013		DPB1*20:01g	0.000386		DPB1*100:01g	0.000605		DPB1*20:01g	0.000428		DPB1*448:01	0.000325		DPB1*46:01	0.000689		DPB1*93:01	0.000744		DPB1*46:01	0.000305		DPB1*02:02g	0.000771375
DPB1*47:01	0.000282		DPB1*91:01	8e-05		DPB1*71:01	0.00013		DPB1*445:01	0.000338		DPB1*34:01g	0.000605		DPB1*46:01	0.000428		DPB1*125:01	0.000195		DPB1*02:02g	0.00043		DPB1*20:01g	0.000532		DPB1*29:01g	0.00027		DPB1*29:01g	0.0005565
DPB1*81:01g	0.000282		DPB1*25:01g	8e-05		DPB1*52:01	6.5e-05		DPB1*125:01	0.000338		DPB1*23:01g	0.000437		DPB1*71:01	0.000428		DPB1*192:01	0.000195		DPB1*150:01	0.000344		DPB1*78:01	0.000425		DPB1*02:02g	0.000223		DPB1*100:01g	0.00029
DPB1*92:01g	0.000282		DPB1*81:01g	8e-05		DPB1*47:01	6.5e-05		DPB1*100:01g	0.000338		DPB1*11:01g	0.000437		DPB1*91:01	0.000306		DPB1*29:01g	0.00013		DPB1*445:01	0.000258		DPB1*46:01	0.000425		DPB1*06:01g	0.000174		DPB1*51:01g	0.000289
DPB1*06:01g	0.00028		DPB1*39:01g	8e-05		DPB1*78:01	6.5e-05		DPB1*46:01	0.000338		DPB1*02:02g	0.000336		DPB1*93:01	0.000245		DPB1*51:01g	0.00013		DPB1*19:01g	0.000258		DPB1*45:01g	0.000319		DPB1*71:01	0.000131		DPB1*150:01	0.0002095
DPB1*52:01	0.000141		DPB1*59:01g	8e-05		DPB1*1276:01	6.5e-05		DPB1*139:01	0.000324		DPB1*33:01	0.000202		DPB1*269:01	0.000184		DPB1*71:01	0.00013		DPB1*100:01g	0.000172		DPB1*91:01	0.000319		DPB1*363:01	0.00013		DPB1*71:01	0.00016425
DPB1*71:01	0.000141		DPB1*93:01	8e-05		DPB1*70:01	6.5e-05		DPB1*150:01	0.000241		DPB1*71:01	0.000168		DPB1*139:01	0.000184		DPB1*173:01	0.00013		DPB1*71:01	0.000172		DPB1*150:01	0.000213		DPB1*51:01g	0.00012		DPB1*31:01g	0.000139625
DPB1*139:01	0.000141		DPB1*215:01	8e-05		DPB1*355:01	6.5e-05		DPB1*51:01g	0.000145		DPB1*81:01g	0.000135		DPB1*1095:01	0.000184		DPB1*11:01g	0.00013		DPB1*192:01	8.6e-05		DPB1*81:01g	0.000213		DPB1*81:01g	0.000114		DPB1*20:01g	0.000114125
DPB1*57:01g	0.000141		DPB1*521:01	8e-05		DPB1*83:01	6.5e-05		DPB1*71:01	0.000145		DPB1*445:01	0.000101		DPB1*34:01g	0.000122		DPB1*150:01	0.00013		DPB1*103:01	8.6e-05		DPB1*51:01g	0.000213		DPB1*11:01g	0.000112		DPB1*34:01g	0.000103
DPB1*445:01	7.1e-05		DPB1*655:01	8e-05		DPB1*214:01	6.5e-05		DPB1*34:01g	9.7e-05		DPB1*51:01g	0.000101		DPB1*125:01	0.000122		DPB1*398:01g	6.5e-05		DPB1*108:01g	8.6e-05		DPB1*33:01	0.000213		DPB1*20:01g	0.000105		DPB1*81:01g	0.00010225
DPB1*109:01	7.1e-05		DPB1*52:01	7e-05		DPB1*142:01	6.5e-05		DPB1*39:01g	9.7e-05		DPB1*18:01g	0.000101		DPB1*679:01	0.000122		DPB1*33:01	6.5e-05		DPB1*81:01g	8.6e-05		DPB1*113:01g	0.000106		DPB1*100:01g	9.6e-05		DPB1*445:01	9.6e-05
DPB1*340:01	7.1e-05					DPB1*51:01g	6.5e-05		DPB1*33:01	9.7e-05		DPB1*39:01g	0.000101		DPB1*150:01	0.000122		DPB1*81:01g	6.5e-05		DPB1*73:01	8.6e-05		DPB1*49:01	0.000106		DPB1*125:01	7.9e-05		DPB1*125:01	8.6125e-05
DPB1*186:01	7.1e-05					DPB1*398:01g	6.5e-05		DPB1*132:01g	9.7e-05		DPB1*93:01	6.7e-05		DPB1*312:01	0.000122		DPB1*911:01N	6.5e-05					DPB1*260:01	0.000106		DPB1*49:01	6.1e-05		DPB1*139:01	8.1125e-05
DPB1*530:01	7.1e-05					DPB1*25:01g	6.5e-05		DPB1*242:01	9.7e-05		DPB1*269:01	6.7e-05		DPB1*83:01	0.000122		DPB1*454:01	6.5e-05					DPB1*125:01	0.000106		DPB1*150:01	6.1e-05		DPB1*33:01	7.85e-05
DPB1*918:01	7.1e-05					DPB1*215:01	6.5e-05		DPB1*02:02g	9.2e-05		DPB1*55:01g	6.7e-05		DPB1*113:01g	0.000122		DPB1*20:01g	6.5e-05					DPB1*71:01	0.000106		DPB1*215:01	4.4e-05		DPB1*11:01g	7.85e-05
DPB1*234:01	7.1e-05					DPB1*18:01g	6.5e-05		DPB1*963:01	4.8e-05		DPB1*30:01	6.7e-05		DPB1*215:01	0.000122		DPB1*06:01g	6.5e-05					DPB1*63:01	0.000106		DPB1*39:01g	4.4e-05		DPB1*06:01g	6.5375e-05
DPB1*150:01	7.1e-05					DPB1*31:01g	6.5e-05		DPB1*59:01g	4.8e-05		DPB1*266:01	3.4e-05		DPB1*81:01g	0.000122		DPB1*100:01g	6.5e-05					DPB1*59:01g	0.000106		DPB1*113:01g	4.4e-05		DPB1*47:01	4.3375e-05
DPB1*72:01	7.1e-05					DPB1*526:01	6.5e-05		DPB1*604:01	4.8e-05		DPB1*83:01	3.4e-05		DPB1*51:01g	6.1e-05		DPB1*02:02g	6.5e-05					DPB1*312:01	0.000106		DPB1*34:01g	3.5e-05		DPB1*448:01	4.0625e-05
DPB1*604:01	7.1e-05					DPB1*636:01	6.4e-05		DPB1*236:01	4.8e-05		DPB1*132:01g	3.4e-05		DPB1*18:01g	6.1e-05		DPB1*31:01g	6.5e-05					DPB1*40:01g	0.000106		DPB1*83:01	3.5e-05		DPB1*113:01g	3.9625e-05
DPB1*51:01g	7.1e-05								DPB1*81:01g	4.8e-05		DPB1*20:01g	3.4e-05		DPB1*72:01	6.1e-05		DPB1*18:01g	6.5e-05					DPB1*30:01	0.000106		DPB1*70:01	2.6e-05		DPB1*192:01	3.9375e-05
DPB1*25:01g	7.1e-05								DPB1*679:01	4.8e-05		DPB1*113:01g	3.4e-05		DPB1*186:01	6.1e-05		DPB1*57:01g	6.5e-05					DPB1*254:01	0.000104		DPB1*25:01g	2.6e-05		DPB1*215:01	3.7625e-05
DPB1*33:01	6.9e-05								DPB1*06:01g	4.8e-05		DPB1*215:01	3.4e-05		DPB1*11:01g	6.1e-05		DPB1*236:01	6.5e-05					DPB1*35:01	9.6e-05		DPB1*186:01	1.7e-05		DPB1*269:01	3.7375e-05
									DPB1*454:01	4.8e-05		DPB1*520:01	3.4e-05		DPB1*173:01	6.1e-05		DPB1*604:01	6.5e-05								DPB1*567:01	1.7e-05		DPB1*18:01g	3.65e-05
									DPB1*526:01	4.8e-05		DPB1*422:01	3.4e-05		DPB1*59:01g	6.1e-05		DPB1*526:01	6.5e-05								DPB1*80:01g	1.7e-05		DPB1*92:01g	3.525e-05
									DPB1*76:01	4.8e-05		DPB1*614:01	3.4e-05		DPB1*57:01g	6.1e-05		DPB1*30:01	6.5e-05								DPB1*132:01g	1.7e-05		DPB1*39:01g	3.475e-05
									DPB1*50:01	4.8e-05		DPB1*179:01	3.4e-05		DPB1*740:01	6.1e-05											DPB1*214:01	1.7e-05		DPB1*52:01	3.45e-05
									DPB1*108:01g	4.8e-05		DPB1*125:01	3.4e-05														DPB1*18:01g	1.7e-05		DPB1*57:01g	3.3375e-05
									DPB1*66:01	4.8e-05		DPB1*570:01N	3.4e-05														DPB1*47:01	1.7e-05		DPB1*83:01	2.7625e-05
									DPB1*269:01	4.8e-05		DPB1*192:01	3.4e-05														DPB1*269:01	9e-06		DPB1*25:01g	2.7e-05
									DPB1*398:01g	4.7e-05																	DPB1*242:01	9e-06		DPB1*173:01	2.3875e-05
																											DPB1*139:01	9e-06		DPB1*59:01g	2.3625e-05
																											DPB1*234:01	9e-06		DPB1*604:01	2.3e-05
																											DPB1*30:01	9e-06		DPB1*1095:01	2.3e-05
																											DPB1*629:01	9e-06		DPB1*526:01	2.225e-05
																											DPB1*31:01g	9e-06		DPB1*398:01g	2.2125e-05
																											DPB1*625:01	9e-06		DPB1*679:01	2.125e-05
																											DPB1*366:01	9e-06		DPB1*108:01g	1.675e-05
																											DPB1*173:01	9e-06		DPB1*186:01	1.65e-05
																											DPB1*200:01	9e-06		DPB1*72:01	1.65e-05
																											DPB1*454:01	9e-06		DPB1*30:01	1.65e-05
																											DPB1*52:01	9e-06		DPB1*132:01g	1.6375e-05
																											DPB1*303:01	9e-06		DPB1*312:01	1.525e-05
																											DPB1*33:01	9e-06		DPB1*236:01	1.4125e-05
																											DPB1*109:01	9e-06		DPB1*454:01	1.4125e-05
																											DPB1*490:01	9e-06		DPB1*242:01	1.2125e-05
																											DPB1*609:01	9e-06		DPB1*103:01	1.075e-05
																											DPB1*520:01	9e-06		DPB1*73:01	1.075e-05
																											DPB1*918:01	9e-06		DPB1*521:01	1e-05
																											DPB1*57:01g	9e-06		DPB1*655:01	1e-05
																											DPB1*167:01	9e-06		DPB1*109:01	8.875e-06
																											DPB1*182:01	9e-06		DPB1*340:01	8.875e-06
																											DPB1*88:01g	9e-06		DPB1*530:01	8.875e-06
																											DPB1*27:01	9e-06		DPB1*918:01	8.875e-06
																											DPB1*92:01g	9e-06		DPB1*234:01	8.875e-06
																											DPB1*192:01	8e-06		DPB1*55:01g	8.375e-06
																											DPB1*445:01	8e-06		DPB1*78:01	8.125e-06
																											DPB1*50:01	8e-06		DPB1*1276:01	8.125e-06
																														DPB1*70:01	8.125e-06
																														DPB1*355:01	8.125e-06
																														DPB1*214:01	8.125e-06
																														DPB1*142:01	8.125e-06
																														DPB1*911:01N	8.125e-06
																														DPB1*636:01	8e-06
																														DPB1*740:01	7.625e-06
																														DPB1*963:01	6e-06
																														DPB1*76:01	6e-06
																														DPB1*50:01	6e-06
																														DPB1*66:01	6e-06
																														DPB1*266:01	4.25e-06
																														DPB1*520:01	4.25e-06
																														DPB1*422:01	4.25e-06
																														DPB1*614:01	4.25e-06
																														DPB1*179:01	4.25e-06
																														DPB1*570:01N	4.25e-06
																														DPB1*49:01	0
																														DPB1*260:01	0
																														DPB1*63:01	0
																														DPB1*40:01g	0
																														DPB1*254:01	0
																														DPB1*35:01	0
																														DPB1*363:01	0
																														DPB1*567:01	0
																														DPB1*80:01g	0
																														DPB1*629:01	0
																														DPB1*625:01	0
																														DPB1*366:01	0
																														DPB1*200:01	0
																														DPB1*303:01	0
																														DPB1*490:01	0
																														DPB1*609:01	0
																														DPB1*167:01	0
																														DPB1*182:01	0
																														DPB1*88:01g	0
																														DPB1*27:01	0

## Sheet: S9+S10+S11+S12_AF differences
S9: Number of distinct alleles in the 8 donor subsamples and the two reference samples. Only alleles that were present in at least one of the unambiguously resolved genotypes of the population samples were counted. Abbreviations for the populations: BEN=Bengali/West Bengal, GUJ=Gujarati/Gujarat, HIN=Hindi/Uttar Pradesh, KAN=Kannada/Karnataka, MAL=Malayalam/Kerala, MAR=Marathi/Maharashtra, TAM=Tam…												S10: Cumulated frequencies of the 10 most frequent alleles per HLA locus of the 8 donor subsamples and the two reference samples. Abbreviations for the populations: BEN=Bengali/West Bengal, GUJ=Gujarati/Gujarat, HIN=Hindi/Uttar Pradesh, KAN=Kannada/Karnataka, MAL=Malayalam/Kerala, MAR=Marathi/Maharashtra, TAM=Tamil/Tamil Nadu, TEL=Telugu/Andhra Pradesh, DE-IND = donors of Indian origin in DKMS Ge…												S11: Heat map of the union of the respective Top 10 allele sets of the 8 Indian subsamples. Abbreviations for the populations: BEN=Bengali/West Bengal, GUJ=Gujarati/Gujarat, HIN=Hindi/Uttar Pradesh, KAN=Kannada/Karnataka, MAL=Malayalam/Kerala, MAR=Marathi/Maharashtra, TAM=Tamil/Tamil Nadu, TEL=Telugu/Andhra Pradesh.												S12: Five alleles with the largest relative frequency difference to the arithmetic mean of the 8 donor subsamples (IND-mean) per HLA locus. In the calculation of the ratio the respective larger AF was the numerator. Only AF with a difference of |Δf|≥0.01 in absolute value were considered. Abbreviations for the populations: BEN=Bengali/West Bengal, GUJ=Gujarati/Gujarat, HIN=Hindi/Uttar Pradesh, KA…
HLA locus	BEN	GUJ	HIN	KAN	MAL	MAR	TAM	TEL	DE-IND	UK-IND		HLA locus	BEN	GUJ	HIN	KAN	MAL	MAR	TAM	TEL	DE-IND	UK-IND			BEN	GUJ	HIN	KAN	MAL	MAR	TAM	TEL				Allele	Sample	f(IND-mean)	f(sample)	ratio		Allele	Sample	f(IND-mean)	f(sample)	ratio
A	42	47	58	57	76	57	57	49	59	102		A	0.871981	0.80664	0.857883	0.851798	0.884374	0.8481	0.869315	0.873013	0.838986	0.831337		A*01:01g	0.109255	0.1697	0.137486	0.128176	0.0808	0.11897	0.161011	0.170603				A*24:17	GUJ	0.0067175	0.029422	4.3799		DRB1*11:04g	HIN	0.00566125	0.016298	2.87887
B	89	79	94	79	104	97	96	76	112	156		B	0.673679	0.681261	0.661855	0.711441	0.664257	0.700541	0.661362	0.691993	0.606212	0.645435		A*02:01g	0.025855	0.047133	0.04244	0.040438	0.075108	0.029682	0.050329	0.047926				A*02:03g	BEN	0.0173425	0.056862	3.27877		DRB1*08:03g	MAL	0.009854	0.026051	2.6437
C	50	45	55	63	51	52	49	45	55	86		C	0.845773	0.831599	0.83277	0.817886	0.821704	0.818819	0.830298	0.833205	0.798037	0.83282		A*02:03g	0.056862	0.012316	0.012613	0.010788	0.005471	0.01641	0.009944	0.014336				A*03:02g	GUJ	0.006294	0.019958	3.17096		DRB1*12:02g	BEN	0.0326563	0.082944	2.53991
DRB1	57	55	67	71	71	66	63	63	70	110		DRB1	0.829946	0.80876	0.81268	0.841939	0.811195	0.843719	0.833745	0.831976	0.765303	0.790226		A*02:11g	0.041659	0.03203	0.065625	0.092605	0.047199	0.099578	0.081348	0.113348				A*02:03g	MAL	0.0173425	0.005471	3.1699		DRB1*13:01g	BEN	0.0611448	0.02411	2.53607
DQB1	22	27	24	26	29	24	26	26	24	42		DQB1	0.960914	0.961582	0.944638	0.956323	0.92608	0.95792	0.953719	0.954972	0.936223	0.944931		A*03:01g	0.050884	0.062519	0.075669	0.058273	0.070747	0.049212	0.067884	0.054153				A*29:01g	MAR	0.0161226	0.043725	2.71203		DRB1*13:02g	MAL	0.0297396	0.07513	2.52626
DPB1	43	32	40	51	51	48	47	34	42	77		DPB1	0.92559	0.960837	0.953068	0.955104	0.936208	0.956505	0.952407	0.953423	0.9379	0.95456		A*11:01g	0.190207	0.151674	0.144458	0.133393	0.144915	0.152714	0.137967	0.135573
n(unambiguously resolved genotypes)	6830	5974	7453	10086	14531	7927	7481	5633	4527	55778														A*24:02g	0.125487	0.101292	0.136761	0.138144	0.190289	0.131958	0.156189	0.144518				B*15:32g	BEN	0.00207962	0.013817	6.64399		DQB1*06:09g	BEN	0.0168177	0.005423	3.10119
																								A*24:07g	0.024793	0.029314	0.013762	0.011972	0.009068	0.011947	0.02008	0.008911				B*07:05g	GUJ	0.0431876	0.007688	5.61754		DQB1*06:09g	MAL	0.0168177	0.051277	3.04898
																								A*26:01g	0.018429	0.039302	0.036532	0.030365	0.035559	0.033734	0.036895	0.032164				B*48:04g	TEL	0.00305537	0.013427	4.39455		DQB1*05:02g	TAM	0.0305	0.012075	2.52588
																								A*29:01g	0.008989	0.006349	0.006802	0.031622	0.015979	0.043725	0.007859	0.007656				B*07:05g	HIN	0.0431876	0.010188	4.23907		DQB1*06:03g	BEN	0.0628156	0.02566	2.448
																								A*31:01g	0.019744	0.026528	0.020824	0.032331	0.051965	0.022507	0.041613	0.029753				B*15:02g	BEN	0.0303521	0.109848	3.61912		DQB1*06:02g	MAL	0.0184211	0.037436	2.03223
																								A*32:01g	0.011708	0.043205	0.028807	0.030435	0.029374	0.030099	0.026115	0.030649
																								A*33:03g	0.188852	0.06638	0.117521	0.137288	0.136154	0.131728	0.078241	0.076594				C*08:01g	BEN	0.0330787	0.112349	3.39641		DPB1*21:01g	BEN	0.0039935	0.018237	4.56667
																								A*68:01g	0.058127	0.093405	0.072584	0.059528	0.051638	0.056382	0.057838	0.067485				C*16:02g	BEN	0.0255469	0.009782	2.61162		DPB1*28:01g	BEN	0.00380075	0.016473	4.33414
																																				C*15:05g	MAR	0.0151411	0.0395	2.60879		DPB1*01:01g	GUJ	0.0355498	0.009791	3.63086
																									BEN	GUJ	HIN	KAN	MAL	MAR	TAM	TEL				C*08:01g	KAN	0.0330787	0.015681	2.10948		DPB1*01:01g	HIN	0.0355498	0.012564	2.82949
																								B*07:02g	0.033926	0.029216	0.047506	0.037362	0.070727	0.030964	0.0435	0.026897				C*08:01g	TEL	0.0330787	0.016464	2.00916		DPB1*01:01g	BEN	0.0355498	0.016496	2.15505
																								B*07:05g	0.013457	0.007688	0.010188	0.088728	0.05585	0.08213	0.053231	0.034229
																								B*08:01g	0.007042	0.046963	0.032954	0.024422	0.010269	0.019622	0.032731	0.023491
																								B*15:02g	0.109848	0.040426	0.017941	0.013461	0.01488	0.014297	0.018107	0.013857
																								B*35:01g	0.052264	0.06291	0.047329	0.067685	0.053433	0.068158	0.041894	0.049094
																								B*35:03g	0.065491	0.070694	0.087256	0.071704	0.060678	0.0649	0.067588	0.0823
																								B*37:01g	0.02395	0.033401	0.026341	0.034583	0.028775	0.029461	0.048376	0.041932
																								B*38:02g	0.035646	0.003452	0.011356	0.008594	0.004266	0.014817	0.00889	0.005406
																								B*40:06g	0.081039	0.125034	0.103442	0.12438	0.106061	0.141757	0.108738	0.122735
																								B*44:03g	0.128175	0.05449	0.107066	0.075345	0.065231	0.079636	0.049241	0.061016
																								B*51:01g	0.02984	0.089719	0.062585	0.080071	0.081015	0.061325	0.091003	0.08615
																								B*52:01g	0.082287	0.090683	0.091555	0.063559	0.050816	0.090603	0.075892	0.095705
																								B*57:01g	0.05298	0.066941	0.043366	0.047187	0.051768	0.041247	0.081899	0.086681
																								B*58:01g	0.032023	0.028467	0.038796	0.05542	0.068678	0.039821	0.039799	0.032151
																									BEN	GUJ	HIN	KAN	MAL	MAR	TAM	TEL
																								C*01:02g	0.044024	0.026344	0.030443	0.039547	0.059359	0.037688	0.037669	0.048202
																								C*03:02g	0.033941	0.028787	0.038927	0.057234	0.069184	0.04125	0.03993	0.03216
																								C*04:01g	0.117314	0.139277	0.11962	0.137808	0.1187	0.130792	0.108526	0.123553
																								C*06:02g	0.087931	0.129055	0.095853	0.100165	0.092843	0.09064	0.155439	0.158439
																								C*07:01g	0.148949	0.087418	0.141862	0.090878	0.092185	0.0984	0.074346	0.083395
																								C*07:02g	0.093711	0.091332	0.111026	0.139657	0.139168	0.117654	0.139064	0.091244
																								C*08:01g	0.112349	0.043401	0.022977	0.015681	0.017639	0.017233	0.018886	0.016464
																								C*12:02g	0.086558	0.107074	0.098309	0.075281	0.059866	0.109441	0.084883	0.108526
																								C*12:03g	0.044665	0.04042	0.055443	0.032841	0.048604	0.036039	0.036213	0.031528
																								C*14:02g	0.020928	0.028746	0.024413	0.0446	0.033661	0.03623	0.056585	0.050598
																								C*15:02g	0.076331	0.136089	0.116874	0.099875	0.108134	0.117224	0.097643	0.10556
																								C*15:05g	0.009483	0.006028	0.006216	0.030366	0.012223	0.0395	0.009612	0.007701
																									BEN	GUJ	HIN	KAN	MAL	MAR	TAM	TEL
																								DRB1*01:01g	0.026501	0.028741	0.018742	0.05211	0.056092	0.036441	0.022332	0.014246
																								DRB1*03:01g	0.026073	0.083258	0.067484	0.05607	0.027311	0.045137	0.064117	0.046537
																								DRB1*04:03g	0.048207	0.053542	0.046059	0.065004	0.055813	0.051536	0.09796	0.067741
																								DRB1*04:05g	0.018332	0.003133	0.003514	0.009458	0.004474	0.008482	0.003302	0.01014
																								DRB1*07:01g	0.234367	0.126918	0.178972	0.136618	0.157026	0.130856	0.163726	0.17091
																								DRB1*10:01g	0.053879	0.055967	0.056059	0.075191	0.055945	0.088564	0.086945	0.068587
																								DRB1*11:01g	0.025877	0.088265	0.070086	0.032526	0.036861	0.030357	0.040274	0.049765
																								DRB1*12:02g	0.082944	0.037798	0.015145	0.020873	0.014783	0.017378	0.026346	0.045983
																								DRB1*13:01g	0.02411	0.07277	0.071314	0.061128	0.074535	0.044724	0.068046	0.072531
																								DRB1*13:02g	0.012641	0.016514	0.035241	0.028319	0.07513	0.019728	0.025992	0.024352
																								DRB1*14:04g	0.046533	0.080392	0.08054	0.080364	0.105993	0.086637	0.077972	0.080514
																								DRB1*15:01g	0.105874	0.074255	0.098695	0.15758	0.130798	0.170657	0.120609	0.100236
																								DRB1*15:02g	0.179691	0.135595	0.10823	0.125348	0.063002	0.15881	0.08775	0.129172
																									BEN	GUJ	HIN	KAN	MAL	MAR	TAM	TEL
																								DQB1*02:01g	0.190087	0.154906	0.198678	0.146497	0.121503	0.136916	0.143384	0.131247
																								DQB1*03:01g	0.127719	0.159186	0.128413	0.075429	0.098436	0.072292	0.107263	0.124665
																								DQB1*03:02g	0.07363	0.098201	0.07491	0.090443	0.087697	0.075178	0.123911	0.099599
																								DQB1*03:03g	0.082069	0.061717	0.054512	0.052162	0.070866	0.043966	0.088017	0.090989
																								DQB1*04:02g	0.007455	0.01004	0.012565	0.011636	0.018262	0.010855	0.016987	0.01631
																								DQB1*05:01g	0.12224	0.086797	0.078626	0.128931	0.116012	0.128004	0.112005	0.084299
																								DQB1*05:02g	0.058155	0.026158	0.032623	0.029771	0.023651	0.038328	0.012075	0.023239
																								DQB1*05:03g	0.074486	0.104696	0.108738	0.106482	0.120846	0.116609	0.094643	0.105633
																								DQB1*06:01g	0.191617	0.178443	0.172549	0.24269	0.144896	0.287351	0.177093	0.205855
																								DQB1*06:02g	0.015251	0.015739	0.019522	0.014255	0.037436	0.01382	0.021719	0.009627
																								DQB1*06:03g	0.02566	0.075739	0.07444	0.062286	0.077111	0.045456	0.068697	0.073136
																								DQB1*06:04g	0.007147	0.008437	0.021149	0.00659	0.02269	0.00786	0.010541	0.013352
																								DQB1*06:09g	0.005423	0.006953	0.012266	0.021632	0.051277	0.011317	0.015191	0.010483
																									BEN	GUJ	HIN	KAN	MAL	MAR	TAM	TEL
																								DPB1*01:01g	0.016496	0.009791	0.012564	0.062414	0.044803	0.057039	0.042477	0.038814
																								DPB1*02:01g	0.178902	0.218148	0.207411	0.232793	0.239113	0.233761	0.266401	0.268382
																								DPB1*03:01g	0.052171	0.047303	0.04334	0.054197	0.054196	0.051279	0.043511	0.050845
																								DPB1*04:01g	0.313933	0.390761	0.396945	0.343094	0.321153	0.340991	0.324944	0.323514
																								DPB1*04:02g	0.08287	0.080641	0.076481	0.054731	0.045128	0.052491	0.044681	0.046857
																								DPB1*09:01g	0.03327	0.054779	0.039011	0.047511	0.068539	0.044438	0.05527	0.057703
																								DPB1*13:01g	0.12686	0.061053	0.066965	0.058109	0.048416	0.067077	0.063121	0.064146
																								DPB1*14:01g	0.044433	0.034856	0.041636	0.043826	0.053262	0.046456	0.058991	0.051886
																								DPB1*15:01g	0.003171	0.007713	0.009096	0.005621	0.012508	0.004397	0.007729	0.008688
																								DPB1*17:01g	0.007752	0.017299	0.015401	0.012011	0.011881	0.013696	0.012702	0.01546
																								DPB1*21:01g	0.018237	0.000241	0.001757	0.001591	0.004641	0.00153	0.00266	0.001291
																								DPB1*26:01g	0.058418	0.046206	0.053314	0.046418	0.04909	0.049277	0.040309	0.035816

## Sheet: S13_HF_5loc
Supplemental Information 13: 5-locus HLA haplotype frequencies of the 8 Indian subsamples and the references for loci HLA-A, -B, -C, DRB1, and -DQB1. Sample size is indicated in the respective header. Haplotypes are cut below a frequency of f=0.995. The arithmetic mean of the 8 Indian samples is given in the rearmost columns. Haplotypes with the lowest frequencies were discarded above the cumulat…
Bengali (West Bengal; n=7,089)	f		Gujarati (Gujarat; n=6,221)	f		Hindi (Uttar Pradesh; n=7,677)	f		Kannada (Karnataka; n=10,360)	f		Malayalam (Kerala; n=14,866)	f		Marathi (Maharashtra; n=8,169)	f		Tamil (Tamil Nadu; n=7,698)	f		Telugu (Andhra Pradesh; n=5,808)	f		DE-IND (n=4,703)	f	fcum (Top 20)		UK-IND (n=57,218)	f	fcum (Top 20)		IND-DKMS (n=130,518)	f		IND-mean	f
A*33:03g~B*44:03g~C*07:01g~DRB1*07:01g~DQB1*02:01g	0.0706676		A*01:01g~B*57:01g~C*06:02g~DRB1*07:01g~DQB1*03:03g	0.0229157		A*33:03g~B*44:03g~C*07:01g~DRB1*07:01g~DQB1*02:01g	0.0419089		A*33:03g~B*44:03g~C*07:01g~DRB1*07:01g~DQB1*02:01g	0.0307731		A*33:03g~B*44:03g~C*07:01g~DRB1*07:01g~DQB1*02:01g	0.0308703		A*33:03g~B*44:03g~C*07:01g~DRB1*07:01g~DQB1*02:01g	0.0328436		A*01:01g~B*57:01g~C*06:02g~DRB1*07:01g~DQB1*03:03g	0.0398588		A*01:01g~B*57:01g~C*06:02g~DRB1*07:01g~DQB1*03:03g	0.0414517		A*33:03g~B*44:03g~C*07:01g~DRB1*07:01g~DQB1*02:01g	0.0237317	0.172988		A*26:01g~B*08:01g~C*07:02g~DRB1*03:01g~DQB1*02:01g	0.0260202	0.171021		A*33:03g~B*44:03g~C*07:01g~DRB1*07:01g~DQB1*02:01g	0.0322127		A*33:03g~B*44:03g~C*07:01g~DRB1*07:01g~DQB1*02:01g	0.0337314
A*01:01g~B*57:01g~C*06:02g~DRB1*07:01g~DQB1*03:03g	0.0224326		A*33:03g~B*44:03g~C*07:01g~DRB1*07:01g~DQB1*02:01g	0.0205355		A*01:01g~B*57:01g~C*06:02g~DRB1*07:01g~DQB1*03:03g	0.0190662		A*01:01g~B*57:01g~C*06:02g~DRB1*07:01g~DQB1*03:03g	0.0187263		A*33:03g~B*58:01g~C*03:02g~DRB1*13:02g~DQB1*06:09g	0.0278562		A*29:01g~B*07:05g~C*15:05g~DRB1*10:01g~DQB1*05:01g	0.0232719		A*01:01g~B*37:01g~C*06:02g~DRB1*10:01g~DQB1*05:01g	0.0226627		A*33:03g~B*44:03g~C*07:01g~DRB1*07:01g~DQB1*02:01g	0.0227422		A*01:01g~B*57:01g~C*06:02g~DRB1*07:01g~DQB1*03:03g	0.016162			A*33:03g~B*44:03g~C*07:01g~DRB1*07:01g~DQB1*02:01g	0.0219304			A*01:01g~B*57:01g~C*06:02g~DRB1*07:01g~DQB1*03:03g	0.0215251		A*01:01g~B*57:01g~C*06:02g~DRB1*07:01g~DQB1*03:03g	0.024839
A*11:01g~B*15:02g~C*08:01g~DRB1*12:02g~DQB1*03:01g	0.0169173		A*24:17~B*15:02g~C*08:01g~DRB1*12:02g~DQB1*03:01g	0.0197317		A*02:11g~B*40:06g~C*15:02g~DRB1*15:01g~DQB1*06:01g	0.0154148		A*33:03g~B*58:01g~C*03:02g~DRB1*03:01g~DQB1*02:01g	0.0169187		A*01:01g~B*57:01g~C*06:02g~DRB1*07:01g~DQB1*03:03g	0.0189871		A*11:01g~B*52:01g~C*12:02g~DRB1*15:02g~DQB1*06:01g	0.0225054		A*33:03g~B*44:03g~C*07:01g~DRB1*07:01g~DQB1*02:01g	0.0195101		A*01:01g~B*37:01g~C*06:02g~DRB1*10:01g~DQB1*05:01g	0.0168795		A*26:01g~B*08:01g~C*07:02g~DRB1*03:01g~DQB1*02:01g	0.0159635			A*01:01g~B*57:01g~C*06:02g~DRB1*07:01g~DQB1*03:03g	0.0199773			A*01:01g~B*37:01g~C*06:02g~DRB1*10:01g~DQB1*05:01g	0.0121773		A*01:01g~B*37:01g~C*06:02g~DRB1*10:01g~DQB1*05:01g	0.0129901
A*02:03g~B*15:02g~C*08:01g~DRB1*15:02g~DQB1*05:01g	0.0146558		A*01:01g~B*40:06g~C*15:02g~DRB1*15:02g~DQB1*06:01g	0.018837		A*33:03g~B*58:01g~C*03:02g~DRB1*03:01g~DQB1*02:01g	0.0121649		A*29:01g~B*07:05g~C*15:05g~DRB1*10:01g~DQB1*05:01g	0.016084		A*11:01g~B*07:05g~C*07:02g~DRB1*15:01g~DQB1*06:01g	0.00874768		A*02:11g~B*40:06g~C*15:02g~DRB1*15:01g~DQB1*06:01g	0.0196982		A*33:03g~B*58:01g~C*03:02g~DRB1*03:01g~DQB1*02:01g	0.0140516		A*02:11g~B*40:06g~C*15:02g~DRB1*15:01g~DQB1*06:01g	0.0140351		A*01:01g~B*37:01g~C*06:02g~DRB1*10:01g~DQB1*05:01g	0.0125291			A*01:01g~B*37:01g~C*06:02g~DRB1*10:01g~DQB1*05:01g	0.0122828			A*33:03g~B*58:01g~C*03:02g~DRB1*03:01g~DQB1*02:01g	0.0120634		A*33:03g~B*58:01g~C*03:02g~DRB1*03:01g~DQB1*02:01g	0.0114875
A*11:01g~B*52:01g~C*12:02g~DRB1*15:02g~DQB1*06:01g	0.0116836		A*26:01g~B*08:01g~C*07:02g~DRB1*03:01g~DQB1*02:01g	0.0157421		A*26:01g~B*08:01g~C*07:02g~DRB1*03:01g~DQB1*02:01g	0.0115541		A*01:01g~B*37:01g~C*06:02g~DRB1*10:01g~DQB1*05:01g	0.0151734		A*33:03g~B*58:01g~C*03:02g~DRB1*03:01g~DQB1*02:01g	0.0084192		A*01:01g~B*57:01g~C*06:02g~DRB1*07:01g~DQB1*03:03g	0.0152735		A*02:11g~B*40:06g~C*15:02g~DRB1*15:01g~DQB1*06:01g	0.00794643		A*02:11g~B*35:03g~C*04:01g~DRB1*15:02g~DQB1*06:01g	0.0129249		A*33:03g~B*58:01g~C*03:02g~DRB1*03:01g~DQB1*02:01g	0.0119145			A*33:03g~B*58:01g~C*03:02g~DRB1*03:01g~DQB1*02:01g	0.00956395			A*02:11g~B*40:06g~C*15:02g~DRB1*15:01g~DQB1*06:01g	0.011101		A*02:11g~B*40:06g~C*15:02g~DRB1*15:01g~DQB1*06:01g	0.0111545
A*33:03g~B*58:01g~C*03:02g~DRB1*03:01g~DQB1*02:01g	0.0111566		A*01:01g~B*37:01g~C*06:02g~DRB1*10:01g~DQB1*05:01g	0.0107994		A*01:01g~B*37:01g~C*06:02g~DRB1*10:01g~DQB1*05:01g	0.0104784		A*02:11g~B*40:06g~C*15:02g~DRB1*15:01g~DQB1*06:01g	0.0129648		A*24:02g~B*07:05g~C*07:02g~DRB1*15:01g~DQB1*06:01g	0.00821419		A*02:11g~B*40:06g~C*15:02g~DRB1*14:04g~DQB1*05:03g	0.0113013		A*26:01g~B*08:01g~C*07:02g~DRB1*03:01g~DQB1*02:01g	0.00760789		A*33:03g~B*58:01g~C*03:02g~DRB1*03:01g~DQB1*02:01g	0.0114584		A*02:11g~B*40:06g~C*15:02g~DRB1*15:01g~DQB1*06:01g	0.00962483			A*02:11g~B*40:06g~C*15:02g~DRB1*15:01g~DQB1*06:01g	0.00803708			A*26:01g~B*08:01g~C*07:02g~DRB1*03:01g~DQB1*02:01g	0.00913297		A*11:01g~B*52:01g~C*12:02g~DRB1*15:02g~DQB1*06:01g	0.00992618
A*01:01g~B*37:01g~C*06:02g~DRB1*10:01g~DQB1*05:01g	0.00873139		A*24:07g~B*52:01g~C*12:02g~DRB1*04:03g~DQB1*03:02g	0.0107542		A*01:01g~B*15:17g~C*07:01g~DRB1*13:02g~DQB1*06:04g	0.0103589		A*24:02g~B*07:05g~C*07:02g~DRB1*15:01g~DQB1*06:01g	0.0125649		A*01:01g~B*37:01g~C*06:02g~DRB1*10:01g~DQB1*05:01g	0.00814633		A*01:01g~B*37:01g~C*06:02g~DRB1*10:01g~DQB1*05:01g	0.0110495		A*24:07g~B*08:01g~C*07:02g~DRB1*03:01g~DQB1*02:01g	0.00719471		A*11:01g~B*52:01g~C*12:02g~DRB1*15:02g~DQB1*06:01g	0.0100223		A*33:03g~B*58:01g~C*03:02g~DRB1*13:02g~DQB1*06:09g	0.00929587			A*33:03g~B*58:01g~C*03:02g~DRB1*13:02g~DQB1*06:09g	0.00761167			A*11:01g~B*52:01g~C*12:02g~DRB1*15:02g~DQB1*06:01g	0.00878149		A*29:01g~B*07:05g~C*15:05g~DRB1*10:01g~DQB1*05:01g	0.00796995
A*02:11g~B*40:06g~C*15:02g~DRB1*15:01g~DQB1*06:01g	0.00844492		A*01:01g~B*57:01g~C*06:02g~DRB1*14:04g~DQB1*05:03g	0.010166		A*11:01g~B*52:01g~C*12:02g~DRB1*15:02g~DQB1*06:01g	0.010096		A*33:03g~B*58:01g~C*03:02g~DRB1*13:02g~DQB1*06:09g	0.0105998		A*01:01g~B*15:17g~C*07:01g~DRB1*13:02g~DQB1*06:04g	0.0071036		A*33:03g~B*58:01g~C*03:02g~DRB1*03:01g~DQB1*02:01g	0.0110418		A*30:01g~B*13:02g~C*06:02g~DRB1*07:01g~DQB1*02:01g	0.00668792		A*30:01g~B*13:02g~C*06:02g~DRB1*07:01g~DQB1*02:01g	0.00976998		A*01:01g~B*08:01g~C*07:01g~DRB1*03:01g~DQB1*02:01g	0.00856073			A*11:01g~B*52:01g~C*12:02g~DRB1*15:02g~DQB1*06:01g	0.00736942			A*33:03g~B*58:01g~C*03:02g~DRB1*13:02g~DQB1*06:09g	0.00867419		A*33:03g~B*58:01g~C*03:02g~DRB1*13:02g~DQB1*06:09g	0.00793615
A*11:01g~B*15:02g~C*08:01g~DRB1*15:01g~DQB1*06:01g	0.00771585		A*11:01g~B*52:01g~C*12:02g~DRB1*15:02g~DQB1*06:01g	0.00885012		A*02:11g~B*44:03g~C*07:01g~DRB1*07:01g~DQB1*02:01g	0.0081222		A*11:01g~B*07:05g~C*07:02g~DRB1*15:01g~DQB1*06:01g	0.00974396		A*24:02g~B*40:06g~C*15:02g~DRB1*14:04g~DQB1*05:03g	0.00709168		A*11:01g~B*07:05g~C*07:02g~DRB1*15:01g~DQB1*06:01g	0.00843546		A*11:01g~B*52:01g~C*12:02g~DRB1*04:03g~DQB1*03:02g	0.00659101		A*32:01g~B*48:04g~C*01:02g~DRB1*12:02g~DQB1*03:01g	0.00815591		A*11:01g~B*52:01g~C*12:02g~DRB1*15:02g~DQB1*06:01g	0.0082911			A*30:01g~B*13:02g~C*06:02g~DRB1*07:01g~DQB1*02:01g	0.00691945			A*29:01g~B*07:05g~C*15:05g~DRB1*10:01g~DQB1*05:01g	0.00707844		A*26:01g~B*08:01g~C*07:02g~DRB1*03:01g~DQB1*02:01g	0.00759967
A*02:03g~B*38:02g~C*07:02g~DRB1*15:02g~DQB1*05:01g	0.00692698		A*11:01g~B*57:01g~C*06:02g~DRB1*07:01g~DQB1*03:03g	0.00795604		A*24:02g~B*52:01g~C*12:02g~DRB1*15:02g~DQB1*06:01g	0.00703513		A*11:01g~B*52:01g~C*12:02g~DRB1*15:02g~DQB1*06:01g	0.00844324		A*24:02g~B*07:02g~C*07:02g~DRB1*15:01g~DQB1*06:02g	0.00671688		A*24:02g~B*07:05g~C*07:02g~DRB1*15:01g~DQB1*06:01g	0.00806695		A*24:02g~B*07:05g~C*07:02g~DRB1*15:01g~DQB1*06:01g	0.0064568		A*26:01g~B*08:01g~C*07:02g~DRB1*03:01g~DQB1*02:01g	0.00757155		A*30:01g~B*13:02g~C*06:02g~DRB1*07:01g~DQB1*02:01g	0.00703512			A*24:02g~B*35:03g~C*12:03g~DRB1*13:01g~DQB1*06:03g	0.00573629			A*30:01g~B*13:02g~C*06:02g~DRB1*07:01g~DQB1*02:01g	0.00635428		A*30:01g~B*13:02g~C*06:02g~DRB1*07:01g~DQB1*02:01g	0.00669448
A*02:03g~B*15:02g~C*08:01g~DRB1*12:02g~DQB1*03:01g	0.00640853		A*68:01g~B*40:06g~C*15:02g~DRB1*04:04g~DQB1*03:02g	0.00766748		A*11:01g~B*35:03g~C*04:01g~DRB1*11:01g~DQB1*03:01g	0.00644079		A*02:11g~B*35:03g~C*04:01g~DRB1*15:02g~DQB1*06:01g	0.00800722		A*29:01g~B*07:05g~C*15:05g~DRB1*10:01g~DQB1*05:01g	0.00659754		A*26:01g~B*08:01g~C*07:02g~DRB1*03:01g~DQB1*02:01g	0.00721633		A*11:01g~B*52:01g~C*12:02g~DRB1*15:02g~DQB1*06:01g	0.0056673		A*02:01g~B*52:01g~C*12:02g~DRB1*15:02g~DQB1*06:01g	0.00705581		A*01:01g~B*15:17g~C*07:01g~DRB1*13:02g~DQB1*06:04g	0.00662992			A*01:01g~B*57:01g~C*06:02g~DRB1*14:04g~DQB1*05:03g	0.00569977			A*01:01g~B*15:17g~C*07:01g~DRB1*13:02g~DQB1*06:04g	0.00507556		A*24:02g~B*07:05g~C*07:02g~DRB1*15:01g~DQB1*06:01g	0.00539488
A*11:01g~B*44:03g~C*07:01g~DRB1*07:01g~DQB1*02:01g	0.00640845		A*30:01g~B*13:02g~C*06:02g~DRB1*07:01g~DQB1*02:01g	0.00742877		A*24:02g~B*35:03g~C*12:03g~DRB1*13:01g~DQB1*06:03g	0.00540858		A*30:01g~B*13:02g~C*06:02g~DRB1*07:01g~DQB1*02:01g	0.00779555		A*31:01g~B*51:01g~C*16:02g~DRB1*01:01g~DQB1*05:01g	0.00649976		A*30:01g~B*13:02g~C*06:02g~DRB1*07:01g~DQB1*02:01g	0.0068066		A*11:01g~B*07:05g~C*07:02g~DRB1*15:01g~DQB1*06:01g	0.00536535		A*24:02g~B*57:01g~C*06:02g~DRB1*07:01g~DQB1*03:03g	0.0065884		A*29:01g~B*07:05g~C*15:05g~DRB1*10:01g~DQB1*05:01g	0.00659642			A*01:01g~B*15:17g~C*07:01g~DRB1*13:02g~DQB1*06:04g	0.0052935			A*24:02g~B*07:05g~C*07:02g~DRB1*15:01g~DQB1*06:01g	0.00446211		A*01:01g~B*15:17g~C*07:01g~DRB1*13:02g~DQB1*06:04g	0.00470904
A*24:02g~B*15:02g~C*08:01g~DRB1*12:02g~DQB1*03:01g	0.00574182		A*03:01g~B*35:01g~C*04:01g~DRB1*01:01g~DQB1*05:01g	0.0072611		A*24:02g~B*40:06g~C*15:02g~DRB1*14:04g~DQB1*05:03g	0.00527064		A*26:01g~B*08:01g~C*07:02g~DRB1*03:01g~DQB1*02:01g	0.00731389		A*30:01g~B*13:02g~C*06:02g~DRB1*07:01g~DQB1*02:01g	0.00611898		A*24:02g~B*52:01g~C*12:02g~DRB1*15:02g~DQB1*06:01g	0.00639936		A*33:03g~B*58:01g~C*03:02g~DRB1*13:02g~DQB1*06:09g	0.00522782		A*11:01g~B*52:01g~C*12:02g~DRB1*04:03g~DQB1*03:02g	0.00636442		A*03:01g~B*07:02g~C*07:02g~DRB1*15:01g~DQB1*06:02g	0.00602225			A*02:05g~B*50:01g~C*06:02g~DRB1*07:01g~DQB1*02:01g	0.00522114			A*24:02g~B*52:01g~C*12:02g~DRB1*15:02g~DQB1*06:01g	0.00410276		A*24:02g~B*52:01g~C*12:02g~DRB1*15:02g~DQB1*06:01g	0.00460146
A*24:07g~B*35:05g~C*04:01g~DRB1*12:02g~DQB1*03:01g	0.00563822		A*11:01g~B*40:06g~C*15:02g~DRB1*15:02g~DQB1*06:01g	0.00724485		A*11:01g~B*44:03g~C*07:01g~DRB1*07:01g~DQB1*02:01g	0.00522361		A*32:01g~B*35:01g~C*04:01g~DRB1*11:01g~DQB1*03:01g	0.00616065		A*03:01g~B*07:02g~C*07:02g~DRB1*15:01g~DQB1*06:02g	0.00566267		A*02:11g~B*35:03g~C*04:01g~DRB1*15:02g~DQB1*06:01g	0.00607245		A*24:02g~B*52:01g~C*12:02g~DRB1*04:03g~DQB1*03:02g	0.0051936		A*01:01g~B*44:03g~C*07:01g~DRB1*07:01g~DQB1*02:01g	0.00525401		A*03:01g~B*35:01g~C*04:01g~DRB1*01:01g~DQB1*05:01g	0.00542182			A*24:02g~B*08:01g~C*07:02g~DRB1*03:01g~DQB1*02:01g	0.00501226			A*02:11g~B*44:03g~C*07:01g~DRB1*07:01g~DQB1*02:01g	0.0039011		A*11:01g~B*07:05g~C*07:02g~DRB1*15:01g~DQB1*06:01g	0.00452854
A*24:02g~B*52:01g~C*12:02g~DRB1*15:02g~DQB1*06:01g	0.00512679		A*33:03g~B*58:01g~C*03:02g~DRB1*03:01g~DQB1*02:01g	0.00668866		A*30:01g~B*13:02g~C*06:02g~DRB1*07:01g~DQB1*02:01g	0.00515614		A*24:02g~B*40:06g~C*15:02g~DRB1*15:01g~DQB1*06:01g	0.00502322		A*32:01g~B*35:01g~C*04:01g~DRB1*11:01g~DQB1*03:01g	0.00540013		A*32:01g~B*35:01g~C*04:01g~DRB1*11:01g~DQB1*03:01g	0.00526203		A*32:01g~B*35:01g~C*04:01g~DRB1*11:01g~DQB1*03:01g	0.00506691		A*24:02g~B*07:05g~C*07:02g~DRB1*15:01g~DQB1*06:01g	0.00490298		A*24:02g~B*40:06g~C*15:02g~DRB1*14:04g~DQB1*05:03g	0.0047014			A*29:01g~B*07:05g~C*15:05g~DRB1*10:01g~DQB1*05:01g	0.00476293			A*11:01g~B*07:05g~C*07:02g~DRB1*15:01g~DQB1*06:01g	0.0038206		A*02:11g~B*35:03g~C*04:01g~DRB1*15:02g~DQB1*06:01g	0.00450908
A*24:02g~B*44:03g~C*07:01g~DRB1*07:01g~DQB1*02:01g	0.00476404		A*02:01g~B*52:01g~C*12:02g~DRB1*14:04g~DQB1*05:03g	0.00650384		A*33:03g~B*58:01g~C*03:02g~DRB1*13:02g~DQB1*06:09g	0.00514878		A*31:01g~B*51:01g~C*16:02g~DRB1*01:01g~DQB1*05:01g	0.00473218		A*02:11g~B*40:06g~C*15:02g~DRB1*15:01g~DQB1*06:01g	0.00497934		A*33:03g~B*58:01g~C*03:02g~DRB1*13:02g~DQB1*06:09g	0.00521364		A*03:01g~B*50:01g~C*06:02g~DRB1*07:01g~DQB1*02:01g	0.00501		A*24:02g~B*52:01g~C*12:02g~DRB1*15:02g~DQB1*06:01g	0.00465685		A*24:02g~B*07:02g~C*07:02g~DRB1*15:01g~DQB1*06:02g	0.00464916			A*24:17~B*15:02g~C*08:01g~DRB1*12:02g~DQB1*03:01g	0.00430483			A*24:02g~B*44:03g~C*07:01g~DRB1*07:01g~DQB1*02:01g	0.00380993		A*02:11g~B*40:06g~C*15:02g~DRB1*14:04g~DQB1*05:03g	0.00394717
A*03:01g~B*35:01g~C*04:01g~DRB1*01:01g~DQB1*05:01g	0.00473222		A*03:02g~B*18:01g~C*07:01g~DRB1*04:03g~DQB1*03:02g	0.00622823		A*24:02g~B*44:03g~C*07:01g~DRB1*07:01g~DQB1*02:01g	0.0045307		A*02:11g~B*40:06g~C*15:02g~DRB1*14:04g~DQB1*05:03g	0.00470205		A*24:02g~B*44:03g~C*07:01g~DRB1*07:01g~DQB1*02:01g	0.00496428		A*24:02g~B*40:06g~C*15:02g~DRB1*15:01g~DQB1*06:01g	0.00480641		A*29:01g~B*07:05g~C*15:05g~DRB1*10:01g~DQB1*05:01g	0.00472044		A*68:01g~B*52:01g~C*12:02g~DRB1*11:01g~DQB1*03:01g	0.00451628		A*02:05g~B*50:01g~C*06:02g~DRB1*07:01g~DQB1*02:01g	0.00420382			A*01:01g~B*08:01g~C*07:02g~DRB1*03:01g~DQB1*02:01g	0.00424298			A*24:02g~B*40:06g~C*15:02g~DRB1*14:04g~DQB1*05:03g	0.0036175		A*24:17~B*15:02g~C*08:01g~DRB1*12:02g~DQB1*03:01g	0.00374796
A*24:07g~B*52:01g~C*12:02g~DRB1*04:03g~DQB1*03:02g	0.00421128		A*02:11g~B*40:06g~C*15:02g~DRB1*15:01g~DQB1*06:01g	0.00575212		A*03:01g~B*18:01g~C*12:03g~DRB1*11:04g~DQB1*03:01g	0.00414077		A*11:01g~B*35:01g~C*04:01g~DRB1*01:01g~DQB1*05:01g	0.00405681		A*24:02g~B*57:01g~C*06:02g~DRB1*07:01g~DQB1*03:03g	0.00483706		A*02:11g~B*07:05g~C*07:02g~DRB1*15:01g~DQB1*06:01g	0.00432924		A*11:01g~B*57:01g~C*06:02g~DRB1*07:01g~DQB1*03:03g	0.00461968		A*02:11g~B*52:01g~C*12:02g~DRB1*15:02g~DQB1*06:01g	0.00433406		A*11:01g~B*35:01g~C*04:01g~DRB1*01:01g~DQB1*05:01g	0.00410096			A*11:01g~B*57:01g~C*06:02g~DRB1*07:01g~DQB1*03:03g	0.0037612			A*11:01g~B*44:03g~C*07:01g~DRB1*07:01g~DQB1*02:01g	0.00359111		A*24:02g~B*44:03g~C*07:01g~DRB1*07:01g~DQB1*02:01g	0.0036721
A*11:01g~B*35:01g~C*04:01g~DRB1*15:02g~DQB1*06:01g	0.00420771		A*11:01g~B*44:03g~C*07:01g~DRB1*07:01g~DQB1*02:01g	0.00493542		A*24:02g~B*40:06g~C*15:02g~DRB1*15:01g~DQB1*06:01g	0.00378077		A*03:01g~B*35:01g~C*04:01g~DRB1*01:01g~DQB1*05:01g	0.00377711		A*11:01g~B*40:06g~C*15:02g~DRB1*14:04g~DQB1*05:03g	0.00483671		A*11:01g~B*40:06g~C*15:02g~DRB1*15:01g~DQB1*06:01g	0.0041141		A*02:11g~B*35:03g~C*04:01g~DRB1*15:02g~DQB1*06:01g	0.00456301		A*01:01g~B*15:17g~C*07:01g~DRB1*13:02g~DQB1*06:04g	0.00427176		A*24:02g~B*57:01g~C*06:02g~DRB1*07:01g~DQB1*03:03g	0.00386501			A*24:02g~B*35:02g~C*04:01g~DRB1*11:04g~DQB1*03:01g	0.00366145			A*02:11g~B*35:03g~C*04:01g~DRB1*15:02g~DQB1*06:01g	0.00353288		A*24:02g~B*40:06g~C*15:02g~DRB1*15:01g~DQB1*06:01g	0.00359739
A*24:17~B*15:02g~C*08:01g~DRB1*12:02g~DQB1*03:01g	0.00418965		A*26:63~B*35:03g~C*04:01g~DRB1*11:01g~DQB1*03:01g	0.00481999		A*01:01g~B*44:03g~C*07:01g~DRB1*07:01g~DQB1*02:01g	0.00370059		A*02:16g~B*07:05g~C*07:02g~DRB1*15:01g~DQB1*06:01g	0.00372761		A*11:01g~B*07:05g~C*07:02g~DRB1*14:04g~DQB1*05:03g	0.00438917		A*11:01g~B*35:01g~C*04:01g~DRB1*01:01g~DQB1*05:01g	0.00402709		A*24:02g~B*44:03g~C*07:01g~DRB1*07:01g~DQB1*02:01g	0.00451125		A*31:01g~B*51:01g~C*14:02g~DRB1*13:01g~DQB1*06:03g	0.00416597		A*11:01g~B*07:05g~C*07:02g~DRB1*15:01g~DQB1*06:01g	0.00368874			A*11:01g~B*44:03g~C*07:01g~DRB1*07:01g~DQB1*02:01g	0.00361201			A*02:11g~B*40:06g~C*15:02g~DRB1*14:04g~DQB1*05:03g	0.00328103		A*24:02g~B*40:06g~C*15:02g~DRB1*14:04g~DQB1*05:03g	0.00351624
A*30:01g~B*13:02g~C*06:02g~DRB1*07:01g~DQB1*02:01g	0.0037919		A*68:01g~B*40:06g~C*15:02g~DRB1*15:01g~DQB1*06:01g	0.00480411		A*24:07g~B*52:01g~C*12:02g~DRB1*04:03g~DQB1*03:02g	0.00362957		A*24:02g~B*52:01g~C*12:02g~DRB1*15:02g~DQB1*06:01g	0.00371853		A*24:02g~B*40:06g~C*15:02g~DRB1*15:02g~DQB1*06:01g	0.00401546		A*24:02g~B*40:06g~C*15:02g~DRB1*15:02g~DQB1*06:01g	0.00400802		A*24:02g~B*57:01g~C*06:02g~DRB1*07:01g~DQB1*03:03g	0.00420857		A*03:01g~B*50:01g~C*06:02g~DRB1*07:01g~DQB1*02:01g	0.00414446		A*01:01g~B*52:01g~C*12:02g~DRB1*15:02g~DQB1*06:01g	0.00368761			A*24:02g~B*52:01g~C*12:02g~DRB1*15:02g~DQB1*06:01g	0.00355912			A*11:01g~B*35:03g~C*04:01g~DRB1*11:01g~DQB1*03:01g	0.00327582		A*11:01g~B*44:03g~C*07:01g~DRB1*07:01g~DQB1*02:01g	0.00351467
A*01:01g~B*44:03g~C*07:01g~DRB1*07:01g~DQB1*02:01g	0.00374612		A*11:01g~B*35:03g~C*04:01g~DRB1*13:01g~DQB1*06:03g	0.00480233		A*02:05g~B*50:01g~C*06:02g~DRB1*07:01g~DQB1*02:01g	0.00347839		A*11:01g~B*52:01g~C*12:02g~DRB1*04:03g~DQB1*03:02g	0.00347181		A*11:01g~B*57:01g~C*06:02g~DRB1*07:01g~DQB1*03:03g	0.00394458		A*02:11g~B*40:06g~C*15:02g~DRB1*15:02g~DQB1*06:01g	0.00365121		A*02:11g~B*40:06g~C*15:02g~DRB1*10:01g~DQB1*05:01g	0.0040607		A*02:11g~B*40:06g~C*15:02g~DRB1*14:04g~DQB1*05:03g	0.00406749		A*24:02g~B*40:06g~C*15:02g~DRB1*15:02g~DQB1*06:01g	0.00363527			A*02:05g~B*50:01g~C*06:02g~DRB1*03:01g~DQB1*02:01g	0.00355535			A*11:01g~B*35:01g~C*04:01g~DRB1*01:01g~DQB1*05:01g	0.0032267		A*11:01g~B*57:01g~C*06:02g~DRB1*07:01g~DQB1*03:03g	0.00347495
A*29:01g~B*07:05g~C*15:05g~DRB1*10:01g~DQB1*05:01g	0.0037343		A*24:02g~B*52:01g~C*12:02g~DRB1*15:02g~DQB1*06:01g	0.0046731		A*11:01g~B*35:01g~C*04:01g~DRB1*13:01g~DQB1*06:03g	0.00335246		A*33:03g~B*07:05g~C*07:02g~DRB1*15:01g~DQB1*06:01g	0.00330533		A*24:02g~B*52:01g~C*12:02g~DRB1*04:03g~DQB1*03:02g	0.00373796		A*01:01g~B*52:01g~C*12:02g~DRB1*15:02g~DQB1*06:01g	0.00337204		A*24:02g~B*52:01g~C*12:02g~DRB1*15:02g~DQB1*06:01g	0.00404357		A*33:03g~B*58:01g~C*03:02g~DRB1*13:02g~DQB1*06:09g	0.00381905		A*11:01g~B*44:03g~C*07:01g~DRB1*07:01g~DQB1*02:01g	0.00361288			A*11:01g~B*35:01g~C*04:01g~DRB1*15:02g~DQB1*06:01g	0.00345891			A*24:02g~B*40:06g~C*15:02g~DRB1*15:01g~DQB1*06:01g	0.00312518		A*11:01g~B*15:02g~C*08:01g~DRB1*12:02g~DQB1*03:01g	0.00340249
A*24:02g~B*57:01g~C*06:02g~DRB1*07:01g~DQB1*03:03g	0.00372555		A*01:01g~B*37:01g~C*06:02g~DRB1*11:01g~DQB1*03:01g	0.00434784		A*03:01g~B*07:02g~C*07:02g~DRB1*10:01g~DQB1*05:01g	0.00329354		A*02:11g~B*40:06g~C*15:02g~DRB1*15:02g~DQB1*06:01g	0.00323884		A*26:01g~B*15:18g~C*07:04g~DRB1*04:03g~DQB1*03:02g	0.00361717		A*02:11g~B*52:01g~C*12:02g~DRB1*15:02g~DQB1*06:01g	0.0033462		A*24:02g~B*07:02g~C*07:02g~DRB1*07:01g~DQB1*02:01g	0.00403997		A*24:02g~B*44:03g~C*07:01g~DRB1*07:01g~DQB1*02:01g	0.00373936		A*02:01g~B*07:02g~C*07:02g~DRB1*15:01g~DQB1*06:02g	0.00332234			A*11:01g~B*35:01g~C*04:01g~DRB1*01:01g~DQB1*05:01g	0.0032071			A*11:01g~B*15:02g~C*08:01g~DRB1*12:02g~DQB1*03:01g	0.0030296		A*24:07g~B*52:01g~C*12:02g~DRB1*04:03g~DQB1*03:02g	0.00332142
A*01:01g~B*15:17g~C*07:01g~DRB1*13:02g~DQB1*06:04g	0.00371835		A*11:01g~B*51:01g~C*16:02g~DRB1*13:01g~DQB1*06:03g	0.00425367		A*24:02g~B*07:02g~C*07:02g~DRB1*07:01g~DQB1*02:01g	0.00321571		A*24:02g~B*52:01g~C*12:02g~DRB1*04:03g~DQB1*03:02g	0.00322993		A*24:02g~B*40:06g~C*15:02g~DRB1*15:01g~DQB1*06:01g	0.00358049		A*24:02g~B*52:01g~C*12:02g~DRB1*04:03g~DQB1*03:02g	0.00330965		A*31:01g~B*35:03g~C*04:01g~DRB1*13:01g~DQB1*06:03g	0.00375959		A*29:01g~B*07:05g~C*15:05g~DRB1*10:01g~DQB1*05:01g	0.00367744		A*11:01g~B*35:03g~C*04:01g~DRB1*11:01g~DQB1*03:01g	0.00302282			A*24:02g~B*40:06g~C*15:02g~DRB1*14:04g~DQB1*05:03g	0.00314281			A*03:01g~B*35:01g~C*04:01g~DRB1*01:01g~DQB1*05:01g	0.00297645		A*32:01g~B*35:01g~C*04:01g~DRB1*11:01g~DQB1*03:01g	0.00331494
A*24:17~B*15:02g~C*08:01g~DRB1*15:02g~DQB1*06:01g	0.0037006		A*24:02g~B*35:02g~C*04:01g~DRB1*11:04g~DQB1*03:01g	0.00424264		A*24:02g~B*08:01g~C*07:02g~DRB1*03:01g~DQB1*02:01g	0.00316106		A*02:11g~B*07:05g~C*07:02g~DRB1*15:01g~DQB1*06:01g	0.00315234		A*24:02g~B*40:01g~C*12:03g~DRB1*14:04g~DQB1*05:03g	0.00352877		A*11:01g~B*52:01g~C*12:02g~DRB1*14:04g~DQB1*05:03g	0.00323701		A*24:02g~B*40:06g~C*15:02g~DRB1*15:01g~DQB1*06:01g	0.00351546		A*24:02g~B*40:06g~C*15:02g~DRB1*15:01g~DQB1*06:01g	0.00363969		A*11:01g~B*40:06g~C*15:02g~DRB1*14:04g~DQB1*05:03g	0.00298487			A*24:02g~B*07:02g~C*07:02g~DRB1*15:01g~DQB1*06:02g	0.00309161			A*24:02g~B*35:03g~C*12:03g~DRB1*13:01g~DQB1*06:03g	0.00290728		A*11:01g~B*52:01g~C*12:02g~DRB1*04:03g~DQB1*03:02g	0.00328368
A*24:02g~B*40:06g~C*15:02g~DRB1*15:01g~DQB1*06:01g	0.00348622		A*11:01g~B*52:04~C*12:02g~DRB1*14:04g~DQB1*05:03g	0.00388417		A*11:01g~B*52:01g~C*12:02g~DRB1*14:04g~DQB1*05:03g	0.00309436		A*24:02g~B*40:06g~C*15:02g~DRB1*15:02g~DQB1*06:01g	0.00300773		A*24:02g~B*55:01g~C*01:02g~DRB1*13:01g~DQB1*06:03g	0.00338882		A*24:02g~B*40:06g~C*15:02g~DRB1*14:04g~DQB1*05:03g	0.00308533		A*02:01g~B*52:01g~C*12:02g~DRB1*15:02g~DQB1*06:01g	0.00343373		A*11:01g~B*13:01g~C*04:03g~DRB1*12:02g~DQB1*03:01g	0.00363947		A*24:02g~B*52:01g~C*12:02g~DRB1*15:02g~DQB1*06:01g	0.0029564			A*01:01g~B*40:06g~C*15:02g~DRB1*15:02g~DQB1*06:01g	0.00305091			A*32:01g~B*35:01g~C*04:01g~DRB1*11:01g~DQB1*03:01g	0.00281313		A*01:01g~B*40:06g~C*15:02g~DRB1*15:02g~DQB1*06:01g	0.00324922
A*33:03g~B*15:02g~C*08:01g~DRB1*12:02g~DQB1*03:01g	0.00323743		A*03:01g~B*08:01g~C*04:01g~DRB1*03:01g~DQB1*02:07	0.00385617		A*01:01g~B*52:01g~C*12:02g~DRB1*15:02g~DQB1*06:01g	0.00306965		A*01:01g~B*44:03g~C*07:01g~DRB1*07:01g~DQB1*02:01g	0.00299002		A*02:11g~B*40:06g~C*15:02g~DRB1*14:04g~DQB1*05:03g	0.00320373		A*01:01g~B*15:17g~C*07:01g~DRB1*13:02g~DQB1*06:04g	0.00304028		A*01:01g~B*15:17g~C*07:01g~DRB1*13:02g~DQB1*06:04g	0.00343344		A*24:02g~B*51:06~C*12:04~DRB1*12:02g~DQB1*03:01g	0.00362332		A*01:01g~B*40:06g~C*15:02g~DRB1*15:01g~DQB1*06:01g	0.00277533			A*02:06g~B*08:01g~C*07:02g~DRB1*03:01g~DQB1*02:01g	0.00304133			A*11:01g~B*57:01g~C*06:02g~DRB1*07:01g~DQB1*03:03g	0.00280898		A*24:02g~B*57:01g~C*06:02g~DRB1*07:01g~DQB1*03:03g	0.00313399
A*01:01g~B*52:01g~C*12:02g~DRB1*15:02g~DQB1*06:01g	0.00311247		A*11:01g~B*35:01g~C*04:01g~DRB1*13:01g~DQB1*06:03g	0.00374747		A*01:01g~B*08:01g~C*07:02g~DRB1*03:01g~DQB1*02:01g	0.00304705		A*11:01g~B*07:05g~C*07:02g~DRB1*14:04g~DQB1*05:03g	0.00276685		A*24:02g~B*15:01g~C*01:02g~DRB1*14:04g~DQB1*05:03g	0.00317636		A*33:03g~B*07:05g~C*07:02g~DRB1*15:01g~DQB1*06:01g	0.00303952		A*11:01g~B*18:01g~C*07:01g~DRB1*04:03g~DQB1*03:02g	0.00328697		A*24:02g~B*52:01g~C*12:02g~DRB1*04:03g~DQB1*03:02g	0.00358138		A*02:11g~B*35:03g~C*04:01g~DRB1*15:02g~DQB1*06:01g	0.00272705			A*23:01g~B*41:01g~C*17:01g~DRB1*07:01g~DQB1*02:01g	0.0029167			A*24:02g~B*40:06g~C*15:02g~DRB1*15:02g~DQB1*06:01g	0.00270939		A*03:01g~B*35:01g~C*04:01g~DRB1*01:01g~DQB1*05:01g	0.00312691
A*24:02g~B*07:02g~C*07:02g~DRB1*07:01g~DQB1*02:01g	0.00300444		A*01:01g~B*15:17g~C*07:01g~DRB1*13:02g~DQB1*06:04g	0.003732		A*29:01g~B*07:05g~C*15:05g~DRB1*10:01g~DQB1*05:01g	0.00295647		A*02:01g~B*07:02g~C*07:02g~DRB1*15:02g~DQB1*06:01g	0.0026939		A*02:01g~B*07:02g~C*07:02g~DRB1*15:02g~DQB1*06:01g	0.00315851		A*11:01g~B*44:03g~C*07:01g~DRB1*07:01g~DQB1*02:01g	0.00299756		A*24:02g~B*40:06g~C*15:02g~DRB1*14:04g~DQB1*05:03g	0.00324952		A*11:01g~B*52:01g~C*12:02g~DRB1*14:04g~DQB1*05:03g	0.00326608		A*24:02g~B*52:01g~C*12:02g~DRB1*04:03g~DQB1*03:02g	0.00270712			A*01:01g~B*35:02g~C*04:01g~DRB1*11:04g~DQB1*03:01g	0.00291486			A*01:01g~B*44:03g~C*07:01g~DRB1*07:01g~DQB1*02:01g	0.00270815		A*24:02g~B*52:01g~C*12:02g~DRB1*04:03g~DQB1*03:02g	0.00303914
A*24:02g~B*40:06g~C*15:02g~DRB1*15:02g~DQB1*06:01g	0.00296425		A*68:01g~B*52:01g~C*12:02g~DRB1*15:02g~DQB1*06:01g	0.00367026		A*11:01g~B*40:06g~C*15:02g~DRB1*15:01g~DQB1*06:01g	0.00284046		A*02:11g~B*52:01g~C*12:02g~DRB1*15:02g~DQB1*06:01g	0.00266241		A*11:01g~B*15:02g~C*08:01g~DRB1*15:01g~DQB1*06:01g	0.0030383		A*33:03g~B*44:03g~C*07:01g~DRB1*15:02g~DQB1*06:01g	0.00291213		A*02:06g~B*37:01g~C*06:02g~DRB1*10:01g~DQB1*05:01g	0.00323567		A*01:01g~B*57:01g~C*06:02g~DRB1*04:03g~DQB1*03:02g	0.00319023		A*11:01g~B*35:01g~C*04:01g~DRB1*15:02g~DQB1*06:01g	0.00258225			A*32:01g~B*35:01g~C*04:01g~DRB1*11:01g~DQB1*03:01g	0.00272747			A*11:01g~B*52:01g~C*12:02g~DRB1*04:03g~DQB1*03:02g	0.00270634		A*24:02g~B*40:06g~C*15:02g~DRB1*15:02g~DQB1*06:01g	0.00303271
A*03:01g~B*27:05g~C*02:02g~DRB1*09:01g~DQB1*03:03g	0.00292036		A*01:01g~B*08:01g~C*07:02g~DRB1*03:01g~DQB1*02:01g	0.00356879		A*33:03g~B*44:03g~C*07:01g~DRB1*15:02g~DQB1*06:01g	0.00282209		A*03:01g~B*50:01g~C*06:02g~DRB1*07:01g~DQB1*02:01g	0.00260089		A*02:01g~B*40:06g~C*15:02g~DRB1*15:02g~DQB1*06:01g	0.00298257		A*32:01g~B*35:01g~C*04:01g~DRB1*14:04g~DQB1*05:03g	0.00282496		A*24:02g~B*40:06g~C*15:02g~DRB1*15:02g~DQB1*06:01g	0.00308692		A*11:01g~B*57:01g~C*06:02g~DRB1*07:01g~DQB1*03:03g	0.00316854		A*01:01g~B*08:01g~C*07:02g~DRB1*03:01g~DQB1*02:01g	0.00250212			A*24:03g~B*18:01g~C*12:03g~DRB1*11:04g~DQB1*03:01g	0.00268961			A*24:02g~B*57:01g~C*06:02g~DRB1*07:01g~DQB1*03:03g	0.00270568		A*01:01g~B*44:03g~C*07:01g~DRB1*07:01g~DQB1*02:01g	0.00301612
A*33:03g~B*44:03g~C*07:01g~DRB1*07:01g~DQB1*03:03g	0.00289261		A*24:02g~B*07:02g~C*07:02g~DRB1*15:01g~DQB1*06:02g	0.00351869		A*02:11g~B*40:06g~C*15:02g~DRB1*14:04g~DQB1*05:03g	0.00281928		A*24:02g~B*44:03g~C*07:01g~DRB1*07:01g~DQB1*02:01g	0.00257684		A*31:01g~B*35:03g~C*04:01g~DRB1*13:01g~DQB1*06:03g	0.00291219		A*03:01g~B*07:02g~C*07:02g~DRB1*15:01g~DQB1*06:01g	0.00276093		A*31:01g~B*51:01g~C*16:02g~DRB1*01:01g~DQB1*05:01g	0.00303918		A*11:01g~B*07:05g~C*07:02g~DRB1*15:01g~DQB1*06:01g	0.00311203		A*02:11g~B*44:03g~C*07:01g~DRB1*07:01g~DQB1*02:01g	0.00249821			A*02:06g~B*37:01g~C*06:02g~DRB1*10:01g~DQB1*05:01g	0.00263899			A*24:02g~B*52:01g~C*12:02g~DRB1*04:03g~DQB1*03:02g	0.00269457		A*24:02g~B*35:03g~C*12:03g~DRB1*13:01g~DQB1*06:03g	0.00266571
A*11:01g~B*35:01g~C*04:01g~DRB1*01:01g~DQB1*05:01g	0.00288845		A*01:01g~B*27:05g~C*02:02g~DRB1*04:04g~DQB1*03:02g	0.00350125		A*11:01g~B*35:01g~C*04:01g~DRB1*15:02g~DQB1*06:01g	0.00280528		A*01:01g~B*08:01g~C*07:02g~DRB1*03:01g~DQB1*02:01g	0.00256201		A*11:01g~B*35:01g~C*04:01g~DRB1*01:01g~DQB1*05:01g	0.0028909		A*24:02g~B*44:03g~C*07:01g~DRB1*07:01g~DQB1*02:01g	0.0027462		A*01:01g~B*40:06g~C*15:02g~DRB1*15:01g~DQB1*06:01g	0.00302645		A*11:01g~B*44:03g~C*07:01g~DRB1*07:01g~DQB1*02:01g	0.0030896		A*24:02g~B*08:01g~C*07:02g~DRB1*03:01g~DQB1*02:01g	0.0024279			A*24:02g~B*44:03g~C*07:01g~DRB1*07:01g~DQB1*02:01g	0.00259659			A*01:01g~B*40:06g~C*15:02g~DRB1*15:02g~DQB1*06:01g	0.0026453		A*11:01g~B*35:03g~C*04:01g~DRB1*11:01g~DQB1*03:01g	0.00265264
A*24:02g~B*35:03g~C*12:03g~DRB1*13:01g~DQB1*06:03g	0.0028305		A*24:02g~B*08:01g~C*07:02g~DRB1*03:01g~DQB1*02:01g	0.0032886		A*24:02g~B*07:02g~C*07:02g~DRB1*15:01g~DQB1*06:02g	0.00273617		A*11:01g~B*13:01g~C*04:03g~DRB1*15:01g~DQB1*06:01g	0.00253483		A*02:16g~B*07:05g~C*07:02g~DRB1*15:01g~DQB1*06:01g	0.00277372		A*33:03g~B*37:01g~C*06:02g~DRB1*10:01g~DQB1*05:01g	0.00269744		A*24:02g~B*13:01g~C*04:03g~DRB1*15:01g~DQB1*06:01g	0.00289351		A*02:06g~B*37:01g~C*06:02g~DRB1*10:01g~DQB1*05:01g	0.00303813		A*24:02g~B*35:03g~C*12:03g~DRB1*13:01g~DQB1*06:03g	0.00241527			A*68:01g~B*40:01g~C*12:03g~DRB1*14:04g~DQB1*05:03g	0.00259107			A*24:07g~B*52:01g~C*12:02g~DRB1*04:03g~DQB1*03:02g	0.00261704		A*11:01g~B*35:01g~C*04:01g~DRB1*01:01g~DQB1*05:01g	0.00263358
A*11:01g~B*40:06g~C*15:02g~DRB1*15:01g~DQB1*06:01g	0.00276191		A*31:01g~B*35:01g~C*04:01g~DRB1*01:01g~DQB1*05:01g	0.00322737		A*03:01g~B*35:01g~C*04:01g~DRB1*01:01g~DQB1*05:01g	0.00259176		A*02:11g~B*44:03g~C*07:01g~DRB1*07:01g~DQB1*02:01g	0.00249927		A*11:01g~B*52:01g~C*12:02g~DRB1*04:03g~DQB1*03:02g	0.00274859		A*24:02g~B*07:02g~C*07:02g~DRB1*15:02g~DQB1*06:01g	0.00266485		A*03:01g~B*57:01g~C*06:02g~DRB1*07:01g~DQB1*03:03g	0.00286084		A*24:02g~B*40:06g~C*15:02g~DRB1*15:02g~DQB1*06:01g	0.00302528		A*01:01g~B*44:03g~C*07:01g~DRB1*07:01g~DQB1*02:01g	0.00238347			A*11:01g~B*08:01g~C*07:02g~DRB1*03:01g~DQB1*02:01g	0.00257671			A*02:01g~B*52:01g~C*12:02g~DRB1*15:02g~DQB1*06:01g	0.00255385		A*02:01g~B*52:01g~C*12:02g~DRB1*15:02g~DQB1*06:01g	0.0024702
A*01:01g~B*57:01g~C*06:02g~DRB1*07:01g~DQB1*02:01g	0.00262985		A*32:01g~B*18:01g~C*07:01g~DRB1*03:01g~DQB1*02:01g	0.00322087		A*11:01g~B*52:01g~C*12:02g~DRB1*04:03g~DQB1*03:02g	0.00259134		A*11:01g~B*40:06g~C*15:02g~DRB1*15:01g~DQB1*06:01g	0.00247453		A*31:01g~B*15:08~C*01:02g~DRB1*07:01g~DQB1*03:03g	0.00271601		A*23:01g~B*44:03g~C*04:01g~DRB1*07:01g~DQB1*02:01g	0.00264848		A*68:01g~B*15:18g~C*07:04g~DRB1*04:03g~DQB1*03:02g	0.00279553		A*02:06g~B*15:02g~C*08:01g~DRB1*15:01g~DQB1*06:01g	0.00301617		A*11:01g~B*40:06g~C*15:02g~DRB1*15:02g~DQB1*06:01g	0.00236797			A*11:01g~B*40:06g~C*15:02g~DRB1*14:04g~DQB1*05:03g	0.00255398			A*24:02g~B*07:02g~C*07:02g~DRB1*15:01g~DQB1*06:02g	0.00250379		A*11:01g~B*40:06g~C*15:02g~DRB1*15:01g~DQB1*06:01g	0.00246592
A*33:03g~B*44:03g~C*07:01g~DRB1*10:01g~DQB1*05:01g	0.00253883		A*68:01g~B*40:06g~C*15:02g~DRB1*15:02g~DQB1*06:01g	0.0031746		A*11:01g~B*35:01g~C*04:01g~DRB1*01:01g~DQB1*05:01g	0.00255959		A*24:07g~B*08:01g~C*07:02g~DRB1*03:01g~DQB1*02:01g	0.00246201		A*24:02g~B*51:01g~C*16:02g~DRB1*01:01g~DQB1*05:01g	0.00269437		A*03:01g~B*35:01g~C*04:01g~DRB1*01:01g~DQB1*05:01g	0.00250447		A*02:01g~B*07:02g~C*07:02g~DRB1*15:02g~DQB1*06:01g	0.00272464		A*11:01g~B*35:03g~C*04:01g~DRB1*11:01g~DQB1*03:01g	0.00279708		A*11:01g~B*52:01g~C*12:02g~DRB1*14:04g~DQB1*05:03g	0.0023385			A*11:01g~B*35:03g~C*04:01g~DRB1*11:01g~DQB1*03:01g	0.00248379			A*31:01g~B*51:01g~C*16:02g~DRB1*01:01g~DQB1*05:01g	0.00240035		A*31:01g~B*51:01g~C*16:02g~DRB1*01:01g~DQB1*05:01g	0.00240973
A*33:03g~B*58:01g~C*03:02g~DRB1*13:02g~DQB1*06:09g	0.00251215		A*11:01g~B*35:03g~C*04:01g~DRB1*11:01g~DQB1*03:01g	0.0031185		A*68:01g~B*40:06g~C*15:02g~DRB1*15:01g~DQB1*06:01g	0.00254446		A*24:02g~B*51:01g~C*16:02g~DRB1*01:01g~DQB1*05:01g	0.00240826		A*03:01g~B*35:01g~C*04:01g~DRB1*01:01g~DQB1*05:01g	0.00260782		A*24:02g~B*40:06g~C*12:02g~DRB1*15:01g~DQB1*06:01g	0.00243652		A*01:01g~B*08:01g~C*07:02g~DRB1*03:01g~DQB1*02:01g	0.00267313		A*01:01g~B*57:01g~C*06:02g~DRB1*15:02g~DQB1*06:01g	0.00275591		A*23:01g~B*44:03g~C*04:01g~DRB1*07:01g~DQB1*02:01g	0.00233752			A*24:02g~B*40:06g~C*15:02g~DRB1*15:01g~DQB1*06:01g	0.00244199			A*11:01g~B*40:06g~C*15:02g~DRB1*15:02g~DQB1*06:01g	0.00238262		A*11:01g~B*40:06g~C*15:02g~DRB1*15:02g~DQB1*06:01g	0.00239369
A*11:01g~B*40:06g~C*15:02g~DRB1*15:02g~DQB1*06:01g	0.00244337		A*33:03g~B*58:01g~C*03:02g~DRB1*13:02g~DQB1*06:09g	0.00311169		A*02:11g~B*40:06g~C*15:02g~DRB1*10:01g~DQB1*05:01g	0.00246662		A*01:01g~B*07:05g~C*07:02g~DRB1*15:01g~DQB1*06:01g	0.00238892		A*03:01g~B*07:02g~C*07:02g~DRB1*10:01g~DQB1*05:01g	0.00251475		A*33:03g~B*51:01g~C*16:02g~DRB1*01:01g~DQB1*05:01g	0.00242555		A*11:01g~B*40:06g~C*15:02g~DRB1*15:02g~DQB1*06:01g	0.00264072		A*11:01g~B*40:06g~C*15:02g~DRB1*14:04g~DQB1*05:03g	0.00274516		A*11:01g~B*08:01g~C*07:02g~DRB1*03:01g~DQB1*02:01g	0.00230659			A*01:01g~B*44:03g~C*07:01g~DRB1*07:01g~DQB1*02:01g	0.00240824			A*24:17~B*15:02g~C*08:01g~DRB1*12:02g~DQB1*03:01g	0.00236147		A*24:02g~B*07:02g~C*07:02g~DRB1*15:01g~DQB1*06:02g	0.00236397
A*11:01g~B*52:01g~C*12:02g~DRB1*04:03g~DQB1*03:02g	0.00239253		A*31:01g~B*51:01g~C*14:02g~DRB1*13:01g~DQB1*06:03g	0.00299687		A*02:01g~B*52:01g~C*12:02g~DRB1*15:02g~DQB1*06:01g	0.00246168		A*02:11g~B*40:06g~C*15:02g~DRB1*10:01g~DQB1*05:01g	0.00235999		A*11:01g~B*35:03g~C*04:01g~DRB1*13:01g~DQB1*06:03g	0.00250836		A*01:01g~B*40:06g~C*15:02g~DRB1*15:01g~DQB1*06:01g	0.00242175		A*24:02g~B*35:03g~C*12:03g~DRB1*13:01g~DQB1*06:03g	0.00261729		A*02:11g~B*40:06g~C*15:02g~DRB1*15:02g~DQB1*06:01g	0.00271199		A*02:01g~B*52:01g~C*12:02g~DRB1*15:02g~DQB1*06:01g	0.00230034			A*68:01g~B*52:01g~C*12:02g~DRB1*15:02g~DQB1*06:01g	0.00235958			A*11:01g~B*40:06g~C*15:02g~DRB1*15:01g~DQB1*06:01g	0.00231483		A*02:11g~B*44:03g~C*07:01g~DRB1*07:01g~DQB1*02:01g	0.00227906
A*33:03g~B*57:01g~C*06:02g~DRB1*07:01g~DQB1*03:03g	0.00238427		A*01:01g~B*37:01g~C*06:02g~DRB1*15:02g~DQB1*06:01g	0.00298248		A*02:03g~B*15:02g~C*08:01g~DRB1*12:02g~DQB1*03:01g	0.0024514		A*11:01g~B*44:03g~C*07:01g~DRB1*07:01g~DQB1*02:01g	0.00235713		A*03:01g~B*35:03g~C*04:01g~DRB1*13:01g~DQB1*06:03g	0.00243875		A*68:01g~B*07:02g~C*07:02g~DRB1*15:01g~DQB1*05:02g	0.00241949		A*11:01g~B*15:01g~C*01:02g~DRB1*03:01g~DQB1*02:01g	0.00259739		A*24:02g~B*35:03g~C*12:03g~DRB1*14:01g~DQB1*05:03g	0.00270589		A*32:01g~B*35:01g~C*04:01g~DRB1*11:01g~DQB1*03:01g	0.00229559			A*31:01g~B*51:01g~C*14:02g~DRB1*13:01g~DQB1*06:03g	0.00233677			A*11:01g~B*40:06g~C*15:02g~DRB1*14:04g~DQB1*05:03g	0.00223713		A*11:01g~B*35:01g~C*04:01g~DRB1*15:02g~DQB1*06:01g	0.00223947
A*11:01g~B*57:01g~C*06:02g~DRB1*07:01g~DQB1*03:03g	0.00237726		A*24:02g~B*40:06g~C*15:02g~DRB1*14:04g~DQB1*05:03g	0.00293499		A*24:02g~B*27:07g~C*15:02g~DRB1*11:01g~DQB1*03:01g	0.00238206		A*24:02g~B*35:03g~C*12:03g~DRB1*13:01g~DQB1*06:03g	0.00232162		A*24:02g~B*52:01g~C*12:02g~DRB1*14:04g~DQB1*05:03g	0.00242025		A*01:01g~B*44:03g~C*07:01g~DRB1*07:01g~DQB1*02:01g	0.00237918		A*11:01g~B*37:01g~C*06:02g~DRB1*10:01g~DQB1*05:01g	0.00249068		A*02:11g~B*35:03g~C*04:01g~DRB1*14:04g~DQB1*05:03g	0.00263355		A*11:01g~B*57:01g~C*06:02g~DRB1*07:01g~DQB1*03:03g	0.00228526			A*11:01g~B*40:06g~C*15:02g~DRB1*15:02g~DQB1*06:01g	0.00232184			A*02:05g~B*50:01g~C*06:02g~DRB1*07:01g~DQB1*02:01g	0.00218686		A*01:01g~B*57:01g~C*06:02g~DRB1*14:04g~DQB1*05:03g	0.00219339
A*11:01g~B*15:32g~C*12:03g~DRB1*12:02g~DQB1*03:01g	0.00235843		A*01:01g~B*40:06g~C*15:02g~DRB1*15:01g~DQB1*06:01g	0.002905		A*01:01g~B*40:06g~C*15:02g~DRB1*15:01g~DQB1*06:01g	0.00236969		A*24:02g~B*40:06g~C*15:02g~DRB1*14:04g~DQB1*05:03g	0.00232157		A*02:11g~B*35:03g~C*04:01g~DRB1*15:02g~DQB1*06:01g	0.00241472		A*02:06g~B*37:01g~C*06:02g~DRB1*10:01g~DQB1*05:01g	0.00236551		A*02:03g~B*38:02g~C*07:02g~DRB1*12:02g~DQB1*03:01g	0.00246198		A*01:01g~B*57:01g~C*06:02g~DRB1*13:01g~DQB1*06:03g	0.00257205		A*02:11g~B*40:06g~C*15:02g~DRB1*14:04g~DQB1*05:03g	0.00223263			A*03:01g~B*07:02g~C*07:02g~DRB1*10:01g~DQB1*05:01g	0.00230491			A*11:01g~B*52:01g~C*12:02g~DRB1*14:04g~DQB1*05:03g	0.00214417		A*11:01g~B*15:02g~C*08:01g~DRB1*15:01g~DQB1*06:01g	0.0021891
A*02:11g~B*44:03g~C*07:01g~DRB1*07:01g~DQB1*02:01g	0.00233749		A*01:01g~B*44:03g~C*07:01g~DRB1*07:01g~DQB1*02:01g	0.0028428		A*68:01g~B*51:01g~C*16:02g~DRB1*13:01g~DQB1*06:03g	0.00216513		A*33:03g~B*51:01g~C*16:02g~DRB1*01:01g~DQB1*05:01g	0.00227772		A*11:01g~B*35:03g~C*04:01g~DRB1*11:01g~DQB1*03:01g	0.00233415		A*68:01g~B*52:01g~C*12:02g~DRB1*15:02g~DQB1*06:01g	0.00232995		A*02:11g~B*07:05g~C*07:02g~DRB1*15:01g~DQB1*06:01g	0.00240434		A*24:02g~B*40:06g~C*15:02g~DRB1*14:04g~DQB1*05:03g	0.00254433		A*24:02g~B*44:03g~C*07:01g~DRB1*07:01g~DQB1*02:01g	0.00221395			A*11:01g~B*35:01g~C*04:01g~DRB1*15:06~DQB1*05:02g	0.00228919			A*11:01g~B*15:02g~C*08:01g~DRB1*15:01g~DQB1*06:01g	0.00211688		A*01:01g~B*40:06g~C*15:02g~DRB1*15:01g~DQB1*06:01g	0.00213159
A*11:01g~B*15:02g~C*08:01g~DRB1*07:01g~DQB1*02:01g	0.00232286		A*02:03g~B*48:04g~C*08:01g~DRB1*12:02g~DQB1*03:01g	0.00281926		A*23:01g~B*44:03g~C*04:01g~DRB1*07:01g~DQB1*02:01g	0.00210149		A*24:02g~B*57:01g~C*06:02g~DRB1*07:01g~DQB1*03:03g	0.00226195		A*24:02g~B*35:03g~C*12:03g~DRB1*13:01g~DQB1*06:03g	0.00232326		A*33:03g~B*58:01g~C*03:02g~DRB1*15:01g~DQB1*06:01g	0.00230085		A*11:01g~B*51:06~C*14:02g~DRB1*15:01g~DQB1*06:01g	0.00238478		A*02:11g~B*57:01g~C*06:02g~DRB1*07:01g~DQB1*03:03g	0.00254005		A*31:01g~B*51:01g~C*16:02g~DRB1*01:01g~DQB1*05:01g	0.0022052			A*03:01g~B*35:01g~C*04:01g~DRB1*01:01g~DQB1*05:01g	0.00224026			A*11:01g~B*15:01g~C*04:01g~DRB1*15:06~DQB1*05:02g	0.00206716		A*01:01g~B*52:01g~C*12:02g~DRB1*15:02g~DQB1*06:01g	0.00210401
A*24:02g~B*40:06g~C*12:02g~DRB1*15:01g~DQB1*06:01g	0.00230525		A*68:01g~B*40:06g~C*07:02g~DRB1*15:01g~DQB1*06:01g	0.00278519		A*24:02g~B*40:06g~C*15:02g~DRB1*15:02g~DQB1*06:01g	0.00209789		A*11:01g~B*57:01g~C*06:02g~DRB1*07:01g~DQB1*03:03g	0.00224045		A*26:01g~B*08:01g~C*07:02g~DRB1*03:01g~DQB1*02:01g	0.0023036		A*11:01g~B*35:01g~C*04:01g~DRB1*15:02g~DQB1*06:01g	0.00228987		A*02:06g~B*15:02g~C*08:01g~DRB1*15:01g~DQB1*06:01g	0.00226095		A*11:01g~B*35:01g~C*04:01g~DRB1*13:01g~DQB1*06:03g	0.00247606		A*02:06g~B*52:01g~C*12:02g~DRB1*15:02g~DQB1*06:01g	0.00217439			A*01:01g~B*52:01g~C*12:02g~DRB1*15:02g~DQB1*06:01g	0.00223344			A*11:01g~B*35:01g~C*04:01g~DRB1*15:02g~DQB1*06:01g	0.00206258		A*24:02g~B*07:02g~C*07:02g~DRB1*07:01g~DQB1*02:01g	0.00206866
A*33:03g~B*44:03g~C*07:01g~DRB1*04:03g~DQB1*03:02g	0.00227489		A*11:01g~B*35:01g~C*04:01g~DRB1*15:02g~DQB1*06:01g	0.00275775		A*32:01g~B*49:01g~C*07:01g~DRB1*13:02g~DQB1*06:04g	0.00209602		A*11:01g~B*13:01g~C*04:03g~DRB1*12:02g~DQB1*03:01g	0.00220379		A*02:01g~B*57:01g~C*06:02g~DRB1*07:01g~DQB1*03:03g	0.0022994		A*33:03g~B*44:03g~C*07:01g~DRB1*04:03g~DQB1*03:02g	0.00223613		A*11:01g~B*13:01g~C*04:03g~DRB1*15:01g~DQB1*06:01g	0.00224457		A*11:01g~B*13:01g~C*04:03g~DRB1*15:01g~DQB1*06:01g	0.00243453		A*24:07g~B*52:01g~C*12:02g~DRB1*04:03g~DQB1*03:02g	0.00215436			A*24:02g~B*40:06g~C*15:02g~DRB1*15:02g~DQB1*06:01g	0.00223152			A*01:01g~B*52:01g~C*12:02g~DRB1*15:02g~DQB1*06:01g	0.00197279		A*11:01g~B*40:06g~C*15:02g~DRB1*14:04g~DQB1*05:03g	0.00205486
A*02:06g~B*15:02g~C*08:01g~DRB1*15:01g~DQB1*06:01g	0.00221953		A*01:01g~B*57:01g~C*06:02g~DRB1*11:01g~DQB1*03:01g	0.0027379		A*03:01g~B*52:01g~C*12:02g~DRB1*15:02g~DQB1*06:01g	0.00208973		A*01:01g~B*52:01g~C*12:02g~DRB1*15:02g~DQB1*06:01g	0.00203844		A*03:01g~B*07:02g~C*07:02g~DRB1*01:01g~DQB1*05:01g	0.0022715		A*11:01g~B*40:06g~C*15:02g~DRB1*15:02g~DQB1*06:01g	0.00220269		A*01:01g~B*57:01g~C*06:02g~DRB1*10:01g~DQB1*05:01g	0.00224263		A*68:01g~B*52:01g~C*12:02g~DRB1*15:02g~DQB1*06:01g	0.00239973		A*24:02g~B*07:05g~C*07:02g~DRB1*15:01g~DQB1*06:01g	0.00213555			A*68:01g~B*40:06g~C*15:02g~DRB1*04:04g~DQB1*03:02g	0.00219022			A*68:01g~B*52:01g~C*12:02g~DRB1*15:02g~DQB1*06:01g	0.00196196		A*31:01g~B*51:01g~C*14:02g~DRB1*13:01g~DQB1*06:03g	0.00202599
A*11:01g~B*13:01g~C*04:03g~DRB1*15:01g~DQB1*06:01g	0.00217655		A*29:01g~B*07:05g~C*15:05g~DRB1*10:01g~DQB1*05:01g	0.00271745		A*11:01g~B*15:02g~C*08:01g~DRB1*12:02g~DQB1*03:01g	0.00205799		A*01:01g~B*35:01g~C*04:01g~DRB1*01:01g~DQB1*05:01g	0.00202552		A*31:01g~B*51:01g~C*14:02g~DRB1*13:01g~DQB1*06:03g	0.00222117		A*03:01g~B*07:05g~C*07:02g~DRB1*15:01g~DQB1*06:01g	0.00217707		A*01:01g~B*44:03g~C*07:01g~DRB1*07:01g~DQB1*02:01g	0.00223812		A*11:01g~B*35:01g~C*04:01g~DRB1*15:02g~DQB1*06:01g	0.00229333		A*11:01g~B*40:06g~C*15:02g~DRB1*15:01g~DQB1*06:01g	0.0020792			A*32:01g~B*08:01g~C*07:02g~DRB1*03:01g~DQB1*02:01g	0.00195992			A*31:01g~B*51:01g~C*14:02g~DRB1*13:01g~DQB1*06:03g	0.00195777		A*01:01g~B*08:01g~C*07:02g~DRB1*03:01g~DQB1*02:01g	0.00201982
A*24:03g~B*39:01g~C*12:04~DRB1*15:02g~DQB1*05:03g	0.00215792		A*24:02g~B*35:03g~C*12:03g~DRB1*13:01g~DQB1*06:03g	0.0027167		A*68:01g~B*52:01g~C*12:02g~DRB1*15:02g~DQB1*06:01g	0.00205202		A*01:01g~B*15:17g~C*07:01g~DRB1*13:02g~DQB1*06:04g	0.00201395		A*33:03g~B*57:01g~C*06:02g~DRB1*07:01g~DQB1*03:03g	0.00215401		A*11:01g~B*13:01g~C*04:03g~DRB1*15:01g~DQB1*06:01g	0.00213324		A*02:11g~B*40:06g~C*15:02g~DRB1*14:04g~DQB1*05:03g	0.00220908		A*32:01g~B*35:01g~C*04:01g~DRB1*11:01g~DQB1*03:01g	0.00228716		A*02:01g~B*08:01g~C*07:02g~DRB1*03:01g~DQB1*02:01g	0.00206565			A*02:01g~B*52:01g~C*12:02g~DRB1*14:04g~DQB1*05:03g	0.00194592			A*24:02g~B*07:02g~C*07:02g~DRB1*07:01g~DQB1*02:01g	0.00192913		A*03:01g~B*50:01g~C*06:02g~DRB1*07:01g~DQB1*02:01g	0.00201442
A*33:03g~B*44:03g~C*07:01g~DRB1*15:02g~DQB1*06:01g	0.00211799		A*24:03g~B*51:06~C*12:04~DRB1*15:02g~DQB1*06:01g	0.00267803		A*03:01g~B*44:03g~C*07:01g~DRB1*07:01g~DQB1*02:01g	0.00198466		A*68:01g~B*15:18g~C*07:04g~DRB1*04:03g~DQB1*03:02g	0.00201		A*11:01g~B*52:01g~C*12:02g~DRB1*15:02g~DQB1*06:01g	0.00214157		A*31:01g~B*51:01g~C*14:02g~DRB1*13:01g~DQB1*06:03g	0.00213198		A*01:01g~B*57:01g~C*06:02g~DRB1*04:03g~DQB1*03:02g	0.00218056		A*26:01g~B*51:01g~C*16:02g~DRB1*04:03g~DQB1*03:02g	0.00226782		A*31:01g~B*51:01g~C*14:02g~DRB1*13:01g~DQB1*06:03g	0.00205476			A*02:01g~B*52:01g~C*12:02g~DRB1*15:02g~DQB1*06:01g	0.00193051			A*01:01g~B*08:01g~C*07:02g~DRB1*03:01g~DQB1*02:01g	0.0018706		A*02:03g~B*15:02g~C*08:01g~DRB1*15:02g~DQB1*05:01g	0.00201392
A*24:02g~B*38:02g~C*07:02g~DRB1*15:04g~DQB1*05:02g	0.00211084		A*68:01g~B*40:01g~C*12:03g~DRB1*14:04g~DQB1*05:03g	0.0026688		A*11:01g~B*35:03g~C*04:01g~DRB1*13:01g~DQB1*06:03g	0.0019761		A*23:01g~B*49:01g~C*07:01g~DRB1*15:02g~DQB1*05:03g	0.00200176		A*31:01g~B*07:02g~C*07:02g~DRB1*15:01g~DQB1*06:02g	0.00211859		A*02:06g~B*15:02g~C*08:01g~DRB1*15:01g~DQB1*06:01g	0.0020835		A*24:02g~B*15:02g~C*08:01g~DRB1*12:02g~DQB1*03:01g	0.00210837		A*24:02g~B*51:01g~C*16:02g~DRB1*15:02g~DQB1*06:01g	0.00226112		A*11:01g~B*35:01g~C*04:01g~DRB1*13:01g~DQB1*06:03g	0.00205			A*24:07g~B*52:01g~C*12:02g~DRB1*04:03g~DQB1*03:02g	0.00191812			A*02:03g~B*15:02g~C*08:01g~DRB1*12:02g~DQB1*03:01g	0.00185972		A*11:01g~B*13:01g~C*04:03g~DRB1*15:01g~DQB1*06:01g	0.00197815
A*68:01g~B*44:03g~C*07:01g~DRB1*07:01g~DQB1*02:01g	0.00210431		A*11:01g~B*52:01g~C*12:02g~DRB1*11:01g~DQB1*03:01g	0.00257468		A*01:01g~B*57:01g~C*06:02g~DRB1*15:02g~DQB1*06:01g	0.00196233		A*33:03g~B*44:03g~C*07:01g~DRB1*13:01g~DQB1*06:03g	0.00199891		A*33:03g~B*58:01g~C*03:02g~DRB1*14:04g~DQB1*05:03g	0.00209872		A*02:11g~B*40:06g~C*15:02g~DRB1*10:01g~DQB1*05:01g	0.00207232		A*31:01g~B*35:03g~C*04:01g~DRB1*10:01g~DQB1*05:01g	0.00208834		A*02:11g~B*51:01g~C*14:02g~DRB1*14:04g~DQB1*05:03g	0.00209209		A*33:03g~B*58:01g~C*03:02g~DRB1*15:01g~DQB1*06:01g	0.00197339			A*32:01g~B*52:01g~C*12:02g~DRB1*15:02g~DQB1*06:01g	0.00190864			A*02:06g~B*37:01g~C*06:02g~DRB1*10:01g~DQB1*05:01g	0.00184894		A*02:03g~B*15:02g~C*08:01g~DRB1*12:02g~DQB1*03:01g	0.00196497
A*11:01g~B*13:01g~C*04:03g~DRB1*12:02g~DQB1*03:01g	0.00205369		A*11:01g~B*18:01g~C*07:02g~DRB1*12:02g~DQB1*03:01g	0.00254666		A*11:01g~B*35:03g~C*04:01g~DRB1*14:04g~DQB1*06:01g	0.00196053		A*02:06g~B*15:02g~C*08:01g~DRB1*15:01g~DQB1*06:01g	0.00198644		A*02:01g~B*51:01g~C*15:02g~DRB1*13:01g~DQB1*06:03g	0.00206063		A*11:01g~B*35:03g~C*04:01g~DRB1*11:01g~DQB1*03:01g	0.0020693		A*11:01g~B*07:05g~C*07:02g~DRB1*14:04g~DQB1*05:03g	0.00205401		A*01:01g~B*08:01g~C*07:02g~DRB1*03:01g~DQB1*02:01g	0.00206944		A*23:01g~B*41:01g~C*17:01g~DRB1*07:01g~DQB1*02:01g	0.00191367			A*02:01g~B*07:02g~C*07:02g~DRB1*15:02g~DQB1*06:01g	0.00187096			A*11:01g~B*13:01g~C*04:03g~DRB1*15:01g~DQB1*06:01g	0.00182095		A*02:11g~B*40:06g~C*15:02g~DRB1*10:01g~DQB1*05:01g	0.00195403
A*33:03g~B*52:01g~C*12:02g~DRB1*15:02g~DQB1*06:01g	0.00204634		A*24:07g~B*52:01g~C*12:02g~DRB1*14:04g~DQB1*05:03g	0.00254136		A*33:03g~B*44:03g~C*07:01g~DRB1*14:04g~DQB1*05:03g	0.00195407		A*11:01g~B*40:06g~C*15:02g~DRB1*15:02g~DQB1*06:01g	0.00197937		A*24:02g~B*15:02g~C*08:01g~DRB1*12:02g~DQB1*03:01g	0.00202818		A*11:01g~B*35:01g~C*04:01g~DRB1*14:04g~DQB1*05:03g	0.00205504		A*03:01g~B*51:01g~C*14:02g~DRB1*13:01g~DQB1*06:03g	0.00203303		A*02:01g~B*35:01g~C*04:01g~DRB1*15:06~DQB1*05:02g	0.00202229		A*11:01g~B*15:02g~C*08:01g~DRB1*12:02g~DQB1*03:01g	0.00191065			A*11:01g~B*35:01g~C*04:01g~DRB1*13:01g~DQB1*06:03g	0.00186989			A*02:11g~B*52:01g~C*12:02g~DRB1*15:02g~DQB1*06:01g	0.00176969		A*68:01g~B*52:01g~C*12:02g~DRB1*15:02g~DQB1*06:01g	0.0019409
A*33:03g~B*35:03g~C*04:01g~DRB1*15:02g~DQB1*06:01g	0.00200107		A*03:02g~B*51:01g~C*15:02g~DRB1*11:01g~DQB1*03:01g	0.00251279		A*24:07g~B*52:01g~C*12:02g~DRB1*10:01g~DQB1*05:01g	0.00188504		A*31:01g~B*35:03g~C*04:01g~DRB1*13:01g~DQB1*06:03g	0.00195316		A*33:03g~B*58:01g~C*03:02g~DRB1*15:01g~DQB1*06:01g	0.00202511		A*02:11g~B*40:06g~C*12:02g~DRB1*15:01g~DQB1*06:01g	0.00198907		A*24:17~B*15:02g~C*08:01g~DRB1*12:02g~DQB1*03:01g	0.0020129		A*68:01g~B*15:18g~C*07:04g~DRB1*04:03g~DQB1*03:02g	0.00198986		A*02:05g~B*50:01g~C*06:02g~DRB1*03:01g~DQB1*02:01g	0.00184222			A*31:01g~B*08:01g~C*07:02g~DRB1*03:01g~DQB1*02:01g	0.00186226			A*03:01g~B*07:02g~C*07:02g~DRB1*10:01g~DQB1*05:01g	0.00176927		A*11:01g~B*35:03g~C*04:01g~DRB1*13:01g~DQB1*06:03g	0.00191405
A*11:01g~B*38:02g~C*07:02g~DRB1*15:02g~DQB1*05:01g	0.00198549		A*02:06g~B*52:01g~C*12:02g~DRB1*15:02g~DQB1*06:01g	0.00246599		A*02:01g~B*44:03g~C*07:01g~DRB1*07:01g~DQB1*02:01g	0.00187277		A*03:01g~B*07:02g~C*07:02g~DRB1*15:01g~DQB1*06:01g	0.00195165		A*24:02g~B*37:01g~C*06:02g~DRB1*10:01g~DQB1*05:01g	0.00200501		A*33:03g~B*44:03g~C*07:01g~DRB1*15:01g~DQB1*06:01g	0.0019341		A*02:01g~B*52:01g~C*12:02g~DRB1*04:03g~DQB1*03:02g	0.00198879		A*24:02g~B*07:02g~C*07:02g~DRB1*07:01g~DQB1*02:01g	0.00196965		A*03:01g~B*50:01g~C*06:02g~DRB1*07:01g~DQB1*02:01g	0.00182181			A*24:02g~B*07:05g~C*07:02g~DRB1*15:01g~DQB1*06:01g	0.00185629			A*24:02g~B*08:01g~C*07:02g~DRB1*03:01g~DQB1*02:01g	0.00175717		A*11:01g~B*52:01g~C*12:02g~DRB1*14:04g~DQB1*05:03g	0.0018999
A*33:03g~B*58:01g~C*03:02g~DRB1*07:01g~DQB1*02:01g	0.0019379		A*01:01g~B*52:01g~C*12:02g~DRB1*04:03g~DQB1*03:02g	0.00244409		A*33:03g~B*58:01g~C*03:02g~DRB1*14:04g~DQB1*05:03g	0.00185988		A*02:01g~B*52:01g~C*12:02g~DRB1*15:02g~DQB1*06:01g	0.00195102		A*02:01g~B*56:01g~C*01:02g~DRB1*14:04g~DQB1*05:03g	0.00196701		A*31:01g~B*51:01g~C*16:02g~DRB1*01:01g~DQB1*05:01g	0.00193171		A*03:01g~B*07:02g~C*07:02g~DRB1*15:01g~DQB1*06:02g	0.00196396		A*02:11g~B*44:03g~C*07:01g~DRB1*07:01g~DQB1*02:01g	0.00196278		A*24:02g~B*35:02g~C*04:01g~DRB1*11:04g~DQB1*03:01g	0.00178054			A*01:01g~B*57:01g~C*06:02g~DRB1*11:01g~DQB1*03:01g	0.00183977			A*02:11g~B*40:06g~C*15:02g~DRB1*10:01g~DQB1*05:01g	0.00170733		A*02:11g~B*52:01g~C*12:02g~DRB1*15:02g~DQB1*06:01g	0.00189606
A*68:01g~B*52:01g~C*12:02g~DRB1*15:02g~DQB1*06:01g	0.00193139		A*11:01g~B*51:01g~C*15:02g~DRB1*04:03g~DQB1*03:02g	0.00242958		A*11:01g~B*57:01g~C*06:02g~DRB1*07:01g~DQB1*03:03g	0.00184457		A*33:03g~B*44:03g~C*07:01g~DRB1*15:02g~DQB1*06:01g	0.00185611		A*24:02g~B*58:01g~C*03:02g~DRB1*13:02g~DQB1*06:09g	0.00196603		A*33:03g~B*58:01g~C*03:02g~DRB1*15:02g~DQB1*06:01g	0.00191569		A*02:11g~B*08:01g~C*15:02g~DRB1*03:01g~DQB1*02:01g	0.00194968		A*24:07g~B*08:01g~C*07:02g~DRB1*03:01g~DQB1*02:01g	0.00194255		A*11:01g~B*52:01g~C*12:02g~DRB1*04:03g~DQB1*03:02g	0.00176261			A*68:01g~B*52:01g~C*12:02g~DRB1*11:01g~DQB1*03:01g	0.00183522			A*01:01g~B*40:06g~C*15:02g~DRB1*15:01g~DQB1*06:01g	0.00167931		A*02:11g~B*40:06g~C*15:02g~DRB1*15:02g~DQB1*06:01g	0.00187919
A*68:01g~B*52:01g~C*12:02g~DRB1*04:03g~DQB1*03:02g	0.00186672		A*68:01g~B*35:01g~C*04:01g~DRB1*11:01g~DQB1*03:01g	0.00242786		A*02:05g~B*50:01g~C*06:02g~DRB1*03:01g~DQB1*02:01g	0.00183207		A*33:03g~B*44:03g~C*07:01g~DRB1*15:01g~DQB1*06:01g	0.00185339		A*32:01g~B*35:01g~C*04:01g~DRB1*01:01g~DQB1*05:01g	0.00192898		A*68:01g~B*40:06g~C*15:02g~DRB1*15:01g~DQB1*06:01g	0.00190995		A*11:01g~B*15:02g~C*08:01g~DRB1*15:01g~DQB1*06:01g	0.00192909		A*02:11g~B*40:06g~C*15:02g~DRB1*13:01g~DQB1*06:03g	0.00192313		A*11:01g~B*35:01g~C*04:01g~DRB1*15:06~DQB1*05:02g	0.00175903			A*02:06g~B*52:01g~C*12:02g~DRB1*15:02g~DQB1*06:01g	0.00183461			A*02:06g~B*15:02g~C*08:01g~DRB1*15:01g~DQB1*06:01g	0.00166592		A*02:06g~B*37:01g~C*06:02g~DRB1*10:01g~DQB1*05:01g	0.00187158
A*31:01g~B*15:08~C*01:02g~DRB1*04:03g~DQB1*03:02g	0.00184797		A*11:01g~B*35:01g~C*04:01g~DRB1*01:01g~DQB1*05:01g	0.00241215		A*03:01g~B*35:03g~C*12:03g~DRB1*11:01g~DQB1*03:01g	0.00182476		A*24:07g~B*52:01g~C*12:02g~DRB1*04:03g~DQB1*03:02g	0.00183301		A*03:01g~B*35:01g~C*04:01g~DRB1*13:01g~DQB1*06:03g	0.00190513		A*01:01g~B*40:06g~C*15:02g~DRB1*15:02g~DQB1*06:01g	0.00190761		A*31:01g~B*51:01g~C*14:02g~DRB1*13:01g~DQB1*06:03g	0.00192614		A*31:01g~B*51:01g~C*16:02g~DRB1*01:01g~DQB1*05:01g	0.00187311		A*01:01g~B*57:01g~C*06:02g~DRB1*11:01g~DQB1*03:01g	0.00172607			A*01:01g~B*51:01g~C*16:02g~DRB1*13:01g~DQB1*06:03g	0.00179152			A*03:01g~B*07:02g~C*07:02g~DRB1*15:01g~DQB1*06:02g	0.00157242		A*24:07g~B*08:01g~C*07:02g~DRB1*03:01g~DQB1*02:01g	0.00170126
A*01:01g~B*40:06g~C*15:02g~DRB1*15:01g~DQB1*06:01g	0.00180486		A*11:01g~B*08:01g~C*07:02g~DRB1*03:01g~DQB1*02:01g	0.00238374		A*11:01g~B*08:01g~C*07:02g~DRB1*03:01g~DQB1*02:01g	0.00179848		A*01:01g~B*57:01g~C*06:02g~DRB1*15:02g~DQB1*06:01g	0.0018055		A*68:01g~B*15:18g~C*07:04g~DRB1*15:02g~DQB1*06:01g	0.00185898		A*33:03g~B*58:01g~C*03:02g~DRB1*14:04g~DQB1*05:03g	0.00182671		A*11:01g~B*40:06g~C*15:02g~DRB1*15:01g~DQB1*06:01g	0.00189706		A*11:01g~B*08:01g~C*07:02g~DRB1*03:01g~DQB1*02:01g	0.00184749		A*11:01g~B*35:03g~C*04:01g~DRB1*13:01g~DQB1*06:03g	0.00171401			A*01:01g~B*40:06g~C*15:02g~DRB1*15:01g~DQB1*06:01g	0.00178856			A*02:11g~B*40:06g~C*15:02g~DRB1*15:02g~DQB1*06:01g	0.00153279		A*02:06g~B*15:02g~C*08:01g~DRB1*15:01g~DQB1*06:01g	0.00165973
A*24:02g~B*07:05g~C*07:02g~DRB1*15:01g~DQB1*06:01g	0.00178121		A*24:02g~B*52:01g~C*12:02g~DRB1*04:03g~DQB1*03:02g	0.00236046		A*01:01g~B*40:06g~C*15:02g~DRB1*15:02g~DQB1*06:01g	0.0017955		A*33:03g~B*35:01g~C*04:01g~DRB1*01:01g~DQB1*05:01g	0.00180529		A*29:01g~B*27:07g~C*15:02g~DRB1*11:01g~DQB1*03:01g	0.00184424		A*24:02g~B*35:03g~C*12:03g~DRB1*14:01g~DQB1*05:03g	0.00175967		A*02:11g~B*51:01g~C*07:02g~DRB1*15:01g~DQB1*06:01g	0.00187761		A*01:01g~B*35:01g~C*04:01g~DRB1*11:01g~DQB1*03:01g	0.00184416		A*33:03g~B*58:01g~C*03:02g~DRB1*14:04g~DQB1*05:03g	0.00167893			A*11:01g~B*35:03g~C*04:01g~DRB1*13:01g~DQB1*06:03g	0.00175697			A*03:01g~B*50:01g~C*06:02g~DRB1*07:01g~DQB1*02:01g	0.00151835		A*03:01g~B*07:02g~C*07:02g~DRB1*10:01g~DQB1*05:01g	0.00165939
A*02:11g~B*40:06g~C*15:02g~DRB1*14:04g~DQB1*05:03g	0.00176954		A*03:01g~B*35:01g~C*04:01g~DRB1*13:01g~DQB1*06:03g	0.00229		A*11:01g~B*15:02g~C*08:01g~DRB1*15:01g~DQB1*06:01g	0.00176638		A*01:01g~B*52:01g~C*12:02g~DRB1*04:03g~DQB1*03:02g	0.00180405		A*23:01g~B*44:03g~C*04:01g~DRB1*07:01g~DQB1*02:01g	0.00184289		A*11:01g~B*35:01g~C*04:01g~DRB1*04:03g~DQB1*03:02g	0.00173779		A*11:01g~B*40:06g~C*15:02g~DRB1*14:04g~DQB1*05:03g	0.00186493		A*11:01g~B*35:03g~C*04:01g~DRB1*13:01g~DQB1*06:03g	0.00184337		A*02:01g~B*57:01g~C*06:02g~DRB1*07:01g~DQB1*03:03g	0.00163084			A*11:01g~B*52:01g~C*12:02g~DRB1*14:04g~DQB1*05:03g	0.00174201			A*03:01g~B*18:01g~C*12:03g~DRB1*11:04g~DQB1*03:01g	0.00150242		A*24:02g~B*15:02g~C*08:01g~DRB1*12:02g~DQB1*03:01g	0.0016507
A*02:03g~B*15:02g~C*08:01g~DRB1*15:01g~DQB1*06:01g	0.00169256		A*02:06g~B*37:01g~C*06:02g~DRB1*10:01g~DQB1*05:01g	0.00224989		A*11:03g~B*52:01g~C*07:02g~DRB1*11:06g~DQB1*03:01g	0.00175771		A*02:11g~B*51:01g~C*14:02g~DRB1*14:04g~DQB1*05:03g	0.00178926		A*03:01g~B*35:03g~C*12:03g~DRB1*13:01g~DQB1*06:03g	0.00183801		A*24:02g~B*35:03g~C*12:03g~DRB1*13:01g~DQB1*06:03g	0.00173494		A*24:07g~B*52:01g~C*12:02g~DRB1*04:03g~DQB1*03:02g	0.00184645		A*03:01g~B*51:01g~C*14:02g~DRB1*15:02g~DQB1*06:01g	0.00183863		A*11:01g~B*37:01g~C*06:02g~DRB1*10:01g~DQB1*05:01g	0.00163071			A*24:03g~B*51:06~C*12:04~DRB1*15:02g~DQB1*06:01g	0.00172597			A*01:01g~B*57:01g~C*06:02g~DRB1*14:04g~DQB1*05:03g	0.00145083		A*68:01g~B*40:06g~C*15:02g~DRB1*15:01g~DQB1*06:01g	0.00162134
A*03:01g~B*44:03g~C*07:01g~DRB1*07:01g~DQB1*02:01g	0.0016792		A*02:01g~B*51:01g~C*16:02g~DRB1*04:02g~DQB1*03:02g	0.00223838		A*24:02g~B*52:01g~C*12:02g~DRB1*04:03g~DQB1*03:02g	0.00172855		A*23:01g~B*44:03g~C*04:01g~DRB1*07:01g~DQB1*02:01g	0.00177325		A*11:01g~B*40:06g~C*15:02g~DRB1*15:01g~DQB1*06:01g	0.00181294		A*11:01g~B*35:03g~C*04:01g~DRB1*15:02g~DQB1*06:01g	0.00169959		A*24:02g~B*07:02g~C*07:02g~DRB1*15:01g~DQB1*06:02g	0.00182483		A*02:11g~B*35:03g~C*04:01g~DRB1*07:01g~DQB1*03:03g	0.00179997		A*03:01g~B*07:02g~C*07:02g~DRB1*01:01g~DQB1*05:01g	0.00160468			A*02:11g~B*40:06g~C*15:02g~DRB1*14:04g~DQB1*05:03g	0.00172468			A*11:01g~B*35:03g~C*04:01g~DRB1*13:01g~DQB1*06:03g	0.00144284		A*33:03g~B*44:03g~C*07:01g~DRB1*15:02g~DQB1*06:01g	0.00159152
A*68:01g~B*40:06g~C*15:02g~DRB1*15:01g~DQB1*06:01g	0.00167169		A*68:01g~B*52:01g~C*12:02g~DRB1*11:01g~DQB1*03:01g	0.00222416		A*68:01g~B*52:01g~C*12:02g~DRB1*14:04g~DQB1*05:03g	0.00172334		A*11:01g~B*35:03g~C*04:01g~DRB1*11:01g~DQB1*03:01g	0.00177046		A*11:01g~B*15:02g~C*08:01g~DRB1*12:02g~DQB1*03:01g	0.001794		A*02:16g~B*07:05g~C*07:02g~DRB1*15:01g~DQB1*06:01g	0.00168274		A*03:01g~B*37:01g~C*06:02g~DRB1*10:01g~DQB1*05:01g	0.00178493		A*11:01g~B*35:03g~C*04:01g~DRB1*15:02g~DQB1*06:01g	0.00179458		A*02:01g~B*13:02g~C*06:02g~DRB1*07:01g~DQB1*02:01g	0.00159232			A*24:02g~B*40:06g~C*15:02g~DRB1*11:01g~DQB1*03:01g	0.00171878			A*02:03g~B*15:02g~C*08:01g~DRB1*15:02g~DQB1*05:01g	0.0014282		A*11:01g~B*35:01g~C*04:01g~DRB1*13:01g~DQB1*06:03g	0.00157495
A*11:01g~B*35:03g~C*04:01g~DRB1*12:01g~DQB1*03:01g	0.00165636		A*68:01g~B*51:01g~C*15:02g~DRB1*09:01g~DQB1*03:03g	0.00221825		A*24:02g~B*07:02g~C*07:02g~DRB1*15:02g~DQB1*06:01g	0.00170219		A*33:03g~B*58:01g~C*03:02g~DRB1*15:01g~DQB1*06:01g	0.00175926		A*02:01g~B*44:03g~C*07:01g~DRB1*07:01g~DQB1*02:01g	0.00174594		A*01:01g~B*57:01g~C*06:02g~DRB1*15:01g~DQB1*06:01g	0.00168055		A*03:01g~B*44:03g~C*07:01g~DRB1*07:01g~DQB1*02:01g	0.00177606		A*11:01g~B*13:01g~C*04:03g~DRB1*15:02g~DQB1*06:01g	0.00177591		A*24:02g~B*35:03g~C*12:03g~DRB1*14:01g~DQB1*05:03g	0.00158217			A*01:01g~B*37:01g~C*06:02g~DRB1*03:01g~DQB1*02:01g	0.0017079			A*24:02g~B*13:01g~C*04:03g~DRB1*15:01g~DQB1*06:01g	0.00141673		A*01:01g~B*57:01g~C*06:02g~DRB1*15:02g~DQB1*06:01g	0.00156089
A*01:01g~B*57:01g~C*06:02g~DRB1*15:02g~DQB1*06:01g	0.00165138		A*01:01g~B*52:01g~C*12:02g~DRB1*15:02g~DQB1*06:01g	0.00221659		A*11:01g~B*35:01g~C*04:01g~DRB1*04:03g~DQB1*03:02g	0.00168598		A*33:03g~B*58:01g~C*03:02g~DRB1*01:01g~DQB1*05:01g	0.00175109		A*24:02g~B*35:03g~C*04:01g~DRB1*13:01g~DQB1*06:03g	0.00173395		A*11:01g~B*57:01g~C*06:02g~DRB1*07:01g~DQB1*03:03g	0.00164849		A*11:01g~B*51:01g~C*14:02g~DRB1*14:04g~DQB1*05:03g	0.00175924		A*02:11g~B*40:06g~C*15:02g~DRB1*10:01g~DQB1*05:01g	0.0017588		A*24:02g~B*40:06g~C*15:02g~DRB1*15:01g~DQB1*06:01g	0.00157643			A*11:01g~B*52:01g~C*12:02g~DRB1*11:01g~DQB1*03:01g	0.0016859			A*24:07g~B*08:01g~C*07:02g~DRB1*03:01g~DQB1*02:01g	0.00141648		A*03:01g~B*07:02g~C*07:02g~DRB1*15:01g~DQB1*06:02g	0.00155407
A*11:01g~B*35:03g~C*04:01g~DRB1*11:01g~DQB1*03:01g	0.00164066		A*24:17~B*15:02g~C*08:01g~DRB1*04:04g~DQB1*03:02g	0.00221002		A*11:01g~B*13:01g~C*04:03g~DRB1*15:01g~DQB1*06:01g	0.00167275		A*68:01g~B*52:01g~C*12:02g~DRB1*15:02g~DQB1*06:01g	0.00174829		A*02:11g~B*07:02g~C*07:02g~DRB1*14:04g~DQB1*05:03g	0.0017325		A*11:01g~B*58:01g~C*03:02g~DRB1*03:01g~DQB1*02:01g	0.00162568		A*11:01g~B*35:03g~C*04:01g~DRB1*13:01g~DQB1*06:03g	0.00174764		A*11:01g~B*40:06g~C*15:02g~DRB1*15:01g~DQB1*06:01g	0.00173749		A*02:06g~B*15:02g~C*08:01g~DRB1*15:01g~DQB1*06:01g	0.00156164			A*01:01g~B*15:17g~C*07:01g~DRB1*15:06~DQB1*05:02g	0.00166036			A*68:01g~B*40:06g~C*15:02g~DRB1*15:01g~DQB1*06:01g	0.00138046		A*11:01g~B*07:05g~C*07:02g~DRB1*14:04g~DQB1*05:03g	0.00152284
A*24:02g~B*40:06g~C*15:02g~DRB1*14:04g~DQB1*05:03g	0.00163188		A*02:01g~B*52:01g~C*12:02g~DRB1*15:02g~DQB1*06:01g	0.00219863		A*11:01g~B*40:06g~C*15:02g~DRB1*14:04g~DQB1*05:03g	0.00164163		A*01:01g~B*40:06g~C*15:02g~DRB1*15:01g~DQB1*06:01g	0.00163062		A*11:01g~B*37:01g~C*06:02g~DRB1*10:01g~DQB1*05:01g	0.00172484		A*24:02g~B*35:01g~C*04:01g~DRB1*01:01g~DQB1*05:01g	0.00161735		A*24:02g~B*40:06g~C*15:07~DRB1*04:03g~DQB1*03:02g	0.00174564		A*11:01g~B*07:05g~C*07:02g~DRB1*14:04g~DQB1*05:03g	0.00170836		A*03:01g~B*07:02g~C*07:02g~DRB1*13:01g~DQB1*06:03g	0.00154419			A*03:01g~B*07:02g~C*07:02g~DRB1*15:01g~DQB1*06:02g	0.00164247			A*03:01g~B*35:03g~C*04:01g~DRB1*13:01g~DQB1*06:03g	0.00137733		A*02:05g~B*50:01g~C*06:02g~DRB1*07:01g~DQB1*02:01g	0.00149681
A*31:01g~B*15:08~C*01:02g~DRB1*07:01g~DQB1*03:03g	0.00162257		A*02:05g~B*50:01g~C*06:02g~DRB1*07:01g~DQB1*02:01g	0.00215657		A*03:01g~B*35:03g~C*04:01g~DRB1*13:01g~DQB1*06:03g	0.00163956		A*31:01g~B*51:01g~C*14:02g~DRB1*13:01g~DQB1*06:03g	0.00161163		A*24:02g~B*07:02g~C*07:02g~DRB1*07:01g~DQB1*02:01g	0.00170475		A*33:03g~B*35:03g~C*04:01g~DRB1*15:01g~DQB1*06:01g	0.00157789		A*02:11g~B*51:01g~C*14:02g~DRB1*14:04g~DQB1*05:03g	0.0017084		A*11:01g~B*55:01g~C*01:02g~DRB1*13:01g~DQB1*06:03g	0.0017		A*03:01g~B*35:03g~C*12:03g~DRB1*13:01g~DQB1*06:03g	0.00153575			A*03:01g~B*08:01g~C*07:02g~DRB1*03:01g~DQB1*02:01g	0.00161416			A*01:01g~B*57:01g~C*06:02g~DRB1*15:02g~DQB1*06:01g	0.00136734		A*31:01g~B*35:03g~C*04:01g~DRB1*13:01g~DQB1*06:03g	0.00149515
A*03:01g~B*35:01g~C*04:01g~DRB1*15:02g~DQB1*06:01g	0.00161266		A*02:01g~B*40:06g~C*15:02g~DRB1*14:04g~DQB1*05:03g	0.00209801		A*02:06g~B*52:01g~C*12:02g~DRB1*15:02g~DQB1*06:01g	0.00162913		A*11:01g~B*51:06~C*14:02g~DRB1*15:01g~DQB1*06:01g	0.00159443		A*11:01g~B*39:01g~C*12:03g~DRB1*13:01g~DQB1*06:03g	0.00168477		A*01:01g~B*07:05g~C*07:02g~DRB1*15:01g~DQB1*06:01g	0.00156579		A*01:01g~B*52:01g~C*12:02g~DRB1*04:03g~DQB1*03:02g	0.001703		A*01:01g~B*57:01g~C*06:02g~DRB1*07:01g~DQB1*02:01g	0.00169814		A*31:01g~B*40:01g~C*03:04g~DRB1*04:04g~DQB1*03:02g	0.00151898			A*02:11g~B*44:03g~C*07:01g~DRB1*07:01g~DQB1*02:01g	0.00160779			A*02:16g~B*07:05g~C*07:02g~DRB1*15:01g~DQB1*06:01g	0.00135691		A*24:02g~B*55:01g~C*01:02g~DRB1*13:01g~DQB1*06:03g	0.00149492
A*01:01g~B*15:02g~C*08:01g~DRB1*12:02g~DQB1*03:01g	0.00160599		A*11:01g~B*40:06g~C*15:02g~DRB1*14:04g~DQB1*05:03g	0.0020973		A*02:06g~B*37:01g~C*06:02g~DRB1*10:01g~DQB1*05:01g	0.0016288		A*24:02g~B*55:01g~C*01:02g~DRB1*13:01g~DQB1*06:03g	0.00159318		A*11:01g~B*07:02g~C*07:02g~DRB1*10:01g~DQB1*05:01g	0.00167258		A*33:03g~B*44:03g~C*07:01g~DRB1*07:01g~DQB1*03:03g	0.00154175		A*01:01g~B*57:01g~C*06:02g~DRB1*15:02g~DQB1*06:01g	0.00166387		A*68:01g~B*15:18g~C*07:04g~DRB1*04:01g~DQB1*03:02g	0.00169685		A*02:01g~B*15:01g~C*03:04g~DRB1*04:01g~DQB1*03:02g	0.00148841			A*24:02g~B*52:01g~C*12:02g~DRB1*04:03g~DQB1*03:02g	0.00157341			A*24:02g~B*55:01g~C*01:02g~DRB1*13:01g~DQB1*06:03g	0.00134316		A*11:01g~B*37:01g~C*06:02g~DRB1*10:01g~DQB1*05:01g	0.00149291
A*11:01g~B*35:03g~C*04:01g~DRB1*15:02g~DQB1*06:01g	0.0015927		A*01:01g~B*15:17g~C*07:01g~DRB1*15:01g~DQB1*05:02g	0.0020897		A*68:01g~B*15:18g~C*07:04g~DRB1*14:04g~DQB1*05:03g	0.00161884		A*33:03g~B*37:01g~C*06:02g~DRB1*10:01g~DQB1*05:01g	0.00158862		A*11:01g~B*13:01g~C*04:03g~DRB1*15:01g~DQB1*06:01g	0.00166914		A*11:01g~B*15:02g~C*08:01g~DRB1*12:02g~DQB1*03:01g	0.00154084		A*02:01g~B*07:05g~C*07:02g~DRB1*15:01g~DQB1*06:01g	0.0016596		A*02:11g~B*18:01g~C*07:01g~DRB1*14:04g~DQB1*05:03g	0.00169596		A*23:01g~B*50:01g~C*06:02g~DRB1*03:01g~DQB1*02:01g	0.00148792			A*02:01g~B*40:06g~C*15:02g~DRB1*15:02g~DQB1*06:01g	0.00154417			A*03:01g~B*44:03g~C*07:01g~DRB1*07:01g~DQB1*02:01g	0.00132116		A*02:01g~B*07:02g~C*07:02g~DRB1*15:02g~DQB1*06:01g	0.00148519
A*02:11g~B*40:06g~C*15:02g~DRB1*15:02g~DQB1*06:01g	0.00158552		A*11:01g~B*40:06g~C*15:02g~DRB1*15:01g~DQB1*06:01g	0.00208887		A*02:06g~B*08:01g~C*07:02g~DRB1*03:01g~DQB1*02:01g	0.0015453		A*33:03g~B*44:03g~C*07:01g~DRB1*14:04g~DQB1*05:03g	0.00157065		A*11:01g~B*58:01g~C*03:02g~DRB1*13:02g~DQB1*06:09g	0.00163359		A*24:02g~B*40:06g~C*01:02g~DRB1*15:01g~DQB1*06:01g	0.00153859		A*01:01g~B*35:01g~C*04:01g~DRB1*10:01g~DQB1*05:01g	0.00161318		A*01:01g~B*52:01g~C*12:02g~DRB1*15:02g~DQB1*06:01g	0.00165311		A*24:02g~B*35:01g~C*04:01g~DRB1*01:01g~DQB1*05:01g	0.00146616			A*32:01g~B*49:01g~C*07:01g~DRB1*13:02g~DQB1*06:04g	0.001541			A*11:01g~B*35:01g~C*04:01g~DRB1*13:01g~DQB1*06:03g	0.00130807		A*02:11g~B*07:05g~C*07:02g~DRB1*15:01g~DQB1*06:01g	0.0014725
A*33:03g~B*40:06g~C*15:02g~DRB1*15:01g~DQB1*06:01g	0.00149552		A*24:02g~B*35:03g~C*12:03g~DRB1*03:01g~DQB1*02:01g	0.00208634		A*02:11g~B*40:06g~C*15:02g~DRB1*15:02g~DQB1*06:01g	0.00152008		A*33:03g~B*44:03g~C*07:01g~DRB1*04:03g~DQB1*03:02g	0.00151469		A*33:03g~B*58:01g~C*03:02g~DRB1*15:02g~DQB1*06:01g	0.00163105		A*11:01g~B*52:01g~C*12:02g~DRB1*04:03g~DQB1*03:02g	0.0015333		A*01:01g~B*07:02g~C*07:02g~DRB1*11:04g~DQB1*03:01g	0.00159743		A*01:01g~B*40:06g~C*15:02g~DRB1*15:01g~DQB1*06:01g	0.00164383		A*01:01g~B*37:01g~C*06:02g~DRB1*03:01g~DQB1*02:01g	0.00146507			A*11:01g~B*52:01g~C*12:02g~DRB1*04:03g~DQB1*03:02g	0.00152502			A*11:01g~B*37:01g~C*06:02g~DRB1*10:01g~DQB1*05:01g	0.00130266		A*23:01g~B*44:03g~C*04:01g~DRB1*07:01g~DQB1*02:01g	0.00145953
A*26:01g~B*08:01g~C*07:02g~DRB1*03:01g~DQB1*02:01g	0.00148793		A*24:02g~B*40:06g~C*15:02g~DRB1*15:02g~DQB1*06:01g	0.00205611		A*11:01g~B*15:01g~C*04:01g~DRB1*15:06~DQB1*05:02g	0.00147184		A*03:01g~B*35:01g~C*04:01g~DRB1*04:03g~DQB1*03:02g	0.00149579		A*02:11g~B*37:01g~C*12:02g~DRB1*10:01g~DQB1*05:01g	0.00162348		A*02:03g~B*15:02g~C*08:01g~DRB1*12:02g~DQB1*03:01g	0.00152773		A*11:01g~B*35:01g~C*04:01g~DRB1*01:01g~DQB1*05:01g	0.00158941		A*01:01g~B*40:06g~C*15:02g~DRB1*14:04g~DQB1*05:03g	0.00161272		A*24:02g~B*07:02g~C*07:02g~DRB1*15:02g~DQB1*06:01g	0.00144323			A*68:01g~B*44:03g~C*07:01g~DRB1*07:01g~DQB1*02:01g	0.00150306			A*02:01g~B*07:02g~C*07:02g~DRB1*15:02g~DQB1*06:01g	0.00130219		A*68:01g~B*15:18g~C*07:04g~DRB1*04:03g~DQB1*03:02g	0.00144023
A*24:02g~B*07:02g~C*07:02g~DRB1*15:01g~DQB1*06:02g	0.00147187		A*68:01g~B*51:01g~C*16:02g~DRB1*13:01g~DQB1*06:03g	0.00204352		A*01:01g~B*55:01g~C*01:02g~DRB1*13:01g~DQB1*06:03g	0.00147078		A*02:01g~B*07:05g~C*07:02g~DRB1*15:01g~DQB1*06:01g	0.0014813		A*24:02g~B*07:02g~C*07:02g~DRB1*01:01g~DQB1*05:01g	0.00161114		A*68:01g~B*40:06g~C*15:02g~DRB1*15:02g~DQB1*06:01g	0.00151739		A*24:02g~B*40:01g~C*12:03g~DRB1*14:04g~DQB1*05:03g	0.00158809		A*02:11g~B*35:03g~C*04:01g~DRB1*04:04g~DQB1*03:02g	0.00160306		A*11:01g~B*15:02g~C*08:01g~DRB1*15:01g~DQB1*06:01g	0.00140857			A*23:01g~B*50:01g~C*06:02g~DRB1*03:01g~DQB1*02:01g	0.00149087			A*24:02g~B*15:02g~C*08:01g~DRB1*12:02g~DQB1*03:01g	0.00128435		A*24:02g~B*13:01g~C*04:03g~DRB1*15:01g~DQB1*06:01g	0.0014118
A*11:01g~B*35:03g~C*12:03g~DRB1*13:01g~DQB1*06:03g	0.00146592		A*03:01g~B*08:01g~C*07:02g~DRB1*03:01g~DQB1*02:01g	0.00203407		A*24:02g~B*35:03g~C*12:03g~DRB1*11:01g~DQB1*03:01g	0.00146117		A*01:01g~B*57:01g~C*06:02g~DRB1*15:01g~DQB1*06:01g	0.00147214		A*11:01g~B*44:03g~C*07:01g~DRB1*07:01g~DQB1*02:01g	0.00156995		A*33:03g~B*44:03g~C*07:01g~DRB1*10:01g~DQB1*05:01g	0.00151617		A*02:11g~B*52:01g~C*12:02g~DRB1*15:02g~DQB1*06:01g	0.00158715		A*01:01g~B*57:01g~C*06:02g~DRB1*15:01g~DQB1*06:01g	0.00159784		A*33:03g~B*44:03g~C*07:01g~DRB1*04:03g~DQB1*03:02g	0.00140378			A*03:01g~B*35:01g~C*04:01g~DRB1*10:01g~DQB1*05:01g	0.00148464			A*03:01g~B*52:01g~C*12:02g~DRB1*15:02g~DQB1*06:01g	0.00127658		A*24:02g~B*08:01g~C*07:02g~DRB1*03:01g~DQB1*02:01g	0.00141135
A*11:01g~B*35:01g~C*04:01g~DRB1*07:01g~DQB1*02:01g	0.0014479		A*11:01g~B*15:01g~C*03:03g~DRB1*14:04g~DQB1*05:03g	0.00202414		A*33:03g~B*52:01g~C*12:02g~DRB1*15:02g~DQB1*06:01g	0.0014409		A*11:01g~B*37:01g~C*06:02g~DRB1*10:01g~DQB1*05:01g	0.00146996		A*24:02g~B*40:06g~C*14:02g~DRB1*14:04g~DQB1*05:03g	0.00156853		A*29:01g~B*07:05g~C*15:05g~DRB1*15:02g~DQB1*06:01g	0.00150409		A*31:01g~B*15:08~C*01:02g~DRB1*08:02g~DQB1*04:02g	0.00155829		A*01:01g~B*37:01g~C*06:02g~DRB1*15:02g~DQB1*06:01g	0.0015857		A*68:01g~B*51:01g~C*16:02g~DRB1*13:01g~DQB1*06:03g	0.00140333			A*33:03g~B*58:01g~C*03:02g~DRB1*11:01g~DQB1*03:01g	0.00146741			A*11:01g~B*07:05g~C*07:02g~DRB1*14:04g~DQB1*05:03g	0.00127428		A*11:01g~B*13:01g~C*04:03g~DRB1*12:02g~DQB1*03:01g	0.00136336
A*68:01g~B*15:32g~C*12:03g~DRB1*15:02g~DQB1*06:01g	0.00143881		A*32:01g~B*52:01g~C*12:02g~DRB1*15:02g~DQB1*06:01g	0.00201354		A*68:01g~B*44:03g~C*07:01g~DRB1*07:01g~DQB1*02:01g	0.00143132		A*03:01g~B*37:01g~C*01:02g~DRB1*10:01g~DQB1*05:01g	0.0014532		A*24:02g~B*13:01g~C*04:03g~DRB1*15:01g~DQB1*06:01g	0.00156211		A*01:01g~B*57:01g~C*06:02g~DRB1*10:01g~DQB1*05:01g	0.00150083		A*26:01g~B*51:01g~C*16:02g~DRB1*04:03g~DQB1*03:02g	0.00155712		A*01:01g~B*37:01g~C*06:02g~DRB1*13:01g~DQB1*06:03g	0.00157233		A*01:01g~B*57:01g~C*06:02g~DRB1*04:03g~DQB1*03:02g	0.00139559			A*11:01g~B*35:01g~C*04:01g~DRB1*11:01g~DQB1*03:01g	0.00145996			A*33:03g~B*44:03g~C*07:01g~DRB1*04:03g~DQB1*03:02g	0.001274		A*02:03g~B*38:02g~C*07:02g~DRB1*15:02g~DQB1*05:01g	0.00135267
A*33:03g~B*58:01g~C*03:02g~DRB1*15:02g~DQB1*06:01g	0.00142996		A*24:07g~B*51:01g~C*15:02g~DRB1*04:03g~DQB1*03:02g	0.00200691		A*11:01g~B*07:02g~C*07:02g~DRB1*15:01g~DQB1*06:02g	0.0014234		A*24:02g~B*40:06g~C*12:02g~DRB1*15:01g~DQB1*06:01g	0.00141607		A*24:02g~B*18:01g~C*12:03g~DRB1*08:02g~DQB1*04:02g	0.00155668		A*02:05g~B*50:01g~C*06:02g~DRB1*07:01g~DQB1*02:01g	0.00148312		A*24:02g~B*18:01g~C*12:03g~DRB1*13:01g~DQB1*06:03g	0.00155454		A*68:01g~B*35:03g~C*12:03g~DRB1*13:01g~DQB1*06:03g	0.00157082		A*24:17~B*15:02g~C*08:01g~DRB1*12:02g~DQB1*03:01g	0.00138206			A*24:02g~B*13:01g~C*04:03g~DRB1*15:01g~DQB1*06:01g	0.00143073			A*23:01g~B*44:03g~C*04:01g~DRB1*07:01g~DQB1*02:01g	0.00127254		A*01:01g~B*57:01g~C*06:02g~DRB1*07:01g~DQB1*02:01g	0.0013516
A*02:03g~B*38:02g~C*07:02g~DRB1*15:02g~DQB1*05:02g	0.00141339		A*01:01g~B*15:17g~C*07:01g~DRB1*15:06~DQB1*05:02g	0.00199496		A*24:02g~B*40:06g~C*15:02g~DRB1*11:01g~DQB1*03:01g	0.00142203		A*68:01g~B*40:06g~C*15:02g~DRB1*14:04g~DQB1*05:03g	0.00140749		A*24:02g~B*40:06g~C*01:02g~DRB1*15:01g~DQB1*06:01g	0.00154163		A*29:01g~B*07:05g~C*15:05g~DRB1*15:01g~DQB1*06:01g	0.00148071		A*11:01g~B*15:02g~C*08:01g~DRB1*12:02g~DQB1*03:01g	0.00153977		A*02:11g~B*48:01g~C*08:03g~DRB1*12:02g~DQB1*03:01g	0.00153497		A*24:03g~B*18:01g~C*12:03g~DRB1*11:04g~DQB1*03:01g	0.0013607			A*11:01g~B*07:05g~C*07:02g~DRB1*15:01g~DQB1*06:01g	0.00140155			A*01:01g~B*57:01g~C*06:02g~DRB1*07:01g~DQB1*02:01g	0.00125596		A*02:16g~B*07:05g~C*07:02g~DRB1*15:01g~DQB1*06:01g	0.00134483
A*02:11g~B*52:01g~C*12:02g~DRB1*15:02g~DQB1*06:01g	0.00140627		A*01:01g~B*57:01g~C*06:02g~DRB1*03:01g~DQB1*02:01g	0.0019709		A*33:03g~B*08:01g~C*07:02g~DRB1*03:01g~DQB1*02:01g	0.00141818		A*01:01g~B*35:03g~C*04:01g~DRB1*15:02g~DQB1*06:01g	0.00139526		A*02:01g~B*55:01g~C*03:03g~DRB1*08:03g~DQB1*03:01g	0.00152583		A*02:11g~B*44:03g~C*07:01g~DRB1*07:01g~DQB1*02:01g	0.00147796		A*11:01g~B*44:03g~C*07:01g~DRB1*07:01g~DQB1*02:01g	0.00153566		A*02:11g~B*40:06g~C*15:02g~DRB1*04:01g~DQB1*03:01g	0.00153344		A*24:02g~B*40:06g~C*12:02g~DRB1*11:01g~DQB1*03:01g	0.00135252			A*11:01g~B*15:01g~C*04:01g~DRB1*15:06~DQB1*05:02g	0.00138509			A*68:01g~B*15:18g~C*07:04g~DRB1*04:03g~DQB1*03:02g	0.00125574		A*68:01g~B*40:06g~C*15:02g~DRB1*04:04g~DQB1*03:02g	0.00133161
A*11:01g~B*35:01g~C*04:01g~DRB1*11:01g~DQB1*03:01g	0.00135726		A*11:01g~B*51:01g~C*14:02g~DRB1*15:02g~DQB1*06:01g	0.00194893		A*24:02g~B*57:01g~C*06:02g~DRB1*07:01g~DQB1*03:03g	0.00141023		A*33:03g~B*40:06g~C*15:02g~DRB1*15:01g~DQB1*06:01g	0.0013788		A*24:02g~B*51:01g~C*16:02g~DRB1*04:03g~DQB1*03:02g	0.00152494		A*24:17~B*15:02g~C*08:01g~DRB1*12:02g~DQB1*03:01g	0.00146529		A*01:01g~B*57:01g~C*06:02g~DRB1*14:04g~DQB1*05:03g	0.00152487		A*11:01g~B*37:01g~C*06:02g~DRB1*10:01g~DQB1*05:01g	0.00152113		A*24:02g~B*07:02g~C*07:02g~DRB1*01:01g~DQB1*05:01g	0.00134549			A*24:02g~B*57:01g~C*06:02g~DRB1*07:01g~DQB1*03:03g	0.00138486			A*33:03g~B*44:03g~C*07:01g~DRB1*15:02g~DQB1*06:01g	0.00124684		A*32:01g~B*48:04g~C*01:02g~DRB1*12:02g~DQB1*03:01g	0.00132051
A*11:01g~B*15:02g~C*08:01g~DRB1*15:02g~DQB1*05:01g	0.00135706		A*32:01g~B*35:01g~C*04:01g~DRB1*13:01g~DQB1*06:03g	0.00194458		A*11:01g~B*40:06g~C*15:02g~DRB1*15:06~DQB1*05:02g	0.00140798		A*24:02g~B*07:02g~C*07:02g~DRB1*01:01g~DQB1*05:01g	0.00137401		A*31:01g~B*39:01g~C*12:03g~DRB1*04:04g~DQB1*03:02g	0.00151113		A*02:03g~B*38:02g~C*07:02g~DRB1*16:02g~DQB1*05:02g	0.00145283		A*03:01g~B*07:05g~C*07:02g~DRB1*15:01g~DQB1*06:01g	0.00152113		A*01:01g~B*07:02g~C*07:02g~DRB1*13:01g~DQB1*06:03g	0.00151503		A*11:01g~B*35:01g~C*04:01g~DRB1*04:03g~DQB1*03:02g	0.0013314			A*31:01g~B*51:01g~C*16:02g~DRB1*01:01g~DQB1*05:01g	0.00133153			A*33:03g~B*58:01g~C*03:02g~DRB1*15:01g~DQB1*06:01g	0.00124633		A*33:03g~B*44:03g~C*07:01g~DRB1*04:03g~DQB1*03:02g	0.00131553
A*33:03g~B*44:03g~C*07:01g~DRB1*15:01g~DQB1*06:01g	0.0013396		A*32:01g~B*57:01g~C*06:02g~DRB1*15:01g~DQB1*06:01g	0.00192644		A*24:02g~B*35:03g~C*04:01g~DRB1*14:04g~DQB1*05:03g	0.00136975		A*24:02g~B*40:06g~C*01:02g~DRB1*15:01g~DQB1*06:01g	0.00136937		A*68:01g~B*15:18g~C*07:04g~DRB1*04:03g~DQB1*03:02g	0.00150368		A*01:01g~B*57:01g~C*06:02g~DRB1*15:02g~DQB1*06:01g	0.00144167		A*03:01g~B*52:01g~C*12:02g~DRB1*04:03g~DQB1*03:02g	0.00152106		A*24:02g~B*55:01g~C*01:02g~DRB1*13:01g~DQB1*06:03g	0.00149883		A*33:03g~B*52:01g~C*12:02g~DRB1*15:02g~DQB1*06:01g	0.00131713			A*02:11g~B*35:03g~C*04:01g~DRB1*15:02g~DQB1*06:01g	0.00131211			A*02:11g~B*07:05g~C*07:02g~DRB1*15:01g~DQB1*06:01g	0.00124388		A*33:03g~B*44:03g~C*07:01g~DRB1*10:01g~DQB1*05:01g	0.00131246
A*02:05g~B*50:01g~C*06:02g~DRB1*07:01g~DQB1*02:01g	0.00133692		A*02:03g~B*15:02g~C*08:01g~DRB1*12:02g~DQB1*03:01g	0.00192611		A*33:03g~B*57:01g~C*06:02g~DRB1*07:01g~DQB1*03:03g	0.00135957		A*29:01g~B*07:05g~C*15:05g~DRB1*15:02g~DQB1*06:01g	0.00136619		A*03:01g~B*07:02g~C*07:02g~DRB1*15:01g~DQB1*06:01g	0.00149893		A*24:07g~B*52:01g~C*12:02g~DRB1*04:03g~DQB1*03:02g	0.00143296		A*24:02g~B*35:01g~C*04:01g~DRB1*04:03g~DQB1*03:02g	0.00151861		A*24:02g~B*07:05g~C*01:02g~DRB1*15:01g~DQB1*06:01g	0.00149479		A*03:01g~B*07:02g~C*07:02g~DRB1*10:01g~DQB1*05:01g	0.00130853			A*68:01g~B*51:01g~C*15:02g~DRB1*13:01g~DQB1*06:03g	0.00130007			A*32:01g~B*48:04g~C*01:02g~DRB1*12:02g~DQB1*03:01g	0.00123833		A*01:01g~B*52:01g~C*12:02g~DRB1*04:03g~DQB1*03:02g	0.00130701
A*11:01g~B*35:03g~C*04:01g~DRB1*07:01g~DQB1*03:03g	0.00132031		A*33:03g~B*52:01g~C*12:02g~DRB1*09:01g~DQB1*03:03g	0.00190208		A*02:11g~B*40:06g~C*15:02g~DRB1*07:01g~DQB1*02:01g	0.00133467		A*03:01g~B*07:02g~C*07:02g~DRB1*10:01g~DQB1*05:01g	0.00136023		A*02:11g~B*40:06g~C*15:02g~DRB1*04:03g~DQB1*03:02g	0.00147278		A*33:03g~B*35:01g~C*04:01g~DRB1*01:01g~DQB1*05:01g	0.00143009		A*68:01g~B*51:01g~C*14:02g~DRB1*04:03g~DQB1*03:02g	0.0015129		A*02:11g~B*07:05g~C*07:02g~DRB1*15:01g~DQB1*06:01g	0.00147854		A*01:01g~B*52:01g~C*12:02g~DRB1*03:01g~DQB1*02:01g	0.00129865			A*11:01g~B*40:06g~C*15:02g~DRB1*15:01g~DQB1*06:01g	0.00129597			A*31:01g~B*35:03g~C*04:01g~DRB1*13:01g~DQB1*06:03g	0.001237		A*33:03g~B*57:01g~C*06:02g~DRB1*07:01g~DQB1*03:03g	0.00129096
A*68:01g~B*37:01g~C*06:02g~DRB1*10:01g~DQB1*05:01g	0.0013077		A*24:02g~B*40:06g~C*12:02g~DRB1*11:01g~DQB1*03:01g	0.00185619		A*33:03g~B*44:03g~C*07:01g~DRB1*15:01g~DQB1*06:01g	0.00132755		A*33:03g~B*08:01g~C*07:02g~DRB1*03:01g~DQB1*02:01g	0.00135945		A*24:02g~B*35:03g~C*12:03g~DRB1*14:01g~DQB1*05:03g	0.00146422		A*33:03g~B*40:06g~C*15:02g~DRB1*15:01g~DQB1*06:01g	0.00142808		A*01:01g~B*51:01g~C*14:02g~DRB1*13:01g~DQB1*06:03g	0.00151182		A*01:01g~B*58:01g~C*03:02g~DRB1*03:01g~DQB1*02:01g	0.00146803		A*03:01g~B*08:01g~C*07:02g~DRB1*03:01g~DQB1*02:01g	0.00128428			A*33:03g~B*57:01g~C*06:02g~DRB1*07:01g~DQB1*03:03g	0.00129049			A*33:03g~B*44:03g~C*07:01g~DRB1*10:01g~DQB1*05:01g	0.00123659		A*11:01g~B*08:01g~C*07:02g~DRB1*03:01g~DQB1*02:01g	0.00129076
A*11:01g~B*37:01g~C*06:02g~DRB1*10:01g~DQB1*05:01g	0.00129948		A*68:01g~B*08:01g~C*07:02g~DRB1*03:01g~DQB1*02:01g	0.0018504		A*24:02g~B*07:02g~C*07:02g~DRB1*13:01g~DQB1*06:03g	0.00132091		A*01:01g~B*57:01g~C*06:02g~DRB1*14:04g~DQB1*05:03g	0.00134348		A*03:01g~B*51:01g~C*14:02g~DRB1*13:01g~DQB1*06:03g	0.00144222		A*02:11g~B*15:05~C*03:03g~DRB1*14:04g~DQB1*05:03g	0.00141131		A*11:01g~B*52:01g~C*12:02g~DRB1*14:04g~DQB1*05:03g	0.00151065		A*24:02g~B*40:06g~C*15:02g~DRB1*13:01g~DQB1*06:03g	0.00144263		A*30:01g~B*13:02g~C*06:02g~DRB1*04:05g~DQB1*03:02g	0.00126478			A*29:01g~B*27:07g~C*15:02g~DRB1*11:01g~DQB1*03:01g	0.00127316			A*33:03g~B*58:01g~C*03:02g~DRB1*14:04g~DQB1*05:03g	0.00121368		A*24:02g~B*40:06g~C*12:02g~DRB1*15:01g~DQB1*06:01g	0.00126407
A*03:01g~B*07:02g~C*07:02g~DRB1*10:01g~DQB1*05:01g	0.00126201		A*68:01g~B*15:18g~C*07:04g~DRB1*15:02g~DQB1*06:01g	0.00183835		A*68:01g~B*35:03g~C*12:03g~DRB1*13:01g~DQB1*06:03g	0.0013199		A*33:03g~B*35:03g~C*04:01g~DRB1*13:01g~DQB1*06:03g	0.00133499		A*24:02g~B*55:01g~C*01:02g~DRB1*14:04g~DQB1*05:03g	0.00143724		A*03:01g~B*35:01g~C*04:01g~DRB1*15:02g~DQB1*06:01g	0.00139057		A*24:02g~B*58:01g~C*03:02g~DRB1*03:01g~DQB1*02:01g	0.00150328		A*24:07g~B*52:01g~C*12:02g~DRB1*04:03g~DQB1*03:02g	0.00143452		A*24:02g~B*51:01g~C*16:02g~DRB1*01:01g~DQB1*05:01g	0.00126464			A*11:01g~B*40:06g~C*15:02g~DRB1*11:01g~DQB1*03:01g	0.0012709			A*24:02g~B*35:03g~C*12:03g~DRB1*14:01g~DQB1*05:03g	0.00119973		A*02:01g~B*52:01g~C*12:02g~DRB1*14:04g~DQB1*05:03g	0.00125649
A*24:02g~B*07:02g~C*07:02g~DRB1*15:02g~DQB1*06:01g	0.00125741		A*24:02g~B*52:01g~C*12:02g~DRB1*14:04g~DQB1*05:03g	0.00182582		A*03:01g~B*35:03g~C*04:01g~DRB1*11:01g~DQB1*03:01g	0.00131659		A*11:01g~B*35:01g~C*04:01g~DRB1*15:02g~DQB1*06:01g	0.00133137		A*11:01g~B*40:01g~C*03:04g~DRB1*13:01g~DQB1*06:03g	0.00143401		A*24:02g~B*35:01g~C*04:01g~DRB1*15:02g~DQB1*06:01g	0.00137876		A*68:01g~B*40:06g~C*15:07~DRB1*04:03g~DQB1*03:02g	0.00148722		A*02:01g~B*07:02g~C*07:02g~DRB1*15:02g~DQB1*06:01g	0.00143329		A*24:02g~B*55:01g~C*01:02g~DRB1*13:01g~DQB1*06:03g	0.00125943			A*01:01g~B*58:01g~C*03:02g~DRB1*03:01g~DQB1*02:01g	0.00126381			A*33:03g~B*37:01g~C*06:02g~DRB1*10:01g~DQB1*05:01g	0.00119909		A*24:02g~B*35:03g~C*12:03g~DRB1*14:01g~DQB1*05:03g	0.00125127
A*33:03g~B*35:01g~C*04:01g~DRB1*01:01g~DQB1*05:01g	0.00125658		A*68:01g~B*52:01g~C*12:02g~DRB1*04:01g~DQB1*03:02g	0.00180939		A*24:02g~B*35:03g~C*04:01g~DRB1*11:01g~DQB1*03:01g	0.00130382		A*33:03g~B*44:03g~C*07:01g~DRB1*10:01g~DQB1*05:01g	0.00133131		A*24:07g~B*52:01g~C*12:02g~DRB1*04:03g~DQB1*03:02g	0.00142929		A*01:01g~B*35:03g~C*12:03g~DRB1*14:01g~DQB1*05:03g	0.00136209		A*24:02g~B*40:06g~C*15:02g~DRB1*11:01g~DQB1*03:01g	0.00148045		A*11:01g~B*35:03g~C*04:01g~DRB1*14:04g~DQB1*05:03g	0.00142442		A*03:01g~B*35:01g~C*04:01g~DRB1*13:01g~DQB1*06:03g	0.00125448			A*03:01g~B*52:01g~C*12:02g~DRB1*15:02g~DQB1*06:01g	0.00124837			A*11:01g~B*08:01g~C*07:02g~DRB1*03:01g~DQB1*02:01g	0.00119051		A*03:01g~B*35:03g~C*04:01g~DRB1*13:01g~DQB1*06:03g	0.00124001
A*11:01g~B*15:02g~C*08:01g~DRB1*04:05g~DQB1*04:01g	0.0012233		A*03:01g~B*35:01g~C*04:01g~DRB1*10:01g~DQB1*05:01g	0.00179617		A*11:01g~B*40:06g~C*15:02g~DRB1*11:01g~DQB1*03:01g	0.001303		A*11:01g~B*15:02g~C*08:01g~DRB1*12:02g~DQB1*03:01g	0.00132859		A*02:01g~B*58:01g~C*03:02g~DRB1*13:02g~DQB1*06:09g	0.00142443		A*24:02g~B*13:01g~C*04:03g~DRB1*15:01g~DQB1*06:01g	0.00135073		A*68:01g~B*58:01g~C*03:02g~DRB1*13:02g~DQB1*06:09g	0.00147266		A*01:01g~B*35:01g~C*04:01g~DRB1*04:03g~DQB1*03:02g	0.00141647		A*11:01g~B*35:01g~C*04:01g~DRB1*14:04g~DQB1*05:03g	0.00123624			A*33:03g~B*40:06g~C*15:02g~DRB1*15:02g~DQB1*06:01g	0.00124078			A*11:01g~B*35:01g~C*04:01g~DRB1*15:06~DQB1*05:02g	0.0011761		A*33:03g~B*58:01g~C*03:02g~DRB1*15:01g~DQB1*06:01g	0.00122066
A*02:01g~B*44:03g~C*07:01g~DRB1*07:01g~DQB1*02:01g	0.00121817		A*11:01g~B*51:01g~C*04:01g~DRB1*04:02g~DQB1*03:02g	0.00179329		A*11:01g~B*35:03g~C*04:01g~DRB1*14:04g~DQB1*05:03g	0.00128173		A*68:01g~B*35:01g~C*04:01g~DRB1*04:03g~DQB1*03:02g	0.0013191		A*03:01g~B*07:02g~C*07:02g~DRB1*13:01g~DQB1*06:03g	0.00142421		A*11:01g~B*40:06g~C*15:02g~DRB1*14:04g~DQB1*05:03g	0.00133792		A*24:02g~B*35:03g~C*12:03g~DRB1*14:01g~DQB1*05:03g	0.00147104		A*24:02g~B*35:01g~C*04:01g~DRB1*14:04g~DQB1*05:03g	0.0014124		A*01:01g~B*51:01g~C*14:02g~DRB1*13:01g~DQB1*06:03g	0.00122935			A*03:01g~B*07:02g~C*07:02g~DRB1*03:01g~DQB1*02:01g	0.00124066			A*11:01g~B*13:01g~C*04:03g~DRB1*12:02g~DQB1*03:01g	0.00116973		A*03:01g~B*44:03g~C*07:01g~DRB1*07:01g~DQB1*02:01g	0.00118636
A*24:02g~B*15:02g~C*08:01g~DRB1*15:01g~DQB1*06:01g	0.0012097		A*24:02g~B*48:01g~C*12:02g~DRB1*12:01g~DQB1*03:01g	0.00176718		A*01:01g~B*13:02g~C*06:02g~DRB1*07:01g~DQB1*02:01g	0.00127815		A*68:01g~B*40:06g~C*15:07~DRB1*04:03g~DQB1*03:02g	0.00131653		A*03:01g~B*57:01g~C*06:02g~DRB1*07:01g~DQB1*03:03g	0.00142119		A*68:01g~B*15:18g~C*07:04g~DRB1*04:03g~DQB1*03:02g	0.00132729		A*24:02g~B*07:05g~C*07:02g~DRB1*14:04g~DQB1*05:03g	0.0014546		A*01:01g~B*37:01g~C*06:02g~DRB1*07:01g~DQB1*03:03g	0.00140809		A*24:02g~B*40:06g~C*15:02g~DRB1*11:01g~DQB1*03:01g	0.00121769			A*01:01g~B*57:01g~C*06:02g~DRB1*13:01g~DQB1*06:03g	0.00123735			A*24:02g~B*40:06g~C*12:02g~DRB1*15:01g~DQB1*06:01g	0.00115948		A*68:01g~B*52:01g~C*12:02g~DRB1*11:01g~DQB1*03:01g	0.00116831
A*01:01g~B*37:01g~C*06:02g~DRB1*07:01g~DQB1*02:01g	0.00120307		A*33:03g~B*44:03g~C*14:03g~DRB1*13:03g~DQB1*03:01g	0.00176664		A*68:01g~B*40:06g~C*15:02g~DRB1*11:01g~DQB1*03:01g	0.00127667		A*23:01g~B*49:01g~C*07:01g~DRB1*14:04g~DQB1*05:03g	0.00129097		A*68:01g~B*15:18g~C*07:04g~DRB1*13:02g~DQB1*06:09g	0.00141433		A*11:01g~B*35:01g~C*04:01g~DRB1*15:01g~DQB1*06:01g	0.00129803		A*02:11g~B*15:05~C*03:03g~DRB1*14:04g~DQB1*05:03g	0.00144413		A*33:03g~B*44:03g~C*07:01g~DRB1*15:01g~DQB1*06:01g	0.00139291		A*02:01g~B*35:03g~C*04:01g~DRB1*11:01g~DQB1*03:01g	0.00120688			A*24:02g~B*40:01g~C*03:04g~DRB1*14:04g~DQB1*05:03g	0.00122381			A*68:01g~B*44:03g~C*07:01g~DRB1*07:01g~DQB1*02:01g	0.00115767		A*33:03g~B*44:03g~C*07:01g~DRB1*15:01g~DQB1*06:01g	0.00115421
A*02:11g~B*35:03g~C*04:01g~DRB1*15:02g~DQB1*06:01g	0.00119574		A*33:03g~B*58:01g~C*03:02g~DRB1*11:01g~DQB1*03:01g	0.00176324		A*24:02g~B*55:01g~C*01:02g~DRB1*13:01g~DQB1*06:03g	0.0012725		A*02:11g~B*35:03g~C*04:01g~DRB1*14:04g~DQB1*05:03g	0.0012908		A*24:02g~B*07:05g~C*07:02g~DRB1*14:04g~DQB1*05:03g	0.00140535		A*24:03g~B*51:06~C*12:04~DRB1*15:02g~DQB1*06:01g	0.00129439		A*11:01g~B*39:01g~C*12:03g~DRB1*13:01g~DQB1*06:03g	0.00143993		A*24:02g~B*35:03g~C*12:03g~DRB1*13:01g~DQB1*06:03g	0.00137279		A*02:01g~B*44:03g~C*07:01g~DRB1*07:01g~DQB1*02:01g	0.0012025			A*31:01g~B*35:03g~C*04:01g~DRB1*13:01g~DQB1*06:03g	0.00122098			A*02:01g~B*40:06g~C*15:02g~DRB1*15:02g~DQB1*06:01g	0.00115361		A*33:03g~B*44:03g~C*07:01g~DRB1*07:01g~DQB1*03:03g	0.0011483
A*03:01g~B*55:01g~C*01:02g~DRB1*10:01g~DQB1*05:01g	0.00118393		A*32:01g~B*40:02g~C*02:02g~DRB1*11:01g~DQB1*03:01g	0.00176115		A*03:01g~B*07:02g~C*07:02g~DRB1*15:01g~DQB1*06:02g	0.00126881		A*01:01g~B*57:01g~C*06:02g~DRB1*04:03g~DQB1*03:02g	0.00128493		A*24:02g~B*18:01g~C*12:03g~DRB1*13:01g~DQB1*06:03g	0.00139445		A*01:01g~B*52:01g~C*12:02g~DRB1*04:03g~DQB1*03:02g	0.00129263		A*68:01g~B*57:01g~C*06:02g~DRB1*07:01g~DQB1*03:03g	0.00143206		A*11:01g~B*40:06g~C*15:02g~DRB1*11:01g~DQB1*03:01g	0.00137181		A*31:01g~B*07:02g~C*07:02g~DRB1*15:01g~DQB1*06:02g	0.00119779			A*26:63~B*35:03g~C*04:01g~DRB1*11:01g~DQB1*03:01g	0.00122048			A*68:01g~B*40:06g~C*15:02g~DRB1*15:02g~DQB1*06:01g	0.00113778		A*33:03g~B*44:03g~C*07:01g~DRB1*13:01g~DQB1*06:03g	0.00113846
A*24:02g~B*52:01g~C*12:02g~DRB1*04:03g~DQB1*03:02g	0.0011716		A*03:01g~B*50:01g~C*06:02g~DRB1*07:01g~DQB1*02:01g	0.00173816		A*03:01g~B*35:01g~C*04:01g~DRB1*13:01g~DQB1*06:03g	0.00126788		A*24:02g~B*13:01g~C*04:03g~DRB1*15:01g~DQB1*06:01g	0.00128423		A*24:02g~B*35:01g~C*04:01g~DRB1*04:03g~DQB1*03:02g	0.00138992		A*11:01g~B*40:06g~C*12:02g~DRB1*15:01g~DQB1*06:01g	0.00129215		A*03:01g~B*52:01g~C*12:02g~DRB1*15:02g~DQB1*06:01g	0.00141651		A*03:01g~B*35:03g~C*04:01g~DRB1*11:01g~DQB1*03:01g	0.00137154		A*03:01g~B*35:03g~C*04:01g~DRB1*11:01g~DQB1*03:01g	0.00118325			A*68:01g~B*08:01g~C*07:02g~DRB1*03:01g~DQB1*02:01g	0.001205			A*02:01g~B*44:03g~C*07:01g~DRB1*07:01g~DQB1*02:01g	0.00110287		A*24:02g~B*07:02g~C*07:02g~DRB1*15:02g~DQB1*06:01g	0.00113214
A*11:01g~B*38:02g~C*07:02g~DRB1*15:04g~DQB1*05:02g	0.00117096		A*01:01g~B*35:02g~C*04:01g~DRB1*11:04g~DQB1*03:01g	0.0017019		A*01:01g~B*52:01g~C*12:02g~DRB1*04:03g~DQB1*03:02g	0.00126087		A*01:01g~B*57:01g~C*06:02g~DRB1*07:01g~DQB1*02:01g	0.00126794		A*33:03g~B*58:01g~C*03:02g~DRB1*13:01g~DQB1*06:03g	0.00137258		A*29:01g~B*07:05g~C*15:05g~DRB1*07:01g~DQB1*02:01g	0.00128763		A*23:01g~B*44:03g~C*04:01g~DRB1*07:01g~DQB1*02:01g	0.00141301		A*24:02g~B*51:01g~C*14:02g~DRB1*14:04g~DQB1*05:03g	0.00135706		A*02:01g~B*40:01g~C*03:04g~DRB1*04:04g~DQB1*03:02g	0.00118294			A*31:01g~B*15:08~C*01:02g~DRB1*07:01g~DQB1*03:03g	0.00119434			A*68:01g~B*52:01g~C*12:02g~DRB1*11:01g~DQB1*03:01g	0.00108439		A*33:03g~B*58:01g~C*03:02g~DRB1*14:04g~DQB1*05:03g	0.00112272
A*03:01g~B*52:01g~C*12:02g~DRB1*15:02g~DQB1*06:01g	0.00117026		A*31:01g~B*08:01g~C*07:02g~DRB1*03:01g~DQB1*02:01g	0.00170164		A*26:01g~B*51:01g~C*16:02g~DRB1*15:01g~DQB1*06:01g	0.00125273		A*33:03g~B*58:01g~C*03:02g~DRB1*10:01g~DQB1*05:01g	0.00126533		A*24:02g~B*35:03g~C*04:01g~DRB1*14:04g~DQB1*05:03g	0.00137183		A*24:02g~B*18:01g~C*12:03g~DRB1*11:04g~DQB1*03:01g	0.00127495		A*01:01g~B*07:05g~C*07:02g~DRB1*15:01g~DQB1*06:01g	0.00140115		A*24:02g~B*37:01g~C*06:02g~DRB1*10:01g~DQB1*05:01g	0.00135174		A*26:01g~B*15:18g~C*07:04g~DRB1*04:03g~DQB1*03:02g	0.00116315			A*01:01g~B*57:01g~C*06:02g~DRB1*03:01g~DQB1*02:01g	0.00117669			A*33:03g~B*44:03g~C*07:01g~DRB1*14:04g~DQB1*05:03g	0.00107012		A*01:01g~B*57:01g~C*06:02g~DRB1*04:03g~DQB1*03:02g	0.00110996
A*11:01g~B*52:01g~C*12:02g~DRB1*14:04g~DQB1*05:03g	0.00116511		A*11:01g~B*40:01g~C*12:03g~DRB1*15:02g~DQB1*06:01g	0.00168205		A*02:11g~B*15:05~C*03:03g~DRB1*14:04g~DQB1*05:03g	0.00122561		A*68:01g~B*07:02g~C*07:02g~DRB1*15:01g~DQB1*05:02g	0.00125142		A*31:01g~B*40:06g~C*15:02g~DRB1*15:01g~DQB1*06:01g	0.0013498		A*03:01g~B*50:01g~C*06:02g~DRB1*07:01g~DQB1*02:01g	0.00126561		A*01:01g~B*57:01g~C*06:02g~DRB1*13:01g~DQB1*06:03g	0.00139757		A*68:01g~B*52:01g~C*12:02g~DRB1*15:01g~DQB1*06:01g	0.00134925		A*32:01g~B*49:01g~C*07:01g~DRB1*13:02g~DQB1*06:04g	0.00116179			A*01:01g~B*52:01g~C*12:02g~DRB1*03:01g~DQB1*02:01g	0.0011766			A*68:01g~B*51:01g~C*16:02g~DRB1*13:01g~DQB1*06:03g	0.00104445		A*33:03g~B*37:01g~C*06:02g~DRB1*10:01g~DQB1*05:01g	0.00110786
A*11:01g~B*40:01g~C*03:04g~DRB1*15:02g~DQB1*06:01g	0.00115999		A*03:01g~B*07:02g~C*07:02g~DRB1*10:01g~DQB1*05:01g	0.00166265		A*33:03g~B*58:01g~C*03:02g~DRB1*11:01g~DQB1*03:01g	0.00122221		A*24:02g~B*35:03g~C*04:01g~DRB1*14:04g~DQB1*05:03g	0.00124703		A*11:01g~B*52:01g~C*12:02g~DRB1*14:04g~DQB1*05:03g	0.00134804		A*11:01g~B*15:02g~C*08:01g~DRB1*15:01g~DQB1*06:01g	0.00126331		A*03:01g~B*51:01g~C*14:02g~DRB1*04:08g~DQB1*03:01g	0.00139012		A*11:01g~B*15:02g~C*08:01g~DRB1*12:02g~DQB1*03:01g	0.00134038		A*11:01g~B*39:01g~C*12:03g~DRB1*13:01g~DQB1*06:03g	0.00115936			A*68:01g~B*35:03g~C*12:03g~DRB1*13:01g~DQB1*06:03g	0.00117659			A*02:01g~B*57:01g~C*06:02g~DRB1*07:01g~DQB1*03:03g	0.00104264		A*03:01g~B*52:01g~C*12:02g~DRB1*15:02g~DQB1*06:01g	0.00110104
A*11:01g~B*15:32g~C*12:03g~DRB1*15:02g~DQB1*06:01g	0.00115925		A*33:03g~B*40:06g~C*15:02g~DRB1*15:02g~DQB1*06:01g	0.00163191		A*11:01g~B*44:03g~C*04:01g~DRB1*07:01g~DQB1*02:01g	0.00122172		A*11:01g~B*52:01g~C*12:02g~DRB1*14:04g~DQB1*05:03g	0.00124609		A*24:02g~B*55:01g~C*01:02g~DRB1*10:01g~DQB1*05:01g	0.00134515		A*01:01g~B*13:01g~C*04:03g~DRB1*15:01g~DQB1*06:01g	0.00125903		A*02:11g~B*52:01g~C*12:02g~DRB1*04:03g~DQB1*03:02g	0.00138708		A*24:02g~B*51:01g~C*14:02g~DRB1*13:01g~DQB1*06:03g	0.00133263		A*03:01g~B*52:01g~C*12:02g~DRB1*15:02g~DQB1*06:01g	0.0011493			A*24:02g~B*18:01g~C*12:03g~DRB1*11:04g~DQB1*03:01g	0.0011703			A*24:02g~B*52:01g~C*12:02g~DRB1*14:04g~DQB1*05:03g	0.00103738		A*02:01g~B*40:06g~C*15:02g~DRB1*15:02g~DQB1*06:01g	0.00108703
A*24:02g~B*52:01g~C*12:02g~DRB1*15:01g~DQB1*06:01g	0.0011551		A*02:11g~B*40:06g~C*15:02g~DRB1*10:01g~DQB1*05:01g	0.00163155		A*01:01g~B*57:01g~C*06:02g~DRB1*14:04g~DQB1*05:03g	0.00119237		A*01:01g~B*40:06g~C*15:02g~DRB1*15:02g~DQB1*06:01g	0.0012444		A*11:01g~B*40:06g~C*15:02g~DRB1*16:02g~DQB1*05:02g	0.0013395		A*24:02g~B*55:01g~C*01:02g~DRB1*13:01g~DQB1*06:03g	0.00125246		A*68:01g~B*52:01g~C*12:02g~DRB1*04:03g~DQB1*03:02g	0.00137884		A*24:02g~B*40:01g~C*12:03g~DRB1*15:02g~DQB1*06:01g	0.00131452		A*11:01g~B*35:03g~C*04:01g~DRB1*14:04g~DQB1*05:03g	0.0011445			A*11:01g~B*15:05~C*03:03g~DRB1*15:02g~DQB1*05:03g	0.00115907			A*33:03g~B*44:03g~C*07:01g~DRB1*07:01g~DQB1*03:03g	0.00103689		A*68:01g~B*44:03g~C*07:01g~DRB1*07:01g~DQB1*02:01g	0.00106797
A*11:01g~B*35:01g~C*04:01g~DRB1*14:04g~DQB1*05:03g	0.00114858		A*33:03g~B*44:03g~C*07:01g~DRB1*13:01g~DQB1*06:03g	0.00161278		A*01:01g~B*07:02g~C*07:02g~DRB1*15:01g~DQB1*06:02g	0.0011911		A*03:01g~B*07:02g~C*07:02g~DRB1*15:01g~DQB1*06:02g	0.00124044		A*02:01g~B*40:01g~C*03:04g~DRB1*01:01g~DQB1*05:01g	0.00132166		A*33:03g~B*58:01g~C*03:02g~DRB1*07:01g~DQB1*02:01g	0.00124184		A*02:05g~B*50:01g~C*06:02g~DRB1*13:02g~DQB1*06:04g	0.00136323		A*11:01g~B*40:06g~C*15:02g~DRB1*15:02g~DQB1*06:01g	0.00131386		A*33:03g~B*44:03g~C*07:01g~DRB1*13:01g~DQB1*06:03g	0.00114242			A*02:01g~B*44:03g~C*07:01g~DRB1*07:01g~DQB1*02:01g	0.00113576			A*02:03g~B*38:02g~C*07:02g~DRB1*15:02g~DQB1*05:01g	0.00102854		A*33:03g~B*07:05g~C*07:02g~DRB1*15:01g~DQB1*06:01g	0.00106368
A*11:01g~B*15:02g~C*08:01g~DRB1*04:06g~DQB1*03:02g	0.00113713		A*26:01g~B*35:03g~C*04:01g~DRB1*11:01g~DQB1*03:01g	0.00160067		A*23:01g~B*41:01g~C*17:01g~DRB1*07:01g~DQB1*02:01g	0.00117233		A*02:06g~B*37:01g~C*06:02g~DRB1*10:01g~DQB1*05:01g	0.00123755		A*02:05g~B*50:01g~C*06:02g~DRB1*07:01g~DQB1*02:01g	0.00131627		A*33:03g~B*40:06g~C*15:02g~DRB1*14:04g~DQB1*05:03g	0.00123678		A*11:01g~B*08:01g~C*07:02g~DRB1*03:01g~DQB1*02:01g	0.00136189		A*03:01g~B*35:01g~C*04:01g~DRB1*15:02g~DQB1*06:01g	0.00130938		A*01:01g~B*07:02g~C*07:02g~DRB1*15:01g~DQB1*06:02g	0.00113842			A*03:01g~B*55:01g~C*01:02g~DRB1*10:01g~DQB1*05:01g	0.00113509			A*24:02g~B*40:06g~C*15:02g~DRB1*11:01g~DQB1*03:01g	0.00102769		A*68:01g~B*40:06g~C*15:02g~DRB1*15:02g~DQB1*06:01g	0.0010543
A*33:03g~B*38:02g~C*07:02g~DRB1*15:02g~DQB1*05:01g	0.00113378		A*24:02g~B*13:01g~C*04:03g~DRB1*15:01g~DQB1*05:02g	0.00159549		A*31:01g~B*51:01g~C*14:02g~DRB1*13:01g~DQB1*06:03g	0.00115418		A*11:01g~B*51:01g~C*16:02g~DRB1*01:01g~DQB1*05:01g	0.0012367		A*31:01g~B*51:01g~C*15:02g~DRB1*04:07g~DQB1*03:01g	0.00130791		A*26:01g~B*49:01g~C*07:01g~DRB1*15:01g~DQB1*06:48	0.00122286		A*31:01g~B*51:01g~C*15:02g~DRB1*14:07~DQB1*05:03g	0.0013577		A*11:01g~B*52:01g~C*12:02g~DRB1*11:01g~DQB1*03:01g	0.00129492		A*01:01g~B*13:02g~C*06:02g~DRB1*07:01g~DQB1*02:01g	0.00112975			A*24:02g~B*55:01g~C*01:02g~DRB1*13:01g~DQB1*06:03g	0.00112848			A*01:01g~B*52:01g~C*12:02g~DRB1*04:03g~DQB1*03:02g	0.00102664		A*33:03g~B*58:01g~C*03:02g~DRB1*15:02g~DQB1*06:01g	0.00104878
A*24:02g~B*35:03g~C*12:03g~DRB1*15:02g~DQB1*06:01g	0.00113255		A*03:01g~B*35:03g~C*04:01g~DRB1*07:01g~DQB1*03:03g	0.00157907		A*68:01g~B*52:01g~C*12:02g~DRB1*11:01g~DQB1*03:01g	0.00114512		A*33:03g~B*58:01g~C*03:02g~DRB1*04:03g~DQB1*03:02g	0.00121652		A*24:02g~B*27:07g~C*15:02g~DRB1*11:01g~DQB1*03:01g	0.00130483		A*02:11g~B*51:01g~C*14:02g~DRB1*10:01g~DQB1*05:01g	0.00122268		A*01:01g~B*37:01g~C*06:02g~DRB1*04:03g~DQB1*03:02g	0.0013524		A*03:01g~B*44:03g~C*07:01g~DRB1*07:01g~DQB1*02:01g	0.00129335		A*31:01g~B*15:08~C*01:02g~DRB1*07:01g~DQB1*03:03g	0.00112655			A*02:01g~B*51:01g~C*16:02g~DRB1*04:02g~DQB1*03:02g	0.00112392			A*24:02g~B*27:07g~C*15:02g~DRB1*11:01g~DQB1*03:01g	0.00102012		A*02:01g~B*44:03g~C*07:01g~DRB1*07:01g~DQB1*02:01g	0.00103958
A*24:02g~B*35:03g~C*04:01g~DRB1*15:02g~DQB1*06:01g	0.00111063		A*01:01g~B*58:01g~C*03:02g~DRB1*03:01g~DQB1*02:01g	0.00156553		A*01:01g~B*15:17g~C*07:01g~DRB1*13:01g~DQB1*06:03g	0.00111614		A*24:02g~B*40:06g~C*15:02g~DRB1*11:01g~DQB1*03:01g	0.00121543		A*33:03g~B*07:05g~C*07:02g~DRB1*15:01g~DQB1*06:01g	0.00129075		A*33:03g~B*40:06g~C*15:02g~DRB1*15:02g~DQB1*06:01g	0.00122081		A*24:02g~B*07:02g~C*07:02g~DRB1*15:02g~DQB1*06:01g	0.00134492		A*02:11g~B*15:05~C*03:03g~DRB1*14:04g~DQB1*05:03g	0.00129255		A*01:01g~B*51:01g~C*15:02g~DRB1*13:01g~DQB1*06:03g	0.00110698			A*32:01g~B*40:06g~C*15:02g~DRB1*15:02g~DQB1*06:01g	0.00112104			A*24:02g~B*40:06g~C*01:02g~DRB1*15:01g~DQB1*06:01g	0.00100859		A*24:02g~B*52:01g~C*12:02g~DRB1*14:04g~DQB1*05:03g	0.00100898
A*33:03g~B*37:01g~C*06:02g~DRB1*10:01g~DQB1*05:01g	0.00110972		A*24:02g~B*44:03g~C*07:01g~DRB1*07:01g~DQB1*02:01g	0.00154411		A*33:03g~B*44:03g~C*07:01g~DRB1*10:01g~DQB1*05:01g	0.0011136		A*68:01g~B*40:06g~C*07:02g~DRB1*15:01g~DQB1*06:01g	0.00120543		A*03:01g~B*40:06g~C*15:02g~DRB1*08:03g~DQB1*03:01g	0.00126665		A*33:03g~B*52:01g~C*12:02g~DRB1*15:02g~DQB1*06:01g	0.00119103		A*03:01g~B*07:02g~C*07:02g~DRB1*10:01g~DQB1*05:01g	0.00132609		A*11:01g~B*40:06g~C*15:02g~DRB1*04:05g~DQB1*05:02g	0.00128766		A*24:02g~B*35:03g~C*04:01g~DRB1*04:03g~DQB1*03:02g	0.00110491			A*01:01g~B*57:01g~C*06:02g~DRB1*10:01g~DQB1*05:01g	0.00110589			A*33:03g~B*57:01g~C*06:02g~DRB1*07:01g~DQB1*03:03g	0.0010011		A*01:01g~B*57:01g~C*06:02g~DRB1*13:01g~DQB1*06:03g	0.000993752
A*11:01g~B*35:03g~C*04:01g~DRB1*07:01g~DQB1*02:01g	0.00110242		A*68:01g~B*51:01g~C*14:02g~DRB1*11:01g~DQB1*03:01g	0.00153484		A*32:01g~B*52:01g~C*12:02g~DRB1*15:02g~DQB1*06:01g	0.00110416		A*03:01g~B*35:03g~C*04:01g~DRB1*13:01g~DQB1*06:03g	0.00120336		A*68:01g~B*18:01g~C*07:01g~DRB1*13:01g~DQB1*06:03g	0.0012647		A*68:01g~B*44:03g~C*07:01g~DRB1*07:01g~DQB1*02:01g	0.0011901		A*03:01g~B*15:18g~C*07:04g~DRB1*04:03g~DQB1*03:02g	0.00131755		A*02:11g~B*40:06g~C*15:02g~DRB1*04:03g~DQB1*03:02g	0.00127992		A*02:01g~B*40:01g~C*03:04g~DRB1*13:02g~DQB1*06:04g	0.00110168			A*24:02g~B*07:02g~C*07:02g~DRB1*07:01g~DQB1*02:01g	0.00109914			A*33:03g~B*44:03g~C*07:01g~DRB1*13:01g~DQB1*06:03g	0.00099689		A*01:01g~B*57:01g~C*06:02g~DRB1*10:01g~DQB1*05:01g	0.000988093
A*11:01g~B*18:01g~C*15:02g~DRB1*04:05g~DQB1*04:01g	0.00109328		A*03:02g~B*35:03g~C*04:01g~DRB1*14:01g~DQB1*05:03g	0.00152424		A*03:01g~B*15:17g~C*07:01g~DRB1*13:02g~DQB1*06:04g	0.00110366		A*24:02g~B*07:02g~C*07:02g~DRB1*07:01g~DQB1*02:01g	0.00119993		A*03:01g~B*35:03g~C*12:03g~DRB1*10:01g~DQB1*05:01g	0.00126422		A*01:01g~B*08:01g~C*07:02g~DRB1*03:01g~DQB1*02:01g	0.00118993		A*24:02g~B*37:01g~C*06:02g~DRB1*10:01g~DQB1*05:01g	0.00131467		A*01:01g~B*57:01g~C*06:02g~DRB1*11:01g~DQB1*03:01g	0.00127384		A*24:02g~B*35:03g~C*12:03g~DRB1*14:04g~DQB1*05:03g	0.00109976			A*32:01g~B*15:29~C*07:04g~DRB1*16:02g~DQB1*05:02g	0.00108985			A*33:03g~B*52:01g~C*12:02g~DRB1*15:02g~DQB1*06:01g	0.00099511		A*24:02g~B*40:06g~C*01:02g~DRB1*15:01g~DQB1*06:01g	0.000985317
A*33:03g~B*15:02g~C*08:01g~DRB1*15:01g~DQB1*06:01g	0.00109326		A*32:01g~B*52:01g~C*12:02g~DRB1*14:04g~DQB1*05:03g	0.00151454		A*02:06g~B*52:01g~C*12:02g~DRB1*04:18~DQB1*03:02g	0.00110159		A*02:03g~B*15:02g~C*08:01g~DRB1*12:02g~DQB1*03:01g	0.00119728		A*11:01g~B*35:01g~C*04:01g~DRB1*15:02g~DQB1*06:01g	0.00126065		A*11:01g~B*13:01g~C*04:03g~DRB1*12:02g~DQB1*03:01g	0.00116524		A*11:01g~B*51:01g~C*14:02g~DRB1*15:01g~DQB1*06:01g	0.00131155		A*33:03g~B*44:03g~C*07:01g~DRB1*15:02g~DQB1*06:01g	0.00127065		A*24:02g~B*40:06g~C*01:02g~DRB1*15:01g~DQB1*06:01g	0.00108247			A*02:11g~B*40:06g~C*15:02g~DRB1*10:01g~DQB1*05:01g	0.0010565			A*32:01g~B*49:01g~C*07:01g~DRB1*13:02g~DQB1*06:04g	0.000992917		A*24:02g~B*35:03g~C*04:01g~DRB1*14:04g~DQB1*05:03g	0.00098484
A*01:01g~B*52:01g~C*12:02g~DRB1*04:03g~DQB1*03:02g	0.00108765		A*02:11g~B*40:06g~C*15:02g~DRB1*14:04g~DQB1*05:03g	0.00150488		A*03:01g~B*27:05g~C*02:02g~DRB1*04:04g~DQB1*03:02g	0.00108858		A*02:01g~B*57:01g~C*06:02g~DRB1*07:01g~DQB1*03:03g	0.00118769		A*02:11g~B*51:01g~C*07:02g~DRB1*14:04g~DQB1*05:03g	0.00125141		A*02:11g~B*35:03g~C*04:01g~DRB1*14:04g~DQB1*05:03g	0.00116236		A*24:02g~B*35:03g~C*04:01g~DRB1*14:04g~DQB1*05:03g	0.00131111		A*11:01g~B*51:01g~C*14:02g~DRB1*13:01g~DQB1*06:03g	0.00127057		A*33:03g~B*57:01g~C*06:02g~DRB1*07:01g~DQB1*03:03g	0.00107505			A*68:01g~B*51:01g~C*16:02g~DRB1*13:01g~DQB1*06:03g	0.0010541			A*24:02g~B*07:02g~C*07:02g~DRB1*15:02g~DQB1*06:01g	0.000980584		A*01:01g~B*57:01g~C*06:02g~DRB1*15:01g~DQB1*06:01g	0.000963402
A*02:03g~B*39:01g~C*07:02g~DRB1*04:05g~DQB1*04:01g	0.00108411		A*24:02g~B*13:01g~C*04:03g~DRB1*15:01g~DQB1*06:01g	0.00150463		A*24:02g~B*35:03g~C*04:01g~DRB1*13:01g~DQB1*06:03g	0.00105866		A*24:02g~B*07:02g~C*07:02g~DRB1*15:01g~DQB1*06:02g	0.00118034		A*01:01g~B*40:06g~C*15:02g~DRB1*15:01g~DQB1*06:01g	0.00125055		A*24:02g~B*13:01g~C*04:03g~DRB1*15:02g~DQB1*06:01g	0.00115352		A*24:02g~B*40:06g~C*15:02g~DRB1*07:01g~DQB1*03:03g	0.00130921		A*24:02g~B*40:06g~C*12:02g~DRB1*15:01g~DQB1*06:01g	0.00126038		A*02:11g~B*40:06g~C*15:02g~DRB1*03:01g~DQB1*02:01g	0.00106865			A*01:01g~B*15:17g~C*07:01g~DRB1*13:02g~DQB1*06:03g	0.00104153			A*11:01g~B*35:01g~C*04:01g~DRB1*04:03g~DQB1*03:02g	0.000971547		A*33:03g~B*44:03g~C*07:01g~DRB1*14:04g~DQB1*05:03g	0.000959044
A*11:01g~B*52:01g~C*12:02g~DRB1*07:01g~DQB1*02:01g	0.00108322		A*68:01g~B*51:01g~C*15:02g~DRB1*10:01g~DQB1*05:01g	0.00149616		A*24:02g~B*07:02g~C*07:02g~DRB1*10:01g~DQB1*05:01g	0.00105535		A*33:03g~B*58:01g~C*03:02g~DRB1*15:02g~DQB1*06:01g	0.00117833		A*24:02g~B*40:06g~C*15:02g~DRB1*01:01g~DQB1*05:01g	0.00124062		A*24:02g~B*40:06g~C*12:02g~DRB1*11:01g~DQB1*03:01g	0.00114034		A*02:11g~B*40:06g~C*15:02g~DRB1*04:03g~DQB1*03:02g	0.00128565		A*02:03g~B*40:06g~C*15:02g~DRB1*15:01g~DQB1*06:01g	0.00125651		A*33:03g~B*37:01g~C*06:02g~DRB1*10:01g~DQB1*05:01g	0.00106823			A*33:03g~B*44:03g~C*07:01g~DRB1*10:01g~DQB1*05:01g	0.00103982			A*11:01g~B*58:01g~C*03:02g~DRB1*03:01g~DQB1*02:01g	0.000970212		A*68:01g~B*51:01g~C*16:02g~DRB1*13:01g~DQB1*06:03g	0.000957203
A*24:02g~B*35:03g~C*12:03g~DRB1*07:01g~DQB1*02:01g	0.0010787		A*11:01g~B*40:01g~C*03:04g~DRB1*15:01g~DQB1*06:02g	0.00149356		A*01:01g~B*40:06g~C*15:02g~DRB1*14:04g~DQB1*05:03g	0.00105107		A*02:11g~B*40:06g~C*01:02g~DRB1*15:02g~DQB1*06:01g	0.00117324		A*24:07g~B*08:01g~C*07:02g~DRB1*03:01g~DQB1*02:01g	0.00124031		A*03:01g~B*35:01g~C*04:01g~DRB1*10:01g~DQB1*05:01g	0.00113421		A*02:01g~B*35:03g~C*04:01g~DRB1*13:01g~DQB1*06:03g	0.00127603		A*24:02g~B*08:01g~C*07:02g~DRB1*03:01g~DQB1*02:01g	0.00124809		A*03:01g~B*51:08g~C*05:01g~DRB1*01:01g~DQB1*05:01g	0.00106315			A*68:01g~B*35:01g~C*04:01g~DRB1*11:01g~DQB1*03:01g	0.00103454			A*33:03g~B*58:01g~C*03:02g~DRB1*15:02g~DQB1*06:01g	0.000960134		A*11:01g~B*35:01g~C*04:01g~DRB1*04:03g~DQB1*03:02g	0.000956015
A*02:11g~B*40:06g~C*15:02g~DRB1*07:01g~DQB1*03:03g	0.00107107		A*02:06g~B*08:01g~C*07:02g~DRB1*03:01g~DQB1*02:01g	0.00148828		A*02:20g~B*58:01g~C*03:02g~DRB1*03:01g~DQB1*02:01g	0.00104196		A*11:01g~B*35:01g~C*04:01g~DRB1*15:01g~DQB1*06:01g	0.00116865		A*02:01g~B*07:02g~C*07:02g~DRB1*15:01g~DQB1*06:02g	0.00123239		A*31:01g~B*35:03g~C*04:01g~DRB1*13:01g~DQB1*06:03g	0.00112688		A*03:01g~B*35:03g~C*04:01g~DRB1*11:01g~DQB1*03:01g	0.00123112		A*68:01g~B*51:01g~C*14:02g~DRB1*04:03g~DQB1*03:02g	0.00123234		A*33:03g~B*58:01g~C*03:02g~DRB1*07:01g~DQB1*02:01g	0.00106084			A*33:03g~B*44:03g~C*07:01g~DRB1*07:03~DQB1*02:01g	0.00103375			A*33:03g~B*40:06g~C*15:02g~DRB1*15:01g~DQB1*06:01g	0.000949083		A*03:01g~B*35:01g~C*04:01g~DRB1*13:01g~DQB1*06:03g	0.000955324
A*33:03g~B*07:02g~C*07:02g~DRB1*07:01g~DQB1*02:01g	0.00106488		A*02:01g~B*40:06g~C*15:02g~DRB1*15:02g~DQB1*06:01g	0.00148562		A*26:01g~B*44:03g~C*07:01g~DRB1*07:01g~DQB1*02:01g	0.00104166		A*11:01g~B*58:01g~C*03:02g~DRB1*03:01g~DQB1*02:01g	0.00116592		A*03:01g~B*55:01g~C*01:02g~DRB1*13:01g~DQB1*06:03g	0.00120868		A*11:01g~B*07:05g~C*07:02g~DRB1*14:04g~DQB1*05:03g	0.00111697		A*02:11g~B*40:06g~C*15:02g~DRB1*15:02g~DQB1*06:01g	0.00122141		A*68:01g~B*40:06g~C*15:02g~DRB1*14:04g~DQB1*05:03g	0.00122845		A*02:01g~B*07:02g~C*07:02g~DRB1*15:02g~DQB1*06:01g	0.00104997			A*11:01g~B*18:01g~C*07:02g~DRB1*15:02g~DQB1*06:01g	0.00103207			A*11:01g~B*35:03g~C*04:01g~DRB1*14:04g~DQB1*05:03g	0.000945245		A*02:11g~B*51:01g~C*14:02g~DRB1*14:04g~DQB1*05:03g	0.000943974
A*03:01g~B*35:01g~C*04:01g~DRB1*15:06~DQB1*05:02g	0.00106098		A*33:03g~B*57:01g~C*06:02g~DRB1*07:01g~DQB1*03:03g	0.00147524		A*24:02g~B*40:06g~C*01:02g~DRB1*15:01g~DQB1*06:01g	0.00104019		A*33:03g~B*58:01g~C*03:02g~DRB1*14:04g~DQB1*05:03g	0.00116462		A*33:03g~B*44:03g~C*07:01g~DRB1*07:01g~DQB1*03:03g	0.00120681		A*11:01g~B*40:01g~C*12:03g~DRB1*15:02g~DQB1*06:01g	0.00110047		A*03:01g~B*35:03g~C*04:01g~DRB1*13:01g~DQB1*06:03g	0.00121631		A*11:01g~B*35:01g~C*04:01g~DRB1*10:01g~DQB1*05:01g	0.00122836		A*02:11g~B*40:06g~C*15:02g~DRB1*10:01g~DQB1*05:01g	0.00104769			A*11:01g~B*51:01g~C*14:02g~DRB1*13:01g~DQB1*06:03g	0.00101653			A*33:03g~B*44:03g~C*07:01g~DRB1*15:01g~DQB1*06:01g	0.000943569		A*33:03g~B*52:01g~C*12:02g~DRB1*15:02g~DQB1*06:01g	0.000937159
A*33:03g~B*15:02g~C*08:01g~DRB1*15:02g~DQB1*05:01g	0.00105116		A*02:01g~B*44:03g~C*07:01g~DRB1*07:01g~DQB1*02:01g	0.0014744		A*24:02g~B*40:06g~C*15:02g~DRB1*07:01g~DQB1*02:01g	0.00103764		A*11:01g~B*35:03g~C*04:01g~DRB1*14:04g~DQB1*05:03g	0.0011546		A*33:03g~B*44:03g~C*07:01g~DRB1*07:03~DQB1*02:01g	0.00120304		A*29:01g~B*07:05g~C*15:05g~DRB1*14:04g~DQB1*05:03g	0.00109435		A*02:16g~B*07:05g~C*07:02g~DRB1*15:01g~DQB1*06:01g	0.00119321		A*24:02g~B*52:01g~C*12:02g~DRB1*15:06~DQB1*05:02g	0.00122539		A*24:02g~B*35:01g~C*04:01g~DRB1*15:02g~DQB1*06:01g	0.00104533			A*02:03g~B*15:02g~C*08:01g~DRB1*12:02g~DQB1*03:01g	0.00101012			A*24:02g~B*37:01g~C*06:02g~DRB1*10:01g~DQB1*05:01g	0.000943482		A*24:02g~B*37:01g~C*06:02g~DRB1*10:01g~DQB1*05:01g	0.000932826
A*01:01g~B*40:06g~C*15:02g~DRB1*15:02g~DQB1*06:01g	0.00103052		A*11:01g~B*27:05g~C*02:02g~DRB1*11:01g~DQB1*03:01g	0.00145624		A*24:02g~B*52:01g~C*12:02g~DRB1*14:04g~DQB1*05:03g	0.00103754		A*01:01g~B*51:01g~C*14:02g~DRB1*13:01g~DQB1*06:03g	0.00114731		A*32:01g~B*49:01g~C*07:01g~DRB1*13:02g~DQB1*06:04g	0.00120013		A*33:03g~B*35:03g~C*04:01g~DRB1*13:01g~DQB1*06:03g	0.00109292		A*02:11g~B*35:03g~C*04:01g~DRB1*04:03g~DQB1*03:02g	0.00118865		A*01:01g~B*57:01g~C*06:02g~DRB1*14:04g~DQB1*05:03g	0.00122301		A*03:01g~B*07:02g~C*07:02g~DRB1*03:01g~DQB1*02:01g	0.00102895			A*11:01g~B*15:02g~C*08:01g~DRB1*15:01g~DQB1*06:01g	0.00100773			A*02:06g~B*52:01g~C*12:02g~DRB1*15:02g~DQB1*06:01g	0.000934601		A*02:11g~B*57:01g~C*06:02g~DRB1*07:01g~DQB1*03:03g	0.000930306
A*29:01g~B*07:05g~C*15:05g~DRB1*07:01g~DQB1*02:01g	0.00102431		A*32:01g~B*35:01g~C*04:01g~DRB1*11:01g~DQB1*03:01g	0.00145298		A*24:17~B*15:02g~C*08:01g~DRB1*12:02g~DQB1*03:01g	0.00100571		A*01:01g~B*13:01g~C*04:03g~DRB1*15:01g~DQB1*06:01g	0.00113128		A*33:03g~B*58:01g~C*03:02g~DRB1*11:01g~DQB1*03:01g	0.0011993		A*02:01g~B*40:06g~C*15:02g~DRB1*15:02g~DQB1*06:01g	0.00107224		A*03:01g~B*27:05g~C*02:02g~DRB1*07:01g~DQB1*02:01g	0.00118695		A*03:01g~B*52:01g~C*12:02g~DRB1*04:03g~DQB1*03:02g	0.00121577		A*02:11g~B*40:06g~C*15:02g~DRB1*15:02g~DQB1*06:01g	0.00101561			A*02:03g~B*48:04g~C*08:01g~DRB1*12:02g~DQB1*03:01g	0.000995222			A*24:02g~B*35:02g~C*04:01g~DRB1*11:04g~DQB1*03:01g	0.000934093		A*01:01g~B*57:01g~C*06:02g~DRB1*11:01g~DQB1*03:01g	0.00092866
A*24:02g~B*40:06g~C*01:02g~DRB1*15:01g~DQB1*06:01g	0.00102296		A*11:01g~B*37:01g~C*06:02g~DRB1*10:01g~DQB1*05:01g	0.00144834		A*68:01g~B*35:03g~C*04:01g~DRB1*11:01g~DQB1*03:01g	0.00100446		A*11:01g~B*51:01g~C*14:02g~DRB1*14:04g~DQB1*05:03g	0.00113046		A*24:02g~B*40:06g~C*15:02g~DRB1*11:01g~DQB1*03:01g	0.0011922		A*02:11g~B*40:06g~C*12:02g~DRB1*14:04g~DQB1*05:03g	0.00106378		A*11:01g~B*35:01g~C*04:01g~DRB1*04:03g~DQB1*03:02g	0.00116798		A*68:01g~B*15:18g~C*07:04g~DRB1*15:02g~DQB1*06:01g	0.00120395		A*03:01g~B*07:02g~C*07:02g~DRB1*07:01g~DQB1*02:01g	0.00101025			A*68:01g~B*50:01g~C*06:02g~DRB1*03:01g~DQB1*02:01g	0.000991216			A*02:01g~B*52:01g~C*12:02g~DRB1*14:04g~DQB1*05:03g	0.000921798		A*24:02g~B*40:06g~C*12:02g~DRB1*11:01g~DQB1*03:01g	0.000926162
A*24:07g~B*52:01g~C*12:02g~DRB1*10:01g~DQB1*05:01g	0.0010224		A*26:01g~B*51:01g~C*16:02g~DRB1*04:01g~DQB1*03:02g	0.00144132		A*68:01g~B*35:03g~C*04:01g~DRB1*07:01g~DQB1*02:01g	0.0010043		A*24:02g~B*08:01g~C*07:02g~DRB1*03:01g~DQB1*02:01g	0.0011273		A*01:01g~B*15:17g~C*07:01g~DRB1*01:01g~DQB1*05:01g	0.00118515		A*01:01g~B*07:02g~C*07:02g~DRB1*15:01g~DQB1*06:02g	0.00104963		A*24:02g~B*51:01g~C*14:02g~DRB1*13:01g~DQB1*06:03g	0.00116666		A*30:02g~B*58:01g~C*03:02g~DRB1*13:02g~DQB1*06:09g	0.00120157		A*26:01g~B*52:01g~C*12:02g~DRB1*15:02g~DQB1*06:01g	0.00100721			A*24:02g~B*27:07g~C*15:02g~DRB1*11:01g~DQB1*03:01g	0.000990485			A*24:02g~B*51:01g~C*16:02g~DRB1*01:01g~DQB1*05:01g	0.00090528		A*68:01g~B*15:18g~C*07:04g~DRB1*15:02g~DQB1*06:01g	0.000923092
A*02:11g~B*40:06g~C*15:02g~DRB1*10:01g~DQB1*05:01g	0.00100135		A*01:01g~B*35:01g~C*04:01g~DRB1*11:01g~DQB1*03:01g	0.00143295		A*68:01g~B*15:18g~C*07:04g~DRB1*04:03g~DQB1*03:02g	0.00100429		A*03:01g~B*35:01g~C*04:01g~DRB1*15:02g~DQB1*06:01g	0.00112535		A*03:01g~B*37:01g~C*06:02g~DRB1*10:01g~DQB1*05:01g	0.0011702		A*11:01g~B*37:01g~C*06:02g~DRB1*10:01g~DQB1*05:01g	0.00103454		A*02:06g~B*15:01g~C*03:03g~DRB1*04:03g~DQB1*03:02g	0.00116622		A*01:01g~B*37:01g~C*06:02g~DRB1*04:03g~DQB1*03:02g	0.0011878		A*03:01g~B*35:03g~C*04:01g~DRB1*14:04g~DQB1*05:03g	0.000985739			A*11:01g~B*39:01g~C*12:03g~DRB1*13:01g~DQB1*06:03g	0.00099024			A*33:03g~B*07:05g~C*07:02g~DRB1*15:01g~DQB1*06:01g	0.000901557		A*02:11g~B*15:05~C*03:03g~DRB1*14:04g~DQB1*05:03g	0.000922252
A*24:02g~B*35:01g~C*04:01g~DRB1*01:01g~DQB1*05:01g	0.000999629		A*03:01g~B*35:03g~C*04:01g~DRB1*11:01g~DQB1*03:01g	0.00143185		A*01:01g~B*15:02g~C*08:01g~DRB1*12:02g~DQB1*03:01g	0.00100236		A*02:11g~B*15:05~C*03:03g~DRB1*14:04g~DQB1*05:03g	0.00109962		A*02:01g~B*56:01g~C*01:02g~DRB1*15:06~DQB1*05:02g	0.00116603		A*68:01g~B*52:01g~C*12:02g~DRB1*14:04g~DQB1*05:03g	0.00103286		A*68:01g~B*18:01g~C*07:01g~DRB1*15:01g~DQB1*06:01g	0.00115549		A*03:01g~B*07:02g~C*07:02g~DRB1*10:01g~DQB1*05:01g	0.00118597		A*11:01g~B*50:01g~C*06:02g~DRB1*07:01g~DQB1*02:01g	0.000983616			A*11:01g~B*35:03g~C*12:03g~DRB1*13:01g~DQB1*06:03g	0.000987534			A*02:11g~B*15:05~C*03:03g~DRB1*14:04g~DQB1*05:03g	0.000895529		A*24:07g~B*35:05g~C*04:01g~DRB1*12:02g~DQB1*03:01g	0.000922209
A*33:03g~B*44:03g~C*07:01g~DRB1*12:02g~DQB1*03:01g	0.000996511		A*24:17~B*15:02g~C*08:01g~DRB1*15:02g~DQB1*06:01g	0.00143147		A*68:01g~B*35:03g~C*04:01g~DRB1*14:04g~DQB1*05:03g	0.000999845		A*11:01g~B*08:01g~C*07:02g~DRB1*03:01g~DQB1*02:01g	0.00109819		A*24:02g~B*35:01g~C*04:01g~DRB1*01:01g~DQB1*05:01g	0.00116538		A*33:03g~B*44:03g~C*07:01g~DRB1*14:04g~DQB1*05:03g	0.00103143		A*01:01g~B*52:01g~C*12:02g~DRB1*15:02g~DQB1*06:01g	0.00114897		A*02:01g~B*40:01g~C*03:04g~DRB1*04:04g~DQB1*03:02g	0.00118385		A*24:02g~B*27:07g~C*15:02g~DRB1*11:01g~DQB1*03:01g	0.00098122			A*01:01g~B*27:05g~C*02:02g~DRB1*04:04g~DQB1*03:02g	0.000986392			A*68:01g~B*40:06g~C*15:02g~DRB1*04:04g~DQB1*03:02g	0.000894619		A*24:02g~B*40:01g~C*12:03g~DRB1*14:04g~DQB1*05:03g	0.000916902
A*11:01g~B*40:06g~C*15:02g~DRB1*14:04g~DQB1*05:03g	0.000984626		A*32:01g~B*35:03g~C*04:01g~DRB1*03:01g~DQB1*02:01g	0.00139072		A*33:03g~B*44:03g~C*07:01g~DRB1*11:01g~DQB1*03:01g	0.000997939		A*24:02g~B*07:02g~C*07:02g~DRB1*10:01g~DQB1*05:01g	0.00109587		A*68:01g~B*13:02g~C*06:02g~DRB1*07:01g~DQB1*02:01g	0.00116501		A*33:03g~B*57:01g~C*06:02g~DRB1*07:01g~DQB1*03:03g	0.00102781		A*68:01g~B*35:01g~C*04:01g~DRB1*04:03g~DQB1*03:02g	0.0011429		A*68:01g~B*52:01g~C*12:02g~DRB1*04:03g~DQB1*03:02g	0.00116002		A*03:01g~B*35:01g~C*04:01g~DRB1*10:01g~DQB1*05:01g	0.000979323			A*68:01g~B*15:18g~C*07:04g~DRB1*04:03g~DQB1*03:02g	0.000973265			A*32:01g~B*52:01g~C*12:02g~DRB1*15:02g~DQB1*06:01g	0.000894168		A*03:01g~B*35:01g~C*04:01g~DRB1*15:02g~DQB1*06:01g	0.00091229
A*24:02g~B*15:02g~C*08:01g~DRB1*07:01g~DQB1*02:01g	0.000983491		A*68:01g~B*51:01g~C*16:02g~DRB1*14:04g~DQB1*05:03g	0.0013784		A*68:01g~B*52:01g~C*12:02g~DRB1*13:01g~DQB1*06:03g	0.000997928		A*03:01g~B*35:03g~C*04:01g~DRB1*15:02g~DQB1*06:01g	0.0010802		A*24:02g~B*52:01g~C*12:02g~DRB1*15:02g~DQB1*06:01g	0.00115835		A*11:01g~B*13:01g~C*04:03g~DRB1*15:02g~DQB1*06:01g	0.00102605		A*24:02g~B*40:06g~C*12:02g~DRB1*15:01g~DQB1*06:01g	0.00113901		A*02:11g~B*40:06g~C*15:02g~DRB1*07:01g~DQB1*03:03g	0.00112814		A*01:01g~B*55:01g~C*01:02g~DRB1*11:01g~DQB1*03:01g	0.000978544			A*24:02g~B*52:01g~C*12:02g~DRB1*11:01g~DQB1*03:01g	0.000972724			A*01:01g~B*57:01g~C*06:02g~DRB1*04:03g~DQB1*03:02g	0.000891108		A*11:01g~B*51:01g~C*16:02g~DRB1*13:01g~DQB1*06:03g	0.00090877
A*03:01g~B*07:02g~C*07:02g~DRB1*15:01g~DQB1*06:02g	0.000976413		A*01:01g~B*35:03g~C*04:01g~DRB1*14:04g~DQB1*05:03g	0.00135481		A*11:01g~B*40:01g~C*12:03g~DRB1*14:04g~DQB1*05:03g	0.000996678		A*02:11g~B*51:01g~C*14:02g~DRB1*15:02g~DQB1*05:03g	0.00107559		A*29:01g~B*07:05g~C*15:05g~DRB1*14:04g~DQB1*05:03g	0.00115646		A*01:01g~B*55:01g~C*01:02g~DRB1*13:01g~DQB1*06:03g	0.00102569		A*11:01g~B*15:18g~C*07:04g~DRB1*04:03g~DQB1*03:02g	0.00111606		A*02:01g~B*35:03g~C*04:01g~DRB1*08:02g~DQB1*04:02g	0.0011219		A*68:01g~B*37:01g~C*06:02g~DRB1*10:01g~DQB1*05:01g	0.000972892			A*68:01g~B*15:18g~C*07:04g~DRB1*15:02g~DQB1*06:01g	0.000968055			A*24:02g~B*40:01g~C*12:03g~DRB1*14:04g~DQB1*05:03g	0.000890893		A*24:02g~B*40:06g~C*15:02g~DRB1*11:01g~DQB1*03:01g	0.000907935
A*11:01g~B*35:01g~C*04:01g~DRB1*07:01g~DQB1*03:03g	0.000959076		A*01:01g~B*51:01g~C*16:02g~DRB1*13:01g~DQB1*06:03g	0.00134476		A*01:01g~B*57:01g~C*06:02g~DRB1*07:01g~DQB1*02:01g	0.000995486		A*24:02g~B*07:05g~C*07:02g~DRB1*14:04g~DQB1*05:03g	0.00106984		A*68:01g~B*15:18g~C*07:04g~DRB1*13:01g~DQB1*06:03g	0.00115599		A*24:02g~B*52:01g~C*12:02g~DRB1*14:04g~DQB1*05:03g	0.00101521		A*31:01g~B*35:03g~C*04:01g~DRB1*15:02g~DQB1*06:01g	0.00111249		A*02:16g~B*07:05g~C*07:02g~DRB1*15:01g~DQB1*06:01g	0.00111542		A*24:02g~B*40:06g~C*15:02g~DRB1*10:01g~DQB1*05:01g	0.000972801			A*02:01g~B*57:01g~C*06:02g~DRB1*07:01g~DQB1*03:03g	0.000967535			A*03:01g~B*07:02g~C*07:02g~DRB1*15:01g~DQB1*06:01g	0.000884372		A*24:02g~B*51:01g~C*16:02g~DRB1*01:01g~DQB1*05:01g	0.000905692
A*02:06g~B*37:01g~C*06:02g~DRB1*10:01g~DQB1*05:01g	0.000947576		A*32:01g~B*35:03g~C*04:01g~DRB1*04:03g~DQB1*03:02g	0.00134035		A*11:01g~B*18:01g~C*07:02g~DRB1*15:02g~DQB1*06:01g	0.000989887		A*11:01g~B*13:01g~C*04:03g~DRB1*15:02g~DQB1*06:01g	0.0010657		A*02:06g~B*51:01g~C*16:02g~DRB1*15:01g~DQB1*06:01g	0.00115251		A*33:03g~B*08:01g~C*07:02g~DRB1*03:01g~DQB1*02:01g	0.00101507		A*01:01g~B*37:01g~C*06:02g~DRB1*07:01g~DQB1*03:03g	0.00111224		A*03:01g~B*35:03g~C*04:01g~DRB1*13:01g~DQB1*06:03g	0.00111521		A*29:01g~B*07:05g~C*15:05g~DRB1*03:01g~DQB1*02:01g	0.00095762			A*02:11g~B*40:06g~C*15:02g~DRB1*15:02g~DQB1*06:01g	0.000963439			A*03:01g~B*35:01g~C*04:01g~DRB1*15:02g~DQB1*06:01g	0.000880446		A*11:01g~B*35:03g~C*04:01g~DRB1*15:02g~DQB1*06:01g	0.000896377
A*01:01g~B*57:01g~C*06:02g~DRB1*10:01g~DQB1*05:01g	0.000936008		A*68:01g~B*15:01g~C*03:03g~DRB1*14:04g~DQB1*05:03g	0.00129496		A*33:03g~B*40:06g~C*15:02g~DRB1*15:01g~DQB1*06:01g	0.000986029		A*32:01g~B*35:03g~C*04:01g~DRB1*13:01g~DQB1*06:03g	0.00106093		A*02:01g~B*52:01g~C*12:02g~DRB1*04:03g~DQB1*03:02g	0.00114288		A*11:01g~B*51:06~C*14:02g~DRB1*15:01g~DQB1*06:01g	0.00101068		A*02:01g~B*57:01g~C*06:02g~DRB1*07:01g~DQB1*03:03g	0.00110783		A*01:01g~B*40:06g~C*15:02g~DRB1*10:01g~DQB1*05:01g	0.00110891		A*33:01g~B*14:02g~C*08:02g~DRB1*01:02g~DQB1*05:01g	0.000956836			A*24:02g~B*35:03g~C*04:01g~DRB1*15:02g~DQB1*06:01g	0.000961335			A*03:01g~B*35:01g~C*04:01g~DRB1*13:01g~DQB1*06:03g	0.000874279		A*03:01g~B*07:02g~C*07:02g~DRB1*15:01g~DQB1*06:01g	0.000893523
A*11:01g~B*15:02g~C*08:01g~DRB1*15:02g~DQB1*06:01g	0.000935618		A*03:01g~B*52:01g~C*12:02g~DRB1*15:02g~DQB1*06:01g	0.00127996		A*33:03g~B*40:06g~C*15:02g~DRB1*14:04g~DQB1*05:03g	0.000980017		A*02:11g~B*35:01g~C*04:01g~DRB1*01:01g~DQB1*05:01g	0.00106058		A*32:01g~B*35:01g~C*04:01g~DRB1*14:04g~DQB1*05:03g	0.00113739		A*01:01g~B*57:01g~C*06:02g~DRB1*11:01g~DQB1*03:01g	0.00100903		A*24:02g~B*15:25g~C*07:26g~DRB1*08:03g~DQB1*03:01g	0.00110749		A*33:03g~B*44:03g~C*07:01g~DRB1*04:03g~DQB1*03:02g	0.00110466		A*68:01g~B*15:18g~C*07:04g~DRB1*15:02g~DQB1*06:01g	0.000954402			A*24:02g~B*07:02g~C*07:02g~DRB1*13:01g~DQB1*06:03g	0.000957587			A*68:01g~B*57:01g~C*06:02g~DRB1*07:01g~DQB1*03:03g	0.000874246		A*24:02g~B*35:02g~C*04:01g~DRB1*11:04g~DQB1*03:01g	0.000891054
A*33:03g~B*44:03g~C*07:01g~DRB1*03:01g~DQB1*02:01g	0.000929453		A*11:01g~B*35:03g~C*12:03g~DRB1*14:01g~DQB1*05:03g	0.00127618		A*74:01g~B*38:02g~C*07:02g~DRB1*15:04g~DQB1*05:02g	0.000976944		A*03:01g~B*44:03g~C*07:01g~DRB1*07:01g~DQB1*02:01g	0.00105717		A*26:01g~B*44:03g~C*07:01g~DRB1*07:01g~DQB1*02:01g	0.00113315		A*24:02g~B*15:25g~C*07:26g~DRB1*15:01g~DQB1*06:01g	0.000996767		A*01:01g~B*57:01g~C*06:02g~DRB1*15:01g~DQB1*06:01g	0.00108724		A*33:03g~B*44:03g~C*07:01g~DRB1*07:01g~DQB1*03:03g	0.00110196		A*03:01g~B*07:05g~C*07:02g~DRB1*15:01g~DQB1*06:01g	0.000943086			A*24:02g~B*07:02g~C*07:02g~DRB1*15:02g~DQB1*06:01g	0.00095376			A*01:01g~B*57:01g~C*06:02g~DRB1*10:01g~DQB1*05:01g	0.000872357		A*33:03g~B*40:06g~C*15:02g~DRB1*15:01g~DQB1*06:01g	0.000887317
A*02:03g~B*13:01g~C*04:03g~DRB1*04:03g~DQB1*03:02g	0.000916298		A*24:02g~B*35:03g~C*04:01g~DRB1*14:04g~DQB1*05:03g	0.00127119		A*29:02g~B*58:01g~C*07:01g~DRB1*08:04g~DQB1*04:02g	0.000976944		A*03:01g~B*52:01g~C*12:02g~DRB1*15:02g~DQB1*06:01g	0.00104636		A*11:01g~B*07:02g~C*07:02g~DRB1*15:01g~DQB1*06:02g	0.00112858		A*01:01g~B*37:01g~C*06:02g~DRB1*15:02g~DQB1*06:01g	0.000992133		A*68:01g~B*15:18g~C*07:04g~DRB1*04:01g~DQB1*03:02g	0.00108416		A*11:01g~B*52:01g~C*12:02g~DRB1*07:01g~DQB1*02:01g	0.00109545		A*01:01g~B*57:01g~C*06:02g~DRB1*14:04g~DQB1*05:03g	0.000940987			A*26:01g~B*08:01g~C*07:02g~DRB1*13:01g~DQB1*06:03g	0.000950124			A*11:01g~B*35:01g~C*04:01g~DRB1*14:04g~DQB1*05:03g	0.000871104		A*11:01g~B*35:01g~C*04:01g~DRB1*14:04g~DQB1*05:03g	0.000873044
A*02:03g~B*38:02g~C*07:02g~DRB1*07:01g~DQB1*02:01g	0.000910468		A*11:01g~B*35:03g~C*04:01g~DRB1*14:01g~DQB1*05:03g	0.00126718		A*03:01g~B*07:02g~C*07:02g~DRB1*14:04g~DQB1*05:03g	0.000972581		A*33:03g~B*52:01g~C*12:02g~DRB1*15:02g~DQB1*06:01g	0.00104378		A*02:01g~B*35:03g~C*04:01g~DRB1*14:04g~DQB1*05:03g	0.00110076		A*68:01g~B*35:01g~C*04:01g~DRB1*04:03g~DQB1*03:02g	0.000986915		A*33:03g~B*52:01g~C*12:02g~DRB1*04:03g~DQB1*03:02g	0.00107599		A*32:01g~B*49:01g~C*07:01g~DRB1*13:02g~DQB1*06:04g	0.00109342		A*68:01g~B*35:01g~C*04:01g~DRB1*04:03g~DQB1*03:02g	0.000929793			A*03:02g~B*51:01g~C*15:02g~DRB1*11:01g~DQB1*03:01g	0.000943065			A*01:01g~B*58:01g~C*03:02g~DRB1*03:01g~DQB1*02:01g	0.000868841		A*01:01g~B*37:01g~C*06:02g~DRB1*15:02g~DQB1*06:01g	0.00085526
A*24:02g~B*55:01g~C*01:02g~DRB1*13:01g~DQB1*06:03g	0.000896126		A*32:01g~B*37:01g~C*06:02g~DRB1*11:01g~DQB1*03:01g	0.00122595		A*68:01g~B*37:01g~C*06:02g~DRB1*10:01g~DQB1*05:01g	0.000963479		A*29:01g~B*07:05g~C*15:05g~DRB1*13:01g~DQB1*06:03g	0.00104317		A*24:02g~B*35:02g~C*04:01g~DRB1*11:04g~DQB1*03:01g	0.00109024		A*74:01g~B*38:02g~C*07:02g~DRB1*15:04g~DQB1*05:02g	0.000979312		A*11:01g~B*52:01g~C*12:02g~DRB1*07:01g~DQB1*03:03g	0.00107103		A*01:01g~B*35:01g~C*04:01g~DRB1*14:04g~DQB1*05:03g	0.00109296		A*68:01g~B*40:06g~C*15:02g~DRB1*15:01g~DQB1*06:01g	0.000919274			A*02:01g~B*08:01g~C*07:02g~DRB1*03:01g~DQB1*02:01g	0.000939239			A*11:01g~B*51:01g~C*14:02g~DRB1*14:04g~DQB1*05:03g	0.000863914		A*03:02g~B*18:01g~C*07:01g~DRB1*04:03g~DQB1*03:02g	0.000853619
A*33:03g~B*44:03g~C*07:01g~DRB1*14:04g~DQB1*05:03g	0.000884876		A*24:02g~B*07:02g~C*07:02g~DRB1*11:01g~DQB1*03:01g	0.00121668		A*33:03g~B*44:03g~C*07:01g~DRB1*04:03g~DQB1*03:02g	0.000957641		A*01:01g~B*07:02g~C*07:02g~DRB1*15:01g~DQB1*06:02g	0.00104283		A*68:01g~B*18:01g~C*07:01g~DRB1*15:01g~DQB1*06:01g	0.00108846		A*33:03g~B*35:03g~C*04:01g~DRB1*15:02g~DQB1*06:01g	0.000977766		A*33:03g~B*08:01g~C*07:02g~DRB1*03:01g~DQB1*02:01g	0.00105162		A*33:03g~B*37:01g~C*06:02g~DRB1*10:01g~DQB1*05:01g	0.00108119		A*01:01g~B*52:01g~C*12:02g~DRB1*04:03g~DQB1*03:02g	0.000916753			A*03:01g~B*35:01g~C*04:01g~DRB1*13:01g~DQB1*06:03g	0.000938556			A*03:01g~B*57:01g~C*06:02g~DRB1*07:01g~DQB1*03:03g	0.000861158		A*68:01g~B*37:01g~C*06:02g~DRB1*10:01g~DQB1*05:01g	0.000853461
A*01:01g~B*07:02g~C*07:02g~DRB1*07:01g~DQB1*02:01g	0.000883176		A*24:02g~B*55:01g~C*01:02g~DRB1*13:01g~DQB1*06:03g	0.00121622		A*11:01g~B*37:01g~C*06:02g~DRB1*10:01g~DQB1*05:01g	0.000954281		A*02:01g~B*44:03g~C*07:01g~DRB1*07:01g~DQB1*02:01g	0.00103932		A*33:03g~B*44:03g~C*07:01g~DRB1*10:01g~DQB1*05:01g	0.00108814		A*68:01g~B*37:01g~C*06:02g~DRB1*10:01g~DQB1*05:01g	0.00096722		A*11:01g~B*35:03g~C*04:01g~DRB1*11:01g~DQB1*03:01g	0.00105016		A*24:02g~B*52:01g~C*12:02g~DRB1*13:01g~DQB1*06:03g	0.00108018		A*03:01g~B*07:02g~C*07:02g~DRB1*15:01g~DQB1*06:01g	0.00090581			A*26:01g~B*52:01g~C*12:02g~DRB1*15:02g~DQB1*06:01g	0.00093708			A*01:01g~B*57:01g~C*06:02g~DRB1*13:01g~DQB1*06:03g	0.00085285		A*32:01g~B*49:01g~C*07:01g~DRB1*13:02g~DQB1*06:04g	0.000849711
A*01:01g~B*15:02g~C*08:01g~DRB1*15:01g~DQB1*06:01g	0.000881492		A*11:01g~B*44:02g~C*05:01g~DRB1*11:01g~DQB1*03:01g	0.00121586		A*24:02g~B*35:03g~C*12:03g~DRB1*14:04g~DQB1*05:03g	0.000954218		A*24:02g~B*37:01g~C*06:02g~DRB1*10:01g~DQB1*05:01g	0.0010378		A*31:01g~B*15:08~C*01:02g~DRB1*08:02g~DQB1*04:02g	0.00108649		A*11:01g~B*35:03g~C*04:01g~DRB1*14:04g~DQB1*05:03g	0.000956848		A*11:01g~B*13:01g~C*04:03g~DRB1*15:02g~DQB1*06:01g	0.00104921		A*24:02g~B*15:02g~C*08:01g~DRB1*12:02g~DQB1*03:01g	0.00106948		A*68:01g~B*40:06g~C*15:02g~DRB1*14:04g~DQB1*05:03g	0.000901484			A*03:01g~B*35:03g~C*04:01g~DRB1*11:01g~DQB1*03:01g	0.000930328			A*11:01g~B*35:03g~C*04:01g~DRB1*14:04g~DQB1*06:01g	0.000851675		A*11:01g~B*35:03g~C*04:01g~DRB1*14:04g~DQB1*05:03g	0.000842575
A*01:01g~B*55:01g~C*01:02g~DRB1*13:01g~DQB1*06:03g	0.000881081		A*03:01g~B*51:01g~C*15:02g~DRB1*11:01g~DQB1*03:01g	0.00120812		A*24:02g~B*35:03g~C*12:03g~DRB1*15:02g~DQB1*06:01g	0.000944587		A*11:01g~B*40:01g~C*03:04g~DRB1*15:02g~DQB1*06:01g	0.00101339		A*11:01g~B*51:01g~C*14:02g~DRB1*15:01g~DQB1*06:01g	0.00108265		A*24:02g~B*08:01g~C*07:02g~DRB1*03:01g~DQB1*02:01g	0.000955645		A*33:03g~B*44:03g~C*07:01g~DRB1*07:01g~DQB1*03:03g	0.00104678		A*24:02g~B*40:06g~C*15:02g~DRB1*10:01g~DQB1*05:01g	0.00106654		A*24:02g~B*40:01g~C*12:03g~DRB1*14:04g~DQB1*05:03g	0.000901271			A*68:01g~B*18:01g~C*12:03g~DRB1*11:04g~DQB1*03:01g	0.000929488			A*24:02g~B*35:03g~C*04:01g~DRB1*14:04g~DQB1*05:03g	0.00084938		A*68:01g~B*57:01g~C*06:02g~DRB1*07:01g~DQB1*03:03g	0.000838636
A*11:01g~B*40:06g~C*15:02g~DRB1*10:01g~DQB1*05:01g	0.000878539		A*68:01g~B*57:01g~C*06:02g~DRB1*07:01g~DQB1*03:03g	0.00120758		A*03:01g~B*40:06g~C*15:02g~DRB1*14:04g~DQB1*05:03g	0.000942415		A*02:11g~B*52:01g~C*12:02g~DRB1*04:03g~DQB1*03:02g	0.00100762		A*02:03g~B*38:02g~C*07:02g~DRB1*15:02g~DQB1*05:01g	0.00107802		A*24:02g~B*57:01g~C*06:02g~DRB1*07:01g~DQB1*03:03g	0.000950794		A*24:02g~B*40:01g~C*03:04g~DRB1*14:04g~DQB1*05:03g	0.00104633		A*11:01g~B*52:01g~C*12:02g~DRB1*13:01g~DQB1*06:03g	0.00104644		A*33:03g~B*44:03g~C*07:01g~DRB1*15:01g~DQB1*06:01g	0.000893033			A*24:02g~B*58:01g~C*03:02g~DRB1*03:01g~DQB1*02:01g	0.000927059			A*33:03g~B*08:01g~C*07:02g~DRB1*03:01g~DQB1*02:01g	0.000842756		A*02:01g~B*57:01g~C*06:02g~DRB1*07:01g~DQB1*03:03g	0.000838165
A*24:02g~B*35:01g~C*04:01g~DRB1*15:02g~DQB1*06:01g	0.000877195		A*01:01g~B*13:01g~C*04:03g~DRB1*15:01g~DQB1*06:01g	0.0012038		A*11:01g~B*35:03g~C*04:01g~DRB1*12:01g~DQB1*03:01g	0.000941972		A*29:01g~B*07:05g~C*15:05g~DRB1*04:03g~DQB1*03:02g	0.00100212		A*01:01g~B*57:01g~C*06:02g~DRB1*07:01g~DQB1*02:01g	0.00107591		A*11:01g~B*35:01g~C*04:01g~DRB1*13:01g~DQB1*06:03g	0.000943091		A*01:01g~B*57:01g~C*06:02g~DRB1*07:01g~DQB1*02:01g	0.00103873		A*02:11g~B*51:01g~C*16:02g~DRB1*15:02g~DQB1*06:01g	0.00104412		A*68:01g~B*52:01g~C*12:02g~DRB1*11:01g~DQB1*03:01g	0.000891582			A*11:01g~B*51:01g~C*16:02g~DRB1*13:01g~DQB1*06:03g	0.000923282			A*02:06g~B*08:01g~C*07:02g~DRB1*03:01g~DQB1*02:01g	0.000819381		A*01:01g~B*37:01g~C*06:02g~DRB1*11:01g~DQB1*03:01g	0.000825972
A*11:01g~B*40:06g~C*15:02g~DRB1*07:01g~DQB1*02:01g	0.000876974		A*01:01g~B*57:01g~C*06:02g~DRB1*07:01g~DQB1*02:01g	0.00120254		A*11:01g~B*55:01g~C*01:02g~DRB1*13:01g~DQB1*06:03g	0.000931915		A*01:01g~B*57:01g~C*06:02g~DRB1*13:01g~DQB1*06:03g	0.0010012		A*11:01g~B*07:02g~C*07:02g~DRB1*14:04g~DQB1*05:03g	0.00106844		A*33:03g~B*52:01g~C*12:02g~DRB1*04:03g~DQB1*03:02g	0.000940606		A*33:03g~B*58:01g~C*03:02g~DRB1*15:01g~DQB1*06:01g	0.00103832		A*01:01g~B*51:01g~C*14:02g~DRB1*13:01g~DQB1*06:03g	0.00103313		A*29:02g~B*44:03g~C*16:01g~DRB1*07:01g~DQB1*02:01g	0.00089047			A*33:03g~B*08:01g~C*07:02g~DRB1*03:01g~DQB1*02:01g	0.000922228			A*68:01g~B*15:18g~C*07:04g~DRB1*14:04g~DQB1*05:03g	0.000817349		A*01:01g~B*58:01g~C*03:02g~DRB1*03:01g~DQB1*02:01g	0.000825717
A*11:01g~B*38:02g~C*07:02g~DRB1*12:02g~DQB1*03:01g	0.000876313		A*02:05g~B*50:01g~C*06:02g~DRB1*03:01g~DQB1*02:01g	0.00118703		A*03:01g~B*52:01g~C*12:02g~DRB1*04:03g~DQB1*03:02g	0.000927644		A*01:01g~B*37:01g~C*06:02g~DRB1*07:01g~DQB1*02:01g	0.00100091		A*02:01g~B*40:01g~C*03:04g~DRB1*04:04g~DQB1*03:02g	0.00106547		A*02:11g~B*40:06g~C*15:02g~DRB1*13:01g~DQB1*06:03g	0.000936558		A*24:02g~B*40:06g~C*12:02g~DRB1*11:01g~DQB1*03:01g	0.00103587		A*33:03g~B*51:01g~C*15:02g~DRB1*04:02g~DQB1*03:02g	0.00103281		A*02:11g~B*35:01g~C*04:01g~DRB1*14:04g~DQB1*05:03g	0.000890107			A*11:01g~B*13:01g~C*04:03g~DRB1*15:01g~DQB1*06:01g	0.000920069			A*33:03g~B*58:01g~C*03:02g~DRB1*07:01g~DQB1*02:01g	0.000817162		A*03:01g~B*35:03g~C*04:01g~DRB1*11:01g~DQB1*03:01g	0.000825589
A*24:02g~B*51:06~C*14:02g~DRB1*15:01g~DQB1*05:02g	0.000862648		A*11:01g~B*15:113~C*03:03g~DRB1*13:01g~DQB1*06:03g	0.00118483		A*03:01g~B*07:02g~C*07:02g~DRB1*12:01g~DQB1*03:01g	0.000926487		A*03:01g~B*07:05g~C*07:02g~DRB1*15:01g~DQB1*06:01g	0.00100036		A*33:03g~B*07:02g~C*07:02g~DRB1*15:01g~DQB1*06:02g	0.00106545		A*01:01g~B*35:01g~C*04:01g~DRB1*01:01g~DQB1*05:01g	0.000936417		A*02:01g~B*52:01g~C*12:02g~DRB1*14:04g~DQB1*05:03g	0.00103355		A*01:01g~B*08:01g~C*06:02g~DRB1*03:01g~DQB1*02:01g	0.00102865		A*33:03g~B*44:03g~C*07:01g~DRB1*15:02g~DQB1*06:01g	0.000887665			A*01:01g~B*08:01g~C*07:01g~DRB1*03:01g~DQB1*02:01g	0.000908749			A*11:01g~B*18:01g~C*07:02g~DRB1*15:02g~DQB1*06:01g	0.000813678		A*03:01g~B*57:01g~C*06:02g~DRB1*07:01g~DQB1*03:03g	0.000824882
A*11:01g~B*18:01g~C*07:01g~DRB1*04:03g~DQB1*03:02g	0.000862233		A*11:01g~B*40:06g~C*15:02g~DRB1*11:01g~DQB1*03:01g	0.00117002		A*03:01g~B*35:01g~C*04:01g~DRB1*15:06~DQB1*05:02g	0.000926231		A*01:01g~B*58:01g~C*03:02g~DRB1*03:01g~DQB1*02:01g	0.000983139		A*02:11g~B*57:01g~C*06:02g~DRB1*07:01g~DQB1*03:03g	0.00105361		A*02:01g~B*07:05g~C*07:02g~DRB1*15:01g~DQB1*06:01g	0.000932407		A*33:03g~B*44:03g~C*07:01g~DRB1*10:01g~DQB1*05:01g	0.00102718		A*03:01g~B*35:01g~C*04:01g~DRB1*10:01g~DQB1*05:01g	0.00102574		A*68:01g~B*15:18g~C*07:04g~DRB1*04:03g~DQB1*03:02g	0.00088564			A*24:02g~B*51:01g~C*16:02g~DRB1*01:01g~DQB1*05:01g	0.00089971			A*02:11g~B*51:01g~C*14:02g~DRB1*14:04g~DQB1*05:03g	0.000812994		A*68:01g~B*35:03g~C*12:03g~DRB1*13:01g~DQB1*06:03g	0.000820706
A*01:01g~B*08:01g~C*07:02g~DRB1*03:01g~DQB1*02:01g	0.0008605		A*68:01g~B*15:01g~C*03:03g~DRB1*15:02g~DQB1*06:01g	0.00115438		A*11:01g~B*35:01g~C*04:01g~DRB1*15:06~DQB1*05:02g	0.00092617		A*68:01g~B*15:18g~C*07:04g~DRB1*14:04g~DQB1*05:03g	0.000975569		A*11:01g~B*52:01g~C*12:02g~DRB1*07:01g~DQB1*03:03g	0.00104952		A*11:01g~B*18:01g~C*07:02g~DRB1*15:02g~DQB1*06:01g	0.000927602		A*33:03g~B*44:03g~C*07:01g~DRB1*13:01g~DQB1*06:03g	0.00102184		A*02:11g~B*08:01g~C*07:02g~DRB1*03:01g~DQB1*02:01g	0.00102268		A*31:01g~B*15:08~C*01:02g~DRB1*13:01g~DQB1*06:03g	0.000881871			A*30:01g~B*13:02g~C*06:02g~DRB1*04:05g~DQB1*03:02g	0.000895066			A*11:01g~B*52:04~C*12:02g~DRB1*14:04g~DQB1*05:03g	0.000800082		A*11:01g~B*51:06~C*14:02g~DRB1*15:01g~DQB1*06:01g	0.000820518
A*11:01g~B*35:03g~C*12:03g~DRB1*07:01g~DQB1*03:03g	0.000859006		A*68:01g~B*35:03g~C*12:03g~DRB1*13:01g~DQB1*06:03g	0.00115385		A*11:01g~B*52:04~C*12:02g~DRB1*14:04g~DQB1*05:03g	0.000919239		A*24:02g~B*40:01g~C*12:03g~DRB1*14:04g~DQB1*05:03g	0.000945428		A*31:01g~B*58:01g~C*03:02g~DRB1*13:02g~DQB1*06:09g	0.00104642		A*02:11g~B*51:01g~C*07:02g~DRB1*14:04g~DQB1*05:03g	0.000927562		A*02:11g~B*44:03g~C*07:01g~DRB1*07:01g~DQB1*02:01g	0.00102009		A*01:01g~B*57:01g~C*06:02g~DRB1*12:02g~DQB1*03:01g	0.00102057		A*24:02g~B*18:01g~C*12:03g~DRB1*11:04g~DQB1*03:01g	0.000870772			A*68:01g~B*40:06g~C*15:02g~DRB1*15:02g~DQB1*06:01g	0.000894164			A*68:01g~B*35:03g~C*12:03g~DRB1*13:01g~DQB1*06:03g	0.000789158		A*11:01g~B*52:01g~C*12:02g~DRB1*11:01g~DQB1*03:01g	0.000815077
A*33:03g~B*50:01g~C*06:02g~DRB1*07:01g~DQB1*02:01g	0.000858694		A*11:01g~B*40:01g~C*12:03g~DRB1*14:04g~DQB1*05:03g	0.00113857		A*01:01g~B*15:17g~C*07:01g~DRB1*10:01g~DQB1*05:01g	0.000917938		A*01:01g~B*35:03g~C*04:01g~DRB1*13:01g~DQB1*06:03g	0.000945368		A*02:01g~B*52:01g~C*12:02g~DRB1*15:02g~DQB1*06:01g	0.00104288		A*02:03g~B*38:02g~C*07:02g~DRB1*12:02g~DQB1*03:01g	0.000916638		A*26:01g~B*55:01g~C*01:02g~DRB1*14:04g~DQB1*05:03g	0.0010158		A*31:01g~B*35:03g~C*04:01g~DRB1*13:01g~DQB1*06:03g	0.00101683		A*11:01g~B*40:01g~C*03:04g~DRB1*15:02g~DQB1*06:01g	0.000852349			A*68:01g~B*40:06g~C*07:02g~DRB1*15:01g~DQB1*06:01g	0.000887618			A*01:01g~B*37:01g~C*06:02g~DRB1*15:02g~DQB1*06:01g	0.00078805		A*33:03g~B*08:01g~C*07:02g~DRB1*03:01g~DQB1*02:01g	0.000797625
A*03:01g~B*35:01g~C*04:01g~DRB1*10:01g~DQB1*05:01g	0.000857785		A*11:01g~B*40:06g~C*15:02g~DRB1*16:02g~DQB1*05:02g	0.00113381		A*31:01g~B*08:01g~C*07:02g~DRB1*03:01g~DQB1*02:01g	0.000916012		A*02:11g~B*18:01g~C*07:01g~DRB1*14:04g~DQB1*05:03g	0.000930993		A*24:02g~B*40:06g~C*15:02g~DRB1*14:15~DQB1*05:03g	0.00102448		A*32:01g~B*48:04g~C*01:02g~DRB1*12:02g~DQB1*03:01g	0.000908932		A*33:03g~B*40:06g~C*15:02g~DRB1*15:02g~DQB1*06:01g	0.00101386		A*24:02g~B*40:06g~C*15:02g~DRB1*11:01g~DQB1*03:01g	0.00101549		A*11:01g~B*51:01g~C*12:02g~DRB1*13:01g~DQB1*06:03g	0.000850521			A*03:01g~B*35:03g~C*12:03g~DRB1*13:01g~DQB1*06:03g	0.000886901			A*68:01g~B*37:01g~C*06:02g~DRB1*10:01g~DQB1*05:01g	0.000774955		A*68:01g~B*52:01g~C*12:02g~DRB1*04:03g~DQB1*03:02g	0.000795409
A*11:01g~B*52:01g~C*12:02g~DRB1*07:01g~DQB1*03:03g	0.000853938		A*68:01g~B*40:06g~C*15:02g~DRB1*07:01g~DQB1*02:01g	0.00113293		A*24:02g~B*52:01g~C*12:02g~DRB1*11:01g~DQB1*03:01g	0.000915606		A*11:01g~B*40:06g~C*15:02g~DRB1*14:04g~DQB1*05:03g	0.000930589		A*33:03g~B*44:03g~C*07:01g~DRB1*13:01g~DQB1*06:03g	0.00102111		A*68:01g~B*52:01g~C*12:02g~DRB1*04:03g~DQB1*03:02g	0.000907585		A*11:01g~B*52:01g~C*12:02g~DRB1*10:01g~DQB1*05:01g	0.00100868		A*26:01g~B*07:02g~C*07:02g~DRB1*15:02g~DQB1*06:01g	0.00101486		A*68:01g~B*52:01g~C*12:02g~DRB1*04:03g~DQB1*03:02g	0.000844476			A*32:01g~B*44:03g~C*04:01g~DRB1*07:01g~DQB1*02:01g	0.000886612			A*01:01g~B*57:01g~C*06:02g~DRB1*11:01g~DQB1*03:01g	0.000772417		A*02:11g~B*35:03g~C*04:01g~DRB1*14:04g~DQB1*05:03g	0.000793255
A*24:02g~B*35:03g~C*04:01g~DRB1*07:01g~DQB1*03:03g	0.000853594		A*03:02g~B*51:01g~C*15:02g~DRB1*08:02g~DQB1*03:02g	0.00112522		A*33:01g~B*14:02g~C*08:02g~DRB1*01:02g~DQB1*05:01g	0.000911815		A*11:01g~B*35:01g~C*04:01g~DRB1*14:04g~DQB1*05:03g	0.000926107		A*33:03g~B*40:06g~C*15:02g~DRB1*16:02g~DQB1*05:02g	0.00101412		A*26:01g~B*40:06g~C*15:02g~DRB1*15:01g~DQB1*06:01g	0.000906304		A*02:05g~B*50:01g~C*06:02g~DRB1*07:01g~DQB1*02:01g	0.00100254		A*24:02g~B*51:01g~C*16:02g~DRB1*01:01g~DQB1*05:01g	0.00100672		A*11:01g~B*40:06g~C*15:02g~DRB1*10:01g~DQB1*05:01g	0.000840874			A*11:01g~B*40:06g~C*15:02g~DRB1*03:01g~DQB1*02:01g	0.000885389			A*02:05g~B*50:01g~C*06:02g~DRB1*03:01g~DQB1*02:01g	0.000769286		A*11:01g~B*13:01g~C*04:03g~DRB1*15:02g~DQB1*06:01g	0.000790468
A*11:01g~B*52:01g~C*12:02g~DRB1*15:01g~DQB1*06:01g	0.000850999		A*68:01g~B*40:02g~C*03:03g~DRB1*15:02g~DQB1*05:03g	0.00112397		A*11:01g~B*52:01g~C*12:02g~DRB1*11:01g~DQB1*03:01g	0.000911351		A*11:01g~B*51:06~C*14:02g~DRB1*15:02g~DQB1*06:01g	0.000924873		A*24:02g~B*40:06g~C*15:02g~DRB1*10:01g~DQB1*05:01g	0.00100423		A*24:07g~B*52:01g~C*12:02g~DRB1*15:02g~DQB1*06:01g	0.00090516		A*11:01g~B*13:01g~C*04:03g~DRB1*12:02g~DQB1*03:01g	0.00099193		A*24:02g~B*13:01g~C*04:03g~DRB1*15:01g~DQB1*06:01g	0.0010066		A*26:01g~B*35:01g~C*04:01g~DRB1*13:01g~DQB1*06:03g	0.000840791			A*01:01g~B*37:01g~C*06:02g~DRB1*15:02g~DQB1*06:01g	0.000878186			A*68:01g~B*52:01g~C*12:02g~DRB1*04:03g~DQB1*03:02g	0.00076435		A*24:02g~B*35:01g~C*04:01g~DRB1*01:01g~DQB1*05:01g	0.000790429
A*02:06g~B*13:01g~C*04:03g~DRB1*12:02g~DQB1*03:01g	0.000844041		A*68:01g~B*51:01g~C*15:04g~DRB1*11:01g~DQB1*03:01g	0.00110731		A*24:02g~B*35:03g~C*12:03g~DRB1*14:01g~DQB1*05:03g	0.000898303		A*68:01g~B*40:06g~C*15:02g~DRB1*04:04g~DQB1*03:02g	0.000923111		A*32:01g~B*48:04g~C*08:01g~DRB1*12:02g~DQB1*03:01g	0.00100417		A*01:01g~B*57:01g~C*06:02g~DRB1*07:01g~DQB1*02:01g	0.000904228		A*02:03g~B*15:02g~C*08:01g~DRB1*12:02g~DQB1*03:01g	0.000988495		A*02:01g~B*52:01g~C*12:02g~DRB1*14:04g~DQB1*05:03g	0.000999284		A*11:01g~B*13:01g~C*04:03g~DRB1*12:02g~DQB1*03:01g	0.000840202			A*11:01g~B*51:01g~C*12:09~DRB1*13:01g~DQB1*06:03g	0.000875833			A*11:01g~B*55:01g~C*01:02g~DRB1*13:01g~DQB1*06:03g	0.000763831		A*11:01g~B*18:01g~C*07:01g~DRB1*04:03g~DQB1*03:02g	0.000779055
A*33:03g~B*44:03g~C*07:01g~DRB1*13:01g~DQB1*06:03g	0.000841528		A*01:01g~B*57:01g~C*06:02g~DRB1*10:01g~DQB1*05:01g	0.00110275		A*68:01g~B*51:01g~C*15:02g~DRB1*13:01g~DQB1*06:03g	0.000896231		A*33:03g~B*40:06g~C*15:02g~DRB1*15:02g~DQB1*06:01g	0.000921349		A*02:01g~B*08:01g~C*07:02g~DRB1*03:01g~DQB1*02:01g	0.000997842		A*01:01g~B*57:01g~C*06:02g~DRB1*04:03g~DQB1*03:02g	0.000903429		A*24:02g~B*07:02g~C*07:02g~DRB1*10:01g~DQB1*05:01g	0.000978839		A*03:01g~B*07:05g~C*07:02g~DRB1*15:01g~DQB1*06:01g	0.000998783		A*24:02g~B*58:01g~C*03:02g~DRB1*13:02g~DQB1*06:09g	0.000840008			A*33:03g~B*44:03g~C*07:01g~DRB1*13:01g~DQB1*06:03g	0.000874497			A*02:11g~B*57:01g~C*06:02g~DRB1*07:01g~DQB1*03:03g	0.000746192		A*24:02g~B*07:02g~C*07:02g~DRB1*10:01g~DQB1*05:01g	0.000779051
A*24:02g~B*15:25g~C*04:03g~DRB1*12:02g~DQB1*03:01g	0.000841433		A*24:02g~B*57:01g~C*06:02g~DRB1*07:01g~DQB1*03:03g	0.00108936		A*24:02g~B*13:01g~C*04:03g~DRB1*15:01g~DQB1*06:01g	0.000891483		A*24:02g~B*40:06g~C*12:02g~DRB1*11:01g~DQB1*03:01g	0.000920859		A*24:02g~B*13:01g~C*04:03g~DRB1*15:02g~DQB1*06:01g	0.000997802		A*68:01g~B*51:01g~C*14:02g~DRB1*04:03g~DQB1*03:02g	0.000882669		A*02:11g~B*37:01g~C*06:02g~DRB1*10:01g~DQB1*05:01g	0.00097835		A*33:03g~B*58:01g~C*03:02g~DRB1*04:03g~DQB1*03:02g	0.000993214		A*02:01g~B*35:02g~C*04:01g~DRB1*11:04g~DQB1*03:01g	0.000835795			A*11:01g~B*15:02g~C*08:01g~DRB1*12:02g~DQB1*03:01g	0.000873976			A*03:01g~B*52:01g~C*12:02g~DRB1*04:03g~DQB1*03:02g	0.000735803		A*11:01g~B*58:01g~C*03:02g~DRB1*03:01g~DQB1*02:01g	0.00077844
A*11:01g~B*07:02g~C*07:02g~DRB1*07:01g~DQB1*02:01g	0.000836561		A*03:01g~B*35:03g~C*04:01g~DRB1*13:01g~DQB1*06:03g	0.00108741		A*02:06g~B*15:02g~C*08:01g~DRB1*15:01g~DQB1*06:01g	0.000891334		A*32:01g~B*48:04g~C*01:02g~DRB1*12:02g~DQB1*03:01g	0.000914667		A*68:01g~B*37:01g~C*06:02g~DRB1*10:01g~DQB1*05:01g	0.000996564		A*26:01g~B*08:01g~C*07:02g~DRB1*15:01g~DQB1*06:01g	0.00087894		A*03:01g~B*35:01g~C*04:01g~DRB1*04:03g~DQB1*03:02g	0.000978327		A*03:01g~B*40:06g~C*15:02g~DRB1*15:01g~DQB1*06:01g	0.000989159		A*03:01g~B*52:01g~C*12:02g~DRB1*11:01g~DQB1*03:01g	0.000835035			A*68:01g~B*44:03g~C*07:01g~DRB1*03:01g~DQB1*02:01g	0.000872743			A*01:01g~B*37:01g~C*06:02g~DRB1*11:01g~DQB1*03:01g	0.000734495		A*33:03g~B*51:01g~C*16:02g~DRB1*01:01g~DQB1*05:01g	0.000774042
A*24:02g~B*38:02g~C*07:02g~DRB1*15:02g~DQB1*05:01g	0.000835325		A*68:01g~B*51:07~C*14:02g~DRB1*11:01g~DQB1*03:01g	0.00108216		A*68:01g~B*35:03g~C*04:01g~DRB1*04:03g~DQB1*03:02g	0.000888484		A*11:01g~B*35:01g~C*04:01g~DRB1*07:01g~DQB1*03:03g	0.000911272		A*32:01g~B*35:01g~C*04:01g~DRB1*07:01g~DQB1*02:01g	0.00099443		A*02:11g~B*51:01g~C*14:02g~DRB1*14:04g~DQB1*05:03g	0.00087751		A*11:01g~B*51:06~C*14:02g~DRB1*15:02g~DQB1*06:01g	0.000975889		A*11:01g~B*51:01g~C*14:02g~DRB1*15:02g~DQB1*06:01g	0.000987508		A*68:01g~B*44:03g~C*07:01g~DRB1*03:01g~DQB1*02:01g	0.000832433			A*01:01g~B*57:01g~C*06:02g~DRB1*15:02g~DQB1*06:01g	0.000867949			A*11:01g~B*35:03g~C*12:03g~DRB1*13:01g~DQB1*06:03g	0.000729275		A*33:03g~B*40:06g~C*15:02g~DRB1*15:02g~DQB1*06:01g	0.000773847
A*68:01g~B*35:03g~C*04:01g~DRB1*14:04g~DQB1*05:03g	0.000835171		A*11:01g~B*55:01g~C*01:02g~DRB1*13:01g~DQB1*06:03g	0.00107527		A*11:01g~B*18:01g~C*07:01g~DRB1*15:01g~DQB1*06:01g	0.000887382		A*11:01g~B*35:01g~C*04:01g~DRB1*04:03g~DQB1*03:02g	0.000906754		A*32:01g~B*15:18g~C*04:01g~DRB1*01:01g~DQB1*05:01g	0.000988535		A*02:03g~B*38:02g~C*07:02g~DRB1*15:02g~DQB1*05:01g	0.000876978		A*11:01g~B*35:01g~C*04:01g~DRB1*15:02g~DQB1*06:01g	0.00096979		A*02:11g~B*40:06g~C*15:02g~DRB1*11:01g~DQB1*03:01g	0.000987295		A*31:01g~B*35:03g~C*04:01g~DRB1*13:01g~DQB1*06:03g	0.00082468			A*02:01g~B*35:03g~C*12:03g~DRB1*14:01g~DQB1*05:03g	0.000867063			A*24:02g~B*58:01g~C*03:02g~DRB1*03:01g~DQB1*02:01g	0.000724416		A*03:01g~B*52:01g~C*12:02g~DRB1*04:03g~DQB1*03:02g	0.000773625
A*02:01g~B*52:01g~C*12:02g~DRB1*15:02g~DQB1*06:01g	0.000833481		A*68:01g~B*52:01g~C*12:02g~DRB1*14:04g~DQB1*05:03g	0.00106817		A*11:01g~B*35:03g~C*12:03g~DRB1*13:01g~DQB1*06:03g	0.000884762		A*68:01g~B*51:01g~C*14:02g~DRB1*04:03g~DQB1*03:02g	0.000902948		A*33:03g~B*58:01g~C*03:02g~DRB1*15:01g~DQB1*06:02g	0.000985408		A*01:01g~B*57:01g~C*06:02g~DRB1*14:04g~DQB1*05:03g	0.000875754		A*11:01g~B*40:01g~C*03:04g~DRB1*13:01g~DQB1*06:03g	0.000966504		A*03:01g~B*35:01g~C*04:01g~DRB1*13:01g~DQB1*06:03g	0.000973958		A*24:02g~B*40:01g~C*03:04g~DRB1*14:04g~DQB1*05:03g	0.000820097			A*33:03g~B*58:01g~C*03:02g~DRB1*14:04g~DQB1*05:03g	0.00086202			A*33:03g~B*51:01g~C*16:02g~DRB1*01:01g~DQB1*05:01g	0.000721909		A*03:01g~B*07:05g~C*07:02g~DRB1*15:01g~DQB1*06:01g	0.00076425
A*11:01g~B*56:01g~C*01:02g~DRB1*04:05g~DQB1*04:01g	0.000821566		A*02:01g~B*51:01g~C*14:02g~DRB1*11:01g~DQB1*03:01g	0.00105083		A*24:02g~B*07:05g~C*07:02g~DRB1*15:01g~DQB1*06:01g	0.000872991		A*33:03g~B*07:02g~C*07:02g~DRB1*15:01g~DQB1*05:02g	0.000892368		A*11:01g~B*35:01g~C*04:01g~DRB1*14:04g~DQB1*05:03g	0.000984874		A*11:01g~B*35:03g~C*04:01g~DRB1*13:01g~DQB1*06:03g	0.00087009		A*03:01g~B*35:01g~C*04:01g~DRB1*01:01g~DQB1*05:01g	0.000961691		A*24:02g~B*51:06~C*14:02g~DRB1*15:01g~DQB1*06:01g	0.000972088		A*68:01g~B*44:03g~C*07:01g~DRB1*07:01g~DQB1*02:01g	0.000819468			A*11:01g~B*52:04~C*12:02g~DRB1*14:04g~DQB1*05:03g	0.000843614			A*11:01g~B*51:06~C*14:02g~DRB1*15:01g~DQB1*06:01g	0.000721596		A*32:01g~B*52:01g~C*12:02g~DRB1*15:02g~DQB1*06:01g	0.000759856
A*68:01g~B*27:07g~C*15:02g~DRB1*07:01g~DQB1*03:03g	0.000817737		A*24:07g~B*40:02g~C*14:02g~DRB1*15:02g~DQB1*05:03g	0.00104485		A*68:01g~B*40:06g~C*15:02g~DRB1*04:04g~DQB1*03:02g	0.00086442		A*30:02g~B*53:01g~C*04:01g~DRB1*13:02g~DQB1*06:09g	0.000883391		A*01:01g~B*44:03g~C*07:01g~DRB1*07:01g~DQB1*02:01g	0.000978125		A*11:01g~B*08:01g~C*07:02g~DRB1*03:01g~DQB1*02:01g	0.000868165		A*03:01g~B*07:02g~C*07:02g~DRB1*13:01g~DQB1*06:03g	0.000958708		A*02:01g~B*52:01g~C*12:02g~DRB1*11:01g~DQB1*03:01g	0.000971137		A*01:01g~B*40:06g~C*15:02g~DRB1*15:02g~DQB1*06:01g	0.000813284			A*03:01g~B*52:01g~C*12:02g~DRB1*04:03g~DQB1*03:02g	0.000843035			A*01:01g~B*07:05g~C*07:02g~DRB1*15:01g~DQB1*06:01g	0.000721304		A*11:01g~B*51:01g~C*14:02g~DRB1*14:04g~DQB1*05:03g	0.000758124
A*24:07g~B*35:01g~C*04:01g~DRB1*15:06~DQB1*05:02g	0.000801531		A*32:01g~B*35:03g~C*04:01g~DRB1*11:01g~DQB1*03:01g	0.0010368		A*33:03g~B*44:03g~C*07:01g~DRB1*13:01g~DQB1*06:03g	0.000844866		A*29:01g~B*07:05g~C*15:05g~DRB1*14:04g~DQB1*05:03g	0.000881832		A*11:01g~B*13:01g~C*04:03g~DRB1*04:03g~DQB1*03:02g	0.000972163		A*33:03g~B*58:01g~C*03:02g~DRB1*10:01g~DQB1*05:01g	0.000863311		A*68:01g~B*07:05g~C*07:02g~DRB1*15:01g~DQB1*06:01g	0.00095303		A*11:01g~B*13:02g~C*06:02g~DRB1*07:01g~DQB1*02:01g	0.000968862		A*02:01g~B*35:03g~C*04:01g~DRB1*13:01g~DQB1*06:03g	0.000812887			A*11:01g~B*40:06g~C*15:02g~DRB1*10:01g~DQB1*05:01g	0.000839178			A*03:01g~B*35:01g~C*04:01g~DRB1*10:01g~DQB1*05:01g	0.000718025		A*01:01g~B*07:05g~C*07:02g~DRB1*15:01g~DQB1*06:01g	0.000756401
A*24:02g~B*13:01g~C*04:03g~DRB1*15:01g~DQB1*06:01g	0.000801141		A*11:01g~B*51:01g~C*14:02g~DRB1*13:01g~DQB1*06:03g	0.00102598		A*02:03g~B*38:02g~C*07:02g~DRB1*15:02g~DQB1*05:01g	0.000843092		A*24:02g~B*35:01g~C*04:01g~DRB1*04:03g~DQB1*03:02g	0.000872545		A*03:01g~B*40:06g~C*15:02g~DRB1*14:04g~DQB1*05:03g	0.000965773		A*68:01g~B*51:01g~C*16:02g~DRB1*13:01g~DQB1*06:03g	0.000863026		A*02:16g~B*40:06g~C*15:02g~DRB1*15:01g~DQB1*06:01g	0.000952579		A*02:01g~B*52:01g~C*12:02g~DRB1*04:03g~DQB1*03:02g	0.000962146		A*31:01g~B*39:01g~C*12:03g~DRB1*04:04g~DQB1*03:02g	0.000810971			A*01:01g~B*57:01g~C*06:02g~DRB1*15:06~DQB1*05:02g	0.000837118			A*01:01g~B*40:06g~C*15:02g~DRB1*14:04g~DQB1*05:03g	0.000715441		A*33:03g~B*58:01g~C*03:02g~DRB1*11:01g~DQB1*03:01g	0.000749112
A*33:03g~B*52:01g~C*12:02g~DRB1*07:01g~DQB1*02:01g	0.00079577		A*11:01g~B*51:01g~C*12:09~DRB1*13:01g~DQB1*06:03g	0.00101807		A*01:01g~B*15:17g~C*07:01g~DRB1*15:02g~DQB1*06:01g	0.000840462		A*01:01g~B*07:02g~C*07:02g~DRB1*15:02g~DQB1*06:01g	0.000871898		A*11:01g~B*55:01g~C*01:02g~DRB1*15:01g~DQB1*06:01g	0.000957636		A*24:02g~B*40:06g~C*01:02g~DRB1*15:02g~DQB1*06:01g	0.000857377		A*01:01g~B*40:06g~C*15:02g~DRB1*14:04g~DQB1*05:03g	0.000950003		A*01:01g~B*57:01g~C*06:02g~DRB1*03:01g~DQB1*02:01g	0.000961622		A*11:01g~B*35:01g~C*04:01g~DRB1*11:01g~DQB1*03:01g	0.000809411			A*03:01g~B*50:01g~C*06:02g~DRB1*07:01g~DQB1*02:01g	0.000833439			A*11:03g~B*52:01g~C*07:02g~DRB1*11:06g~DQB1*03:01g	0.000711154		A*33:03g~B*58:01g~C*03:02g~DRB1*07:01g~DQB1*02:01g	0.000743522
A*01:01g~B*07:02g~C*07:02g~DRB1*14:04g~DQB1*05:03g	0.00079527		A*32:01g~B*27:05g~C*02:02g~DRB1*01:01g~DQB1*05:01g	0.00099236		A*24:02g~B*58:01g~C*03:02g~DRB1*03:01g~DQB1*02:01g	0.000837459		A*02:11g~B*35:01g~C*04:01g~DRB1*15:02g~DQB1*06:01g	0.00087081		A*33:03g~B*58:01g~C*03:02g~DRB1*07:01g~DQB1*03:03g	0.000954373		A*33:03g~B*44:03g~C*07:01g~DRB1*13:01g~DQB1*06:03g	0.000853127		A*26:01g~B*52:01g~C*12:02g~DRB1*15:02g~DQB1*06:01g	0.00094616		A*68:01g~B*51:01g~C*15:02g~DRB1*13:01g~DQB1*06:03g	0.00095478		A*24:02g~B*15:01g~C*01:02g~DRB1*14:04g~DQB1*05:03g	0.000807511			A*68:01g~B*40:06g~C*15:02g~DRB1*15:01g~DQB1*06:01g	0.000831965			A*01:01g~B*57:01g~C*06:02g~DRB1*03:01g~DQB1*02:01g	0.000710802		A*01:01g~B*13:01g~C*04:03g~DRB1*15:01g~DQB1*06:01g	0.000740551
A*33:03g~B*15:02g~C*08:01g~DRB1*15:02g~DQB1*06:01g	0.000795217		A*03:01g~B*35:01g~C*04:01g~DRB1*15:02g~DQB1*06:01g	0.000983435		A*02:11g~B*40:06g~C*15:02g~DRB1*13:01g~DQB1*06:03g	0.000827089		A*29:01g~B*07:05g~C*15:05g~DRB1*07:01g~DQB1*02:01g	0.000869381		A*68:01g~B*51:01g~C*14:02g~DRB1*04:08g~DQB1*03:01g	0.000945895		A*26:01g~B*55:01g~C*01:02g~DRB1*14:04g~DQB1*05:03g	0.00085245		A*33:03g~B*44:03g~C*07:01g~DRB1*04:03g~DQB1*03:02g	0.000936454		A*11:03g~B*52:01g~C*07:02g~DRB1*11:06g~DQB1*03:01g	0.00094697		A*24:02g~B*07:02g~C*07:02g~DRB1*11:01g~DQB1*03:01g	0.00079878			A*68:01g~B*57:01g~C*06:02g~DRB1*07:01g~DQB1*03:03g	0.000828025			A*01:01g~B*35:01g~C*04:01g~DRB1*01:01g~DQB1*05:01g	0.000709956		A*01:01g~B*40:06g~C*15:02g~DRB1*14:04g~DQB1*05:03g	0.000733692
A*31:01g~B*15:08~C*01:02g~DRB1*15:02g~DQB1*06:01g	0.000791794		A*24:02g~B*35:01g~C*04:01g~DRB1*01:01g~DQB1*05:01g	0.000979859		A*33:03g~B*58:01g~C*03:02g~DRB1*15:02g~DQB1*06:01g	0.000816921		A*01:01g~B*15:02g~C*08:01g~DRB1*12:02g~DQB1*03:01g	0.000868501		A*33:03g~B*35:03g~C*04:01g~DRB1*13:01g~DQB1*06:03g	0.000944832		A*11:01g~B*51:06~C*14:02g~DRB1*15:02g~DQB1*06:01g	0.000848762		A*24:02g~B*51:06~C*14:02g~DRB1*15:01g~DQB1*06:01g	0.000935957		A*02:06g~B*13:01g~C*04:03g~DRB1*12:02g~DQB1*03:01g	0.000945319		A*32:01g~B*52:01g~C*12:02g~DRB1*15:02g~DQB1*06:01g	0.00079142			A*24:02g~B*35:03g~C*12:03g~DRB1*14:01g~DQB1*05:03g	0.000825885			A*68:01g~B*15:18g~C*07:04g~DRB1*15:02g~DQB1*06:01g	0.000703712		A*01:01g~B*07:02g~C*07:02g~DRB1*15:01g~DQB1*06:02g	0.000731097
A*02:03g~B*38:02g~C*07:02g~DRB1*15:04g~DQB1*05:02g	0.000790585		A*33:03g~B*44:03g~C*07:01g~DRB1*10:01g~DQB1*05:01g	0.000978439		A*11:01g~B*51:01g~C*16:02g~DRB1*13:01g~DQB1*06:03g	0.000815893		A*02:01g~B*40:06g~C*15:02g~DRB1*15:02g~DQB1*06:01g	0.000864422		A*68:01g~B*35:03g~C*04:01g~DRB1*15:01g~DQB1*06:01g	0.00094175		A*24:02g~B*56:01g~C*01:02g~DRB1*13:01g~DQB1*06:03g	0.000843155		A*02:11g~B*35:03g~C*04:01g~DRB1*14:04g~DQB1*05:03g	0.000919993		A*68:01g~B*51:01g~C*16:02g~DRB1*13:01g~DQB1*06:03g	0.000945202		A*02:06g~B*37:01g~C*06:02g~DRB1*10:01g~DQB1*05:01g	0.000790926			A*01:01g~B*57:01g~C*06:02g~DRB1*09:01g~DQB1*03:03g	0.000825263			A*01:01g~B*57:01g~C*06:02g~DRB1*15:01g~DQB1*06:01g	0.000700328		A*03:01g~B*35:01g~C*04:01g~DRB1*10:01g~DQB1*05:01g	0.000730015
A*24:02g~B*07:02g~C*07:02g~DRB1*10:01g~DQB1*05:01g	0.000789597		A*11:01g~B*51:01g~C*15:02g~DRB1*15:02g~DQB1*06:01g	0.000967523		A*02:01g~B*35:03g~C*04:01g~DRB1*13:01g~DQB1*06:03g	0.000814436		A*24:02g~B*35:01g~C*04:01g~DRB1*14:04g~DQB1*05:03g	0.000863373		A*01:01g~B*40:06g~C*15:02g~DRB1*14:04g~DQB1*05:03g	0.000941695		A*32:01g~B*52:01g~C*12:02g~DRB1*15:02g~DQB1*06:01g	0.000836518		A*68:01g~B*15:18g~C*07:04g~DRB1*14:04g~DQB1*05:03g	0.000916122		A*02:01g~B*35:01g~C*03:04g~DRB1*12:01g~DQB1*03:01g	0.000940187		A*68:01g~B*52:01g~C*12:02g~DRB1*14:04g~DQB1*05:03g	0.000789164			A*02:01g~B*40:06g~C*15:02g~DRB1*14:04g~DQB1*05:03g	0.000821266			A*68:01g~B*52:01g~C*12:02g~DRB1*14:04g~DQB1*05:03g	0.000699119		A*11:01g~B*39:01g~C*12:03g~DRB1*13:01g~DQB1*06:03g	0.000726025
A*11:01g~B*35:01g~C*04:01g~DRB1*04:03g~DQB1*03:02g	0.000789068		A*02:20g~B*58:01g~C*03:02g~DRB1*03:01g~DQB1*02:01g	0.000964475		A*01:01g~B*15:17g~C*07:01g~DRB1*07:01g~DQB1*02:01g	0.000809805		A*31:01g~B*35:01g~C*04:01g~DRB1*01:01g~DQB1*05:01g	0.000856794		A*24:17~B*15:02g~C*08:01g~DRB1*12:02g~DQB1*03:01g	0.000941441		A*01:01g~B*35:01g~C*04:01g~DRB1*15:02g~DQB1*06:01g	0.00083386		A*01:01g~B*57:01g~C*06:02g~DRB1*03:01g~DQB1*02:01g	0.000906076		A*02:03g~B*15:02g~C*08:01g~DRB1*12:02g~DQB1*03:01g	0.000936574		A*24:02g~B*51:01g~C*16:02g~DRB1*04:03g~DQB1*03:02g	0.000783522			A*24:02g~B*50:01g~C*06:02g~DRB1*03:01g~DQB1*02:01g	0.000820294			A*24:02g~B*35:01g~C*04:01g~DRB1*15:02g~DQB1*06:01g	0.000698495		A*24:02g~B*58:01g~C*03:02g~DRB1*03:01g~DQB1*02:01g	0.000725414
A*24:07g~B*35:05g~C*04:01g~DRB1*07:01g~DQB1*02:01g	0.000782399		A*31:01g~B*35:01g~C*04:01g~DRB1*07:01g~DQB1*02:01g	0.000961696		A*68:01g~B*40:06g~C*15:02g~DRB1*15:02g~DQB1*06:01g	0.000800076		A*02:05g~B*50:01g~C*06:02g~DRB1*07:01g~DQB1*02:01g	0.000856323		A*11:01g~B*15:18g~C*07:04g~DRB1*15:06~DQB1*05:02g	0.000929565		A*01:01g~B*58:01g~C*03:02g~DRB1*03:01g~DQB1*02:01g	0.000832073		A*31:01g~B*39:01g~C*12:03g~DRB1*04:04g~DQB1*03:02g	0.000905347		A*68:01g~B*37:01g~C*06:02g~DRB1*10:01g~DQB1*05:01g	0.000935065		A*24:02g~B*51:01g~C*16:02g~DRB1*14:04g~DQB1*05:03g	0.000782891			A*01:01g~B*15:17g~C*07:01g~DRB1*03:01g~DQB1*02:01g	0.000815063			A*24:02g~B*35:03g~C*04:01g~DRB1*13:01g~DQB1*06:03g	0.000694222		A*24:02g~B*40:06g~C*15:02g~DRB1*10:01g~DQB1*05:01g	0.000725014
A*01:01g~B*15:17g~C*07:01g~DRB1*07:01g~DQB1*03:03g	0.000778315		A*68:01g~B*35:01g~C*04:01g~DRB1*07:01g~DQB1*03:03g	0.000960977		A*24:02g~B*35:01g~C*04:01g~DRB1*11:01g~DQB1*03:01g	0.000796144		A*24:02g~B*58:01g~C*03:02g~DRB1*03:01g~DQB1*02:01g	0.000849059		A*03:01g~B*18:01g~C*12:03g~DRB1*13:01g~DQB1*06:03g	0.000924882		A*11:01g~B*35:01g~C*04:01g~DRB1*15:06~DQB1*05:02g	0.000830854		A*02:01g~B*40:06g~C*15:02g~DRB1*14:04g~DQB1*05:03g	0.000895771		A*24:02g~B*15:08~C*01:02g~DRB1*04:01g~DQB1*03:02g	0.000928756		A*11:01g~B*35:03g~C*04:01g~DRB1*07:01g~DQB1*03:03g	0.000780329			A*11:01g~B*35:01g~C*04:01g~DRB1*14:04g~DQB1*05:03g	0.000812147			A*24:03g~B*18:01g~C*12:03g~DRB1*11:04g~DQB1*03:01g	0.000692314		A*03:01g~B*51:01g~C*14:02g~DRB1*13:01g~DQB1*06:03g	0.000714975
A*24:02g~B*38:02g~C*07:02g~DRB1*07:01g~DQB1*02:01g	0.000777671		A*11:01g~B*13:01g~C*04:03g~DRB1*15:01g~DQB1*06:01g	0.000959554		A*03:01g~B*18:01g~C*12:03g~DRB1*14:04g~DQB1*05:03g	0.000793047		A*01:01g~B*44:03g~C*07:01g~DRB1*14:04g~DQB1*05:03g	0.00084543		A*11:01g~B*51:01g~C*14:02g~DRB1*14:04g~DQB1*05:03g	0.000923962		A*11:01g~B*52:01g~C*12:02g~DRB1*15:01g~DQB1*06:01g	0.000824742		A*02:01g~B*07:02g~C*07:02g~DRB1*15:01g~DQB1*06:02g	0.000892034		A*33:03g~B*58:01g~C*03:02g~DRB1*15:01g~DQB1*06:01g	0.000922668		A*01:01g~B*57:01g~C*06:02g~DRB1*13:01g~DQB1*06:03g	0.000773113			A*02:11g~B*51:01g~C*14:02g~DRB1*14:04g~DQB1*05:03g	0.000811894			A*33:03g~B*58:01g~C*03:02g~DRB1*11:01g~DQB1*03:01g	0.000691775		A*11:01g~B*52:04~C*12:02g~DRB1*14:04g~DQB1*05:03g	0.000708421
A*11:01g~B*35:03g~C*04:01g~DRB1*13:01g~DQB1*06:03g	0.000777558		A*31:01g~B*15:01g~C*03:03g~DRB1*15:02g~DQB1*06:01g	0.00095148		A*01:01g~B*57:01g~C*06:02g~DRB1*13:01g~DQB1*06:03g	0.000793024		A*02:11g~B*57:01g~C*06:02g~DRB1*07:01g~DQB1*03:03g	0.000840943		A*11:01g~B*38:02g~C*07:02g~DRB1*07:01g~DQB1*02:01g	0.000922779		A*11:01g~B*52:01g~C*12:02g~DRB1*07:01g~DQB1*02:01g	0.000821376		A*02:11g~B*35:03g~C*04:01g~DRB1*08:02g~DQB1*04:02g	0.000889858		A*31:01g~B*35:03g~C*04:01g~DRB1*15:02g~DQB1*06:01g	0.000919058		A*01:01g~B*07:02g~C*07:02g~DRB1*15:02g~DQB1*06:01g	0.000769901			A*24:07g~B*52:01g~C*12:02g~DRB1*10:01g~DQB1*05:01g	0.000811516			A*11:01g~B*35:03g~C*04:01g~DRB1*15:02g~DQB1*06:01g	0.000689813		A*02:03g~B*38:02g~C*07:02g~DRB1*12:02g~DQB1*03:01g	0.000707322
A*02:03g~B*15:02g~C*08:01g~DRB1*07:01g~DQB1*02:01g	0.00077737		A*24:02g~B*40:06g~C*15:02g~DRB1*15:01g~DQB1*06:01g	0.000946837		A*01:01g~B*15:17g~C*07:01g~DRB1*13:02g~DQB1*06:03g	0.000792557		A*68:01g~B*51:01g~C*16:02g~DRB1*13:01g~DQB1*06:03g	0.000837358		A*24:02g~B*35:01g~C*04:01g~DRB1*04:10g~DQB1*04:02g	0.000921249		A*03:01g~B*35:01g~C*04:01g~DRB1*13:01g~DQB1*06:03g	0.00081487		A*68:01g~B*15:01g~C*04:01g~DRB1*15:02g~DQB1*06:01g	0.00088855		A*33:03g~B*44:03g~C*07:01g~DRB1*13:01g~DQB1*06:03g	0.000913543		A*33:03g~B*35:03g~C*04:01g~DRB1*15:02g~DQB1*06:01g	0.000766318			A*24:02g~B*35:02g~C*04:01g~DRB1*11:01g~DQB1*03:01g	0.000808405			A*11:01g~B*51:01g~C*16:02g~DRB1*13:01g~DQB1*06:03g	0.000688447		A*01:01g~B*51:01g~C*14:02g~DRB1*13:01g~DQB1*06:03g	0.000704052
A*33:03g~B*07:02g~C*07:02g~DRB1*15:01g~DQB1*06:02g	0.000776702		A*24:02g~B*40:06g~C*15:02g~DRB1*10:01g~DQB1*05:01g	0.000946176		A*03:01g~B*52:01g~C*12:02g~DRB1*11:01g~DQB1*03:01g	0.000792195		A*11:01g~B*52:01g~C*12:02g~DRB1*15:01g~DQB1*06:01g	0.000831485		A*02:11g~B*51:01g~C*07:02g~DRB1*15:01g~DQB1*06:01g	0.000919719		A*24:02g~B*51:06~C*14:02g~DRB1*15:01g~DQB1*06:01g	0.000813819		A*11:01g~B*51:01g~C*14:02g~DRB1*04:03g~DQB1*03:02g	0.000883899		A*33:03g~B*44:03g~C*07:01g~DRB1*10:01g~DQB1*05:01g	0.000906036		A*11:01g~B*07:05g~C*07:02g~DRB1*14:04g~DQB1*05:03g	0.000764544			A*11:01g~B*37:01g~C*06:02g~DRB1*10:01g~DQB1*05:01g	0.000807863			A*02:01g~B*40:06g~C*15:02g~DRB1*14:04g~DQB1*05:03g	0.000687214		A*33:03g~B*35:01g~C*04:01g~DRB1*01:01g~DQB1*05:01g	0.000703842
A*11:03g~B*52:01g~C*07:02g~DRB1*11:06g~DQB1*03:01g	0.00077585		A*24:02g~B*50:01g~C*06:02g~DRB1*03:01g~DQB1*02:01g	0.000946075		A*11:01g~B*35:03g~C*04:01g~DRB1*15:02g~DQB1*06:01g	0.000792152		A*11:01g~B*35:03g~C*04:01g~DRB1*15:02g~DQB1*06:01g	0.000830091		A*33:03g~B*37:01g~C*06:02g~DRB1*10:01g~DQB1*05:01g	0.000913042		A*33:03g~B*58:01g~C*03:02g~DRB1*01:01g~DQB1*05:01g	0.000812986		A*31:01g~B*18:01g~C*07:01g~DRB1*04:03g~DQB1*03:02g	0.000874513		A*68:01g~B*35:03g~C*04:01g~DRB1*14:04g~DQB1*05:03g	0.000900637		A*01:01g~B*58:01g~C*03:02g~DRB1*03:01g~DQB1*02:01g	0.000763499			A*03:01g~B*07:02g~C*07:02g~DRB1*13:01g~DQB1*06:03g	0.000806421			A*33:03g~B*35:01g~C*04:01g~DRB1*01:01g~DQB1*05:01g	0.000686374		A*24:02g~B*35:01g~C*04:01g~DRB1*04:03g~DQB1*03:02g	0.000701585
A*11:03g~B*52:01g~C*07:02g~DRB1*04:01g~DQB1*03:01g	0.000773029		A*01:01g~B*37:01g~C*06:02g~DRB1*04:03g~DQB1*03:02g	0.000945945		A*32:01g~B*51:01g~C*15:02g~DRB1*11:04g~DQB1*03:01g	0.000780607		A*11:01g~B*40:06g~C*15:02g~DRB1*04:05g~DQB1*05:02g	0.000827931		A*11:01g~B*52:01g~C*12:02g~DRB1*04:01g~DQB1*03:02g	0.000912176		A*03:01g~B*52:01g~C*12:02g~DRB1*04:03g~DQB1*03:02g	0.000810556		A*11:01g~B*40:06g~C*01:02g~DRB1*15:02g~DQB1*06:01g	0.0008728		A*24:02g~B*40:06g~C*15:07~DRB1*04:03g~DQB1*03:02g	0.000896081		A*11:01g~B*07:02g~C*07:02g~DRB1*15:01g~DQB1*06:02g	0.000756782			A*33:03g~B*44:03g~C*07:01g~DRB1*15:02g~DQB1*06:01g	0.000803317			A*02:11g~B*40:06g~C*15:02g~DRB1*13:01g~DQB1*06:03g	0.000685367		A*01:01g~B*57:01g~C*06:02g~DRB1*03:01g~DQB1*02:01g	0.000698188
A*24:02g~B*15:02g~C*08:01g~DRB1*15:02g~DQB1*05:01g	0.000770254		A*24:02g~B*35:03g~C*12:03g~DRB1*15:02g~DQB1*06:01g	0.000942928		A*11:01g~B*40:06g~C*15:02g~DRB1*10:01g~DQB1*05:01g	0.00078038		A*24:02g~B*35:03g~C*12:03g~DRB1*14:01g~DQB1*05:03g	0.000810348		A*26:01g~B*57:01g~C*06:02g~DRB1*07:01g~DQB1*03:03g	0.000904777		A*24:02g~B*07:02g~C*07:02g~DRB1*07:01g~DQB1*02:01g	0.000809239		A*68:01g~B*44:03g~C*07:01g~DRB1*07:01g~DQB1*02:01g	0.000862469		A*02:01g~B*57:01g~C*06:02g~DRB1*07:01g~DQB1*03:03g	0.000893244		A*02:01g~B*08:01g~C*07:01g~DRB1*03:01g~DQB1*02:01g	0.00075184			A*11:01g~B*07:02g~C*07:02g~DRB1*15:01g~DQB1*06:02g	0.000795169			A*01:01g~B*07:02g~C*07:02g~DRB1*15:01g~DQB1*06:02g	0.000684754		A*02:06g~B*52:01g~C*12:02g~DRB1*15:02g~DQB1*06:01g	0.000698006
A*11:01g~B*27:07g~C*15:02g~DRB1*11:01g~DQB1*03:01g	0.000765904		A*03:01g~B*35:01g~C*04:01g~DRB1*14:04g~DQB1*05:03g	0.000941971		A*03:01g~B*35:01g~C*04:01g~DRB1*11:01g~DQB1*03:01g	0.000778894		A*68:01g~B*44:03g~C*07:01g~DRB1*07:01g~DQB1*02:01g	0.000809441		A*02:01g~B*35:01g~C*04:01g~DRB1*01:01g~DQB1*05:01g	0.000892681		A*68:01g~B*35:03g~C*12:03g~DRB1*13:01g~DQB1*06:03g	0.000803038		A*68:01g~B*51:01g~C*14:02g~DRB1*04:08g~DQB1*03:01g	0.000861118		A*24:02g~B*52:01g~C*12:02g~DRB1*11:01g~DQB1*03:01g	0.000882345		A*01:01g~B*58:01g~C*03:02g~DRB1*13:02g~DQB1*06:09g	0.000751086			A*03:01g~B*44:03g~C*07:01g~DRB1*07:01g~DQB1*02:01g	0.000794494			A*68:01g~B*07:02g~C*07:02g~DRB1*15:01g~DQB1*05:02g	0.000684725		A*03:01g~B*37:01g~C*06:02g~DRB1*10:01g~DQB1*05:01g	0.00069477
A*03:01g~B*35:03g~C*04:01g~DRB1*13:01g~DQB1*06:03g	0.000759579		A*02:11g~B*35:03g~C*04:01g~DRB1*10:01g~DQB1*05:01g	0.000940782		A*32:01g~B*55:01g~C*01:02g~DRB1*13:01g~DQB1*06:03g	0.000778446		A*24:02g~B*13:01g~C*04:03g~DRB1*15:02g~DQB1*06:01g	0.000808056		A*26:01g~B*55:01g~C*01:02g~DRB1*14:04g~DQB1*05:03g	0.000886325		A*32:01g~B*27:05g~C*16:02g~DRB1*09:01g~DQB1*03:03g	0.000795691		A*02:11g~B*57:01g~C*06:02g~DRB1*07:01g~DQB1*03:03g	0.000858316		A*33:03g~B*44:03g~C*07:01g~DRB1*11:01g~DQB1*03:01g	0.000864311		A*02:01g~B*07:02g~C*07:02g~DRB1*01:01g~DQB1*05:01g	0.00075088			A*11:01g~B*51:01g~C*16:02g~DRB1*07:01g~DQB1*02:01g	0.000793			A*32:01g~B*35:01g~C*04:01g~DRB1*01:01g~DQB1*05:01g	0.000684262		A*01:01g~B*35:01g~C*04:01g~DRB1*01:01g~DQB1*05:01g	0.000693792
A*33:03g~B*58:01g~C*03:02g~DRB1*04:03g~DQB1*03:02g	0.000752706		A*01:01g~B*40:06g~C*15:02g~DRB1*04:03g~DQB1*03:02g	0.000940098		A*24:02g~B*35:01g~C*04:01g~DRB1*13:01g~DQB1*06:03g	0.000776634		A*24:02g~B*58:01g~C*03:02g~DRB1*13:02g~DQB1*06:09g	0.000804312		A*68:01g~B*52:01g~C*12:02g~DRB1*15:02g~DQB1*06:01g	0.000886246		A*23:01g~B*49:01g~C*07:01g~DRB1*15:01g~DQB1*06:02g	0.000795335		A*33:03g~B*57:01g~C*06:02g~DRB1*07:01g~DQB1*03:03g	0.000858152		A*24:02g~B*35:01g~C*04:01g~DRB1*13:01g~DQB1*06:03g	0.000863698		A*24:02g~B*35:03g~C*04:01g~DRB1*11:01g~DQB1*03:01g	0.000746751			A*31:01g~B*07:02g~C*07:02g~DRB1*15:01g~DQB1*06:02g	0.000789723			A*68:01g~B*40:06g~C*15:02g~DRB1*14:04g~DQB1*05:03g	0.000681637		A*68:01g~B*40:06g~C*15:02g~DRB1*14:04g~DQB1*05:03g	0.000690801
A*24:02g~B*52:01g~C*12:02g~DRB1*15:02g~DQB1*05:03g	0.000752109		A*11:01g~B*40:06g~C*01:02g~DRB1*15:02g~DQB1*06:01g	0.000932299		A*02:01g~B*40:06g~C*15:02g~DRB1*15:01g~DQB1*06:01g	0.000773353		A*01:01g~B*57:01g~C*06:02g~DRB1*04:04g~DQB1*03:02g	0.000801989		A*24:02g~B*40:01g~C*12:03g~DRB1*11:01g~DQB1*03:01g	0.000871156		A*26:01g~B*07:02g~C*07:02g~DRB1*15:02g~DQB1*06:01g	0.000794257		A*11:01g~B*58:01g~C*03:02g~DRB1*03:01g~DQB1*02:01g	0.000845625		A*24:02g~B*27:07g~C*15:02g~DRB1*04:04g~DQB1*03:02g	0.000863406		A*33:03g~B*44:03g~C*07:01g~DRB1*10:01g~DQB1*05:01g	0.000744904			A*68:01g~B*51:01g~C*16:02g~DRB1*14:04g~DQB1*05:03g	0.000787681			A*11:01g~B*39:01g~C*12:03g~DRB1*13:01g~DQB1*06:03g	0.000680885		A*24:02g~B*27:07g~C*15:02g~DRB1*11:01g~DQB1*03:01g	0.000690756
A*02:03g~B*15:02g~C*08:01g~DRB1*15:02g~DQB1*06:01g	0.000750829		A*02:11g~B*40:06g~C*15:02g~DRB1*15:02g~DQB1*06:01g	0.000925201		A*11:01g~B*27:07g~C*15:02g~DRB1*11:01g~DQB1*03:01g	0.000768974		A*02:01g~B*40:23~C*03:04g~DRB1*09:01g~DQB1*03:02g	0.000798702		A*33:03g~B*44:03g~C*07:01g~DRB1*04:03g~DQB1*03:02g	0.000855135		A*03:01g~B*37:01g~C*01:02g~DRB1*10:01g~DQB1*05:01g	0.000791569		A*24:02g~B*56:04~C*01:02g~DRB1*12:02g~DQB1*03:01g	0.000844375		A*11:01g~B*40:01g~C*03:04g~DRB1*13:01g~DQB1*06:03g	0.00086146		A*29:01g~B*27:07g~C*15:02g~DRB1*11:01g~DQB1*03:01g	0.000744206			A*01:01g~B*40:06g~C*06:02g~DRB1*13:01g~DQB1*06:03g	0.000786378			A*24:02g~B*35:03g~C*12:03g~DRB1*11:01g~DQB1*03:01g	0.000678805		A*11:01g~B*55:01g~C*01:02g~DRB1*13:01g~DQB1*06:03g	0.00068787
A*24:02g~B*35:03g~C*12:03g~DRB1*11:01g~DQB1*03:01g	0.000750657		A*24:02g~B*40:01g~C*12:03g~DRB1*13:01g~DQB1*06:03g	0.000920902		A*03:01g~B*35:01g~C*04:01g~DRB1*07:01g~DQB1*02:01g	0.000764655		A*01:01g~B*51:01g~C*14:02g~DRB1*04:03g~DQB1*03:02g	0.000798546		A*03:01g~B*40:06g~C*15:02g~DRB1*07:01g~DQB1*02:01g	0.000849016		A*24:02g~B*58:01g~C*03:02g~DRB1*03:01g~DQB1*02:01g	0.000788358		A*11:01g~B*40:06g~C*15:02g~DRB1*04:03g~DQB1*03:02g	0.000844128		A*24:02g~B*40:06g~C*01:02g~DRB1*12:02g~DQB1*03:01g	0.000860882		A*68:01g~B*07:02g~C*07:02g~DRB1*15:01g~DQB1*05:02g	0.000744206			A*24:02g~B*40:06g~C*12:02g~DRB1*15:01g~DQB1*06:01g	0.000773891			A*11:01g~B*40:06g~C*15:02g~DRB1*11:01g~DQB1*03:01g	0.000673805		A*24:17~B*15:02g~C*08:01g~DRB1*15:02g~DQB1*06:01g	0.000678937
A*11:01g~B*35:01g~C*04:01g~DRB1*15:06~DQB1*05:02g	0.000750172		A*24:02g~B*52:01g~C*12:02g~DRB1*11:01g~DQB1*03:01g	0.00089867		A*03:01g~B*38:02g~C*07:02g~DRB1*15:01g~DQB1*06:01g	0.000761164		A*24:02g~B*40:06g~C*15:02g~DRB1*10:01g~DQB1*05:01g	0.000795851		A*24:02g~B*07:02g~C*07:02g~DRB1*10:01g~DQB1*05:01g	0.000848205		A*01:01g~B*35:01g~C*04:01g~DRB1*14:04g~DQB1*05:03g	0.00078655		A*24:02g~B*55:01g~C*01:02g~DRB1*13:01g~DQB1*06:03g	0.000841232		A*02:11g~B*15:18g~C*07:04g~DRB1*14:07~DQB1*05:03g	0.000860882		A*11:01g~B*15:01g~C*04:01g~DRB1*15:06~DQB1*05:02g	0.000744169			A*24:02g~B*18:01g~C*12:03g~DRB1*08:02g~DQB1*04:02g	0.000772604			A*33:03g~B*58:01g~C*03:02g~DRB1*10:01g~DQB1*05:01g	0.000672484		A*11:01g~B*40:06g~C*15:02g~DRB1*11:01g~DQB1*03:01g	0.000675674
A*68:01g~B*13:01g~C*04:03g~DRB1*15:02g~DQB1*06:01g	0.000749811		A*01:01g~B*57:01g~C*06:02g~DRB1*01:01g~DQB1*05:01g	0.000892668		A*11:01g~B*35:03g~C*04:01g~DRB1*07:01g~DQB1*02:01g	0.000761035		A*01:01g~B*57:01g~C*06:02g~DRB1*10:01g~DQB1*05:01g	0.000794644		A*11:01g~B*15:05~C*03:03g~DRB1*14:04g~DQB1*05:03g	0.000846229		A*29:01g~B*44:03g~C*07:01g~DRB1*07:01g~DQB1*02:01g	0.000785098		A*01:01g~B*07:02g~C*07:02g~DRB1*15:01g~DQB1*06:02g	0.000841036		A*31:01g~B*39:01g~C*12:03g~DRB1*04:04g~DQB1*03:02g	0.000860422		A*24:02g~B*51:01g~C*15:02g~DRB1*04:04g~DQB1*03:02g	0.000742415			A*03:01g~B*35:03g~C*04:01g~DRB1*13:01g~DQB1*06:03g	0.000772154			A*24:02g~B*07:02g~C*07:02g~DRB1*10:01g~DQB1*05:01g	0.000671213		A*32:01g~B*35:01g~C*04:01g~DRB1*14:04g~DQB1*05:03g	0.000675641
A*11:01g~B*35:03g~C*04:01g~DRB1*10:01g~DQB1*05:01g	0.000747954		A*11:01g~B*40:06g~C*15:02g~DRB1*15:06~DQB1*05:02g	0.000885397		A*24:02g~B*40:01g~C*03:04g~DRB1*11:01g~DQB1*03:01g	0.000760977		A*26:01g~B*07:05g~C*07:02g~DRB1*15:01g~DQB1*06:01g	0.000792042		A*11:01g~B*52:01g~C*12:02g~DRB1*13:01g~DQB1*06:03g	0.000844135		A*02:01g~B*52:01g~C*12:02g~DRB1*15:02g~DQB1*06:01g	0.000784401		A*24:02g~B*52:01g~C*12:02g~DRB1*15:01g~DQB1*06:01g	0.00083938		A*02:03g~B*39:01g~C*03:03g~DRB1*04:05g~DQB1*04:01g	0.000859186		A*02:03g~B*15:02g~C*08:01g~DRB1*12:02g~DQB1*03:01g	0.00074045			A*01:01g~B*37:01g~C*06:02g~DRB1*11:01g~DQB1*03:01g	0.000771269			A*24:02g~B*40:06g~C*12:02g~DRB1*11:01g~DQB1*03:01g	0.000671059		A*02:11g~B*40:06g~C*15:02g~DRB1*04:03g~DQB1*03:02g	0.000675057
A*33:03g~B*35:08g~C*04:01g~DRB1*13:01g~DQB1*06:03g	0.000743093		A*03:02g~B*27:05g~C*02:02g~DRB1*04:04g~DQB1*03:02g	0.000884479		A*01:01g~B*37:01g~C*06:02g~DRB1*13:01g~DQB1*06:03g	0.000752226		A*26:01g~B*55:01g~C*01:02g~DRB1*14:04g~DQB1*05:03g	0.000789788		A*01:01g~B*57:01g~C*06:02g~DRB1*14:04g~DQB1*05:03g	0.000841689		A*01:01g~B*57:01g~C*06:02g~DRB1*14:01g~DQB1*05:02g	0.000781609		A*01:01g~B*35:01g~C*04:01g~DRB1*15:02g~DQB1*06:01g	0.000835929		A*33:03g~B*58:01g~C*03:02g~DRB1*15:02g~DQB1*06:01g	0.000852689		A*01:01g~B*57:01g~C*06:02g~DRB1*15:06~DQB1*05:02g	0.000738945			A*02:01g~B*35:01g~C*04:01g~DRB1*13:01g~DQB1*06:03g	0.00075806			A*11:01g~B*07:02g~C*07:02g~DRB1*15:01g~DQB1*06:02g	0.000668309		A*68:01g~B*15:18g~C*07:04g~DRB1*04:01g~DQB1*03:02g	0.000666171
A*01:01g~B*57:01g~C*06:02g~DRB1*12:02g~DQB1*03:01g	0.000742017		A*02:05g~B*41:01g~C*07:01g~DRB1*08:04g~DQB1*03:01g	0.000884102		A*33:03g~B*27:05g~C*02:02g~DRB1*04:04g~DQB1*03:02g	0.000750353		A*11:01g~B*40:06g~C*15:02g~DRB1*04:03g~DQB1*03:02g	0.000787314		A*24:02g~B*15:01g~C*01:02g~DRB1*15:01g~DQB1*06:01g	0.000836027		A*03:01g~B*51:01g~C*14:02g~DRB1*15:02g~DQB1*06:01g	0.000776445		A*24:02g~B*15:18g~C*07:04g~DRB1*04:03g~DQB1*03:02g	0.000834918		A*11:01g~B*15:02g~C*08:01g~DRB1*15:01g~DQB1*06:01g	0.000851412		A*11:01g~B*35:03g~C*04:01g~DRB1*14:01g~DQB1*05:03g	0.000737604			A*68:01g~B*35:01g~C*04:01g~DRB1*13:01g~DQB1*06:03g	0.000755627			A*26:01g~B*52:01g~C*12:02g~DRB1*15:02g~DQB1*06:01g	0.000664065		A*68:01g~B*51:01g~C*14:02g~DRB1*04:03g~DQB1*03:02g	0.000663806
A*32:01g~B*35:01g~C*04:01g~DRB1*01:01g~DQB1*05:01g	0.000741413		A*32:01g~B*35:03g~C*04:01g~DRB1*13:03g~DQB1*03:01g	0.000884102		A*24:02g~B*35:01g~C*04:01g~DRB1*15:02g~DQB1*06:01g	0.000741167		A*11:01g~B*35:03g~C*04:01g~DRB1*13:01g~DQB1*06:03g	0.000786911		A*11:01g~B*35:01g~C*04:01g~DRB1*15:06~DQB1*05:02g	0.000833142		A*24:02g~B*35:03g~C*04:01g~DRB1*13:01g~DQB1*06:03g	0.000773676		A*01:01g~B*35:03g~C*12:03g~DRB1*13:01g~DQB1*06:03g	0.000830721		A*01:01g~B*51:01g~C*16:02g~DRB1*15:02g~DQB1*06:01g	0.000850965		A*03:01g~B*55:01g~C*01:02g~DRB1*10:01g~DQB1*05:01g	0.000737151			A*01:01g~B*35:01g~C*04:01g~DRB1*11:01g~DQB1*03:01g	0.000751427			A*11:01g~B*52:01g~C*12:02g~DRB1*11:01g~DQB1*03:01g	0.000662907		A*11:01g~B*52:01g~C*12:02g~DRB1*15:01g~DQB1*06:01g	0.000661345
A*01:01g~B*57:01g~C*06:02g~DRB1*15:01g~DQB1*06:01g	0.000740084		A*30:01g~B*15:02g~C*06:02g~DRB1*12:02g~DQB1*03:01g	0.000884102		A*68:01g~B*51:01g~C*16:02g~DRB1*14:04g~DQB1*05:03g	0.00073883		A*02:03g~B*38:02g~C*07:02g~DRB1*12:02g~DQB1*03:01g	0.000785379		A*24:02g~B*49:01g~C*07:01g~DRB1*13:02g~DQB1*06:04g	0.000830998		A*01:01g~B*15:17g~C*07:01g~DRB1*15:02g~DQB1*06:01g	0.000772743		A*33:03g~B*44:03g~C*07:01g~DRB1*15:02g~DQB1*06:01g	0.000825456		A*24:02g~B*07:02g~C*07:02g~DRB1*15:01g~DQB1*06:02g	0.00084819		A*24:07g~B*15:02g~C*08:01g~DRB1*12:02g~DQB1*03:01g	0.000734241			A*02:05g~B*41:01g~C*07:01g~DRB1*08:04g~DQB1*03:01g	0.000747431			A*24:02g~B*35:01g~C*04:01g~DRB1*01:01g~DQB1*05:01g	0.000661621		A*68:01g~B*15:18g~C*07:04g~DRB1*14:04g~DQB1*05:03g	0.000660095
A*33:03g~B*58:01g~C*03:02g~DRB1*15:01g~DQB1*06:02g	0.000738133		A*32:01g~B*44:03g~C*04:01g~DRB1*07:01g~DQB1*02:01g	0.000884102		A*01:01g~B*07:02g~C*07:02g~DRB1*15:02g~DQB1*06:01g	0.000737701		A*24:02g~B*35:03g~C*04:01g~DRB1*01:01g~DQB1*05:01g	0.000774863		A*33:03g~B*40:06g~C*15:02g~DRB1*08:03g~DQB1*03:01g	0.000829173		A*01:01g~B*07:05g~C*15:05g~DRB1*10:01g~DQB1*05:01g	0.000772531		A*11:01g~B*51:01g~C*15:02g~DRB1*04:03g~DQB1*03:02g	0.000817612		A*02:03g~B*38:02g~C*07:02g~DRB1*15:02g~DQB1*06:01g	0.000847487		A*02:06g~B*08:01g~C*07:02g~DRB1*03:01g~DQB1*02:01g	0.000734134			A*11:01g~B*18:01g~C*07:02g~DRB1*12:02g~DQB1*03:01g	0.000747387			A*03:01g~B*35:03g~C*04:01g~DRB1*11:01g~DQB1*03:01g	0.000653776		A*02:01g~B*07:05g~C*07:02g~DRB1*15:01g~DQB1*06:01g	0.000658747
A*11:01g~B*07:02g~C*07:02g~DRB1*15:02g~DQB1*06:01g	0.000734303		A*24:02g~B*51:01g~C*14:02g~DRB1*04:03g~DQB1*03:05g	0.000883628		A*02:11g~B*40:06g~C*12:02g~DRB1*15:01g~DQB1*06:01g	0.000737107		A*68:01g~B*35:03g~C*04:01g~DRB1*10:01g~DQB1*05:01g	0.000769547		A*24:02g~B*07:02g~C*07:02g~DRB1*15:02g~DQB1*06:01g	0.000827347		A*68:01g~B*40:06g~C*15:02g~DRB1*14:04g~DQB1*05:03g	0.000770033		A*26:01g~B*07:02g~C*07:02g~DRB1*15:01g~DQB1*06:02g	0.000817446		A*24:02g~B*40:06g~C*01:02g~DRB1*15:01g~DQB1*06:01g	0.000844371		A*11:01g~B*13:01g~C*04:03g~DRB1*15:01g~DQB1*06:01g	0.0007321			A*11:01g~B*07:02g~C*07:02g~DRB1*10:01g~DQB1*05:01g	0.000745379			A*33:03g~B*58:01g~C*03:02g~DRB1*04:03g~DQB1*03:02g	0.000650123		A*68:01g~B*40:06g~C*07:02g~DRB1*15:01g~DQB1*06:01g	0.000658591
A*24:02g~B*35:03g~C*12:03g~DRB1*15:01g~DQB1*06:01g	0.000731983		A*03:01g~B*51:01g~C*14:02g~DRB1*09:01g~DQB1*03:03g	0.000882808		A*24:02g~B*35:02g~C*04:01g~DRB1*11:04g~DQB1*03:01g	0.00073516		A*02:11g~B*35:03g~C*04:01g~DRB1*08:02g~DQB1*04:02g	0.000769208		A*02:01g~B*07:05g~C*07:02g~DRB1*15:01g~DQB1*06:01g	0.000826307		A*11:01g~B*35:03g~C*04:01g~DRB1*14:01g~DQB1*05:03g	0.000767869		A*24:02g~B*07:05g~C*07:02g~DRB1*15:01g~DQB1*06:02g	0.000811451		A*11:01g~B*51:01g~C*16:02g~DRB1*04:03g~DQB1*03:02g	0.000843469		A*01:01g~B*55:01g~C*01:02g~DRB1*13:01g~DQB1*06:03g	0.000730083			A*24:02g~B*37:01g~C*06:02g~DRB1*10:01g~DQB1*05:01g	0.000742184			A*24:02g~B*40:06g~C*15:02g~DRB1*10:01g~DQB1*05:01g	0.000648966		A*01:01g~B*55:01g~C*01:02g~DRB1*13:01g~DQB1*06:03g	0.000657222
A*68:01g~B*57:01g~C*06:02g~DRB1*07:01g~DQB1*03:03g	0.00072317		A*11:01g~B*18:01g~C*07:01g~DRB1*04:03g~DQB1*03:02g	0.000880866		A*01:01g~B*27:05g~C*02:02g~DRB1*11:01g~DQB1*03:01g	0.000732386		A*01:01g~B*58:01g~C*03:02g~DRB1*13:02g~DQB1*06:09g	0.000768329		A*11:01g~B*40:06g~C*15:02g~DRB1*10:01g~DQB1*05:01g	0.000822364		A*03:01g~B*55:01g~C*01:02g~DRB1*13:01g~DQB1*06:03g	0.000766238		A*02:11g~B*07:05g~C*07:02g~DRB1*15:02g~DQB1*06:01g	0.000803758		A*68:01g~B*51:01g~C*14:02g~DRB1*14:04g~DQB1*05:03g	0.000839654		A*02:11g~B*40:06g~C*15:02g~DRB1*11:01g~DQB1*03:01g	0.000729252			A*24:02g~B*52:01g~C*12:02g~DRB1*14:04g~DQB1*05:03g	0.000741392			A*11:01g~B*52:01g~C*12:02g~DRB1*15:01g~DQB1*06:01g	0.000647575		A*11:01g~B*07:02g~C*07:02g~DRB1*15:01g~DQB1*06:02g	0.000655987
A*33:03g~B*35:01g~C*04:01g~DRB1*15:01g~DQB1*06:01g	0.000721163		A*32:01g~B*49:01g~C*07:01g~DRB1*13:02g~DQB1*06:04g	0.000877107		A*26:01g~B*08:01g~C*07:02g~DRB1*13:01g~DQB1*06:03g	0.000728541		A*02:11g~B*40:06g~C*15:02g~DRB1*08:03g~DQB1*03:01g	0.00076737		A*01:01g~B*57:01g~C*06:02g~DRB1*13:01g~DQB1*06:03g	0.000820561		A*02:11g~B*51:01g~C*14:02g~DRB1*15:02g~DQB1*06:01g	0.000761531		A*11:01g~B*15:01g~C*01:02g~DRB1*14:04g~DQB1*05:03g	0.000793335		A*24:02g~B*40:06g~C*12:02g~DRB1*11:01g~DQB1*03:01g	0.0008354		A*26:01g~B*51:01g~C*16:02g~DRB1*15:01g~DQB1*06:01g	0.000728954			A*02:16g~B*40:06g~C*12:02g~DRB1*15:01g~DQB1*06:01g	0.000739647			A*01:01g~B*27:05g~C*02:02g~DRB1*04:04g~DQB1*03:02g	0.000644165		A*26:01g~B*51:01g~C*16:02g~DRB1*04:03g~DQB1*03:02g	0.000648467
A*24:02g~B*52:01g~C*12:02g~DRB1*07:01g~DQB1*03:03g	0.000712252		A*02:06g~B*35:03g~C*04:01g~DRB1*14:04g~DQB1*05:03g	0.000874672		A*11:01g~B*40:06g~C*15:02g~DRB1*07:01g~DQB1*03:03g	0.000728194		A*01:01g~B*37:01g~C*06:02g~DRB1*13:01g~DQB1*06:03g	0.00076559		A*33:03g~B*51:01g~C*16:02g~DRB1*01:01g~DQB1*05:01g	0.000814756		A*02:11g~B*35:01g~C*04:01g~DRB1*01:01g~DQB1*05:01g	0.000760156		A*02:11g~B*35:03g~C*04:01g~DRB1*13:01g~DQB1*06:03g	0.000789625		A*24:02g~B*40:06g~C*01:02g~DRB1*11:01g~DQB1*03:01g	0.000830453		A*01:01g~B*52:01g~C*12:02g~DRB1*14:04g~DQB1*05:03g	0.000723518			A*01:01g~B*57:01g~C*06:02g~DRB1*07:01g~DQB1*02:01g	0.000739033			A*31:01g~B*08:01g~C*07:02g~DRB1*03:01g~DQB1*02:01g	0.000642376		A*24:02g~B*35:03g~C*04:01g~DRB1*13:01g~DQB1*06:03g	0.000648343
A*11:01g~B*15:01g~C*04:01g~DRB1*15:06~DQB1*05:02g	0.000710789		A*31:01g~B*35:03g~C*04:01g~DRB1*13:01g~DQB1*06:03g	0.00087		A*11:01g~B*44:03g~C*05:01g~DRB1*07:01g~DQB1*02:01g	0.000723782		A*24:02g~B*15:25g~C*07:26g~DRB1*15:01g~DQB1*06:01g	0.000763204		A*02:11g~B*52:01g~C*12:02g~DRB1*04:03g~DQB1*03:02g	0.000813672		A*11:01g~B*18:01g~C*07:01g~DRB1*15:01g~DQB1*06:01g	0.000754523		A*24:02g~B*40:06g~C*12:02g~DRB1*14:04g~DQB1*05:03g	0.000789455		A*32:01g~B*52:01g~C*12:02g~DRB1*15:02g~DQB1*06:01g	0.000828829		A*68:01g~B*18:01g~C*12:03g~DRB1*11:04g~DQB1*03:01g	0.000722956			A*68:01g~B*52:01g~C*12:02g~DRB1*04:03g~DQB1*03:02g	0.000734286			A*24:02g~B*35:01g~C*04:01g~DRB1*04:03g~DQB1*03:02g	0.000641648		A*68:01g~B*07:02g~C*07:02g~DRB1*15:01g~DQB1*05:02g	0.000639479
A*24:02g~B*35:03g~C*12:03g~DRB1*14:01g~DQB1*05:03g	0.000710741		A*24:02g~B*58:01g~C*03:02g~DRB1*03:01g~DQB1*02:01g	0.000868738		A*02:11g~B*52:01g~C*12:02g~DRB1*15:02g~DQB1*06:01g	0.000723429		A*02:01g~B*15:01g~C*04:01g~DRB1*15:02g~DQB1*06:01g	0.000752545		A*33:03g~B*58:01g~C*03:02g~DRB1*04:03g~DQB1*03:02g	0.00081224		A*32:01g~B*35:01g~C*04:01g~DRB1*15:01g~DQB1*06:01g	0.000753996		A*03:01g~B*35:01g~C*04:01g~DRB1*15:01g~DQB1*06:01g	0.000787806		A*24:02g~B*35:01g~C*04:01g~DRB1*04:03g~DQB1*03:02g	0.00082179		A*01:01g~B*50:01g~C*06:02g~DRB1*03:01g~DQB1*02:01g	0.000722394			A*33:01g~B*14:02g~C*08:02g~DRB1*01:02g~DQB1*05:01g	0.000734035			A*02:11g~B*40:06g~C*12:02g~DRB1*15:01g~DQB1*06:01g	0.000638019		A*24:02g~B*35:03g~C*04:01g~DRB1*11:01g~DQB1*03:01g	0.000639285
A*33:03g~B*40:06g~C*15:02g~DRB1*14:04g~DQB1*05:03g	0.00070788		A*68:01g~B*44:03g~C*07:01g~DRB1*07:01g~DQB1*02:01g	0.000850554		A*01:01g~B*37:01g~C*06:02g~DRB1*14:04g~DQB1*05:03g	0.000723097		A*11:01g~B*49:01g~C*07:01g~DRB1*15:02g~DQB1*05:03g	0.000750018		A*32:01g~B*51:01g~C*16:02g~DRB1*04:06g~DQB1*04:02g	0.000807099		A*24:02g~B*35:03g~C*04:01g~DRB1*14:04g~DQB1*05:03g	0.00075228		A*32:01g~B*35:03g~C*04:01g~DRB1*13:01g~DQB1*06:03g	0.000786235		A*26:01g~B*55:01g~C*01:02g~DRB1*14:04g~DQB1*05:03g	0.000818235		A*24:02g~B*07:02g~C*07:02g~DRB1*14:04g~DQB1*05:03g	0.000719658			A*68:01g~B*52:01g~C*12:02g~DRB1*14:04g~DQB1*05:03g	0.000729167			A*68:01g~B*51:01g~C*14:02g~DRB1*04:03g~DQB1*03:02g	0.000629648		A*31:01g~B*35:01g~C*04:01g~DRB1*01:01g~DQB1*05:01g	0.000638539
A*02:03g~B*44:03g~C*07:01g~DRB1*07:01g~DQB1*02:01g	0.00070547		A*03:01g~B*55:01g~C*01:02g~DRB1*10:01g~DQB1*05:01g	0.000848389		A*03:01g~B*35:03g~C*04:01g~DRB1*14:04g~DQB1*05:03g	0.000722232		A*26:01g~B*08:01g~C*07:02g~DRB1*14:04g~DQB1*05:03g	0.000747671		A*11:01g~B*35:03g~C*07:02g~DRB1*08:03g~DQB1*03:01g	0.000805356		A*24:02g~B*51:01g~C*16:02g~DRB1*01:01g~DQB1*05:01g	0.000748945		A*68:01g~B*40:06g~C*15:02g~DRB1*15:02g~DQB1*06:01g	0.000785877		A*68:01g~B*57:01g~C*06:02g~DRB1*07:01g~DQB1*03:03g	0.000814975		A*68:01g~B*51:01g~C*14:02g~DRB1*11:01g~DQB1*03:01g	0.000703685			A*01:01g~B*50:01g~C*06:02g~DRB1*03:01g~DQB1*02:01g	0.000727259			A*01:01g~B*51:01g~C*14:02g~DRB1*13:01g~DQB1*06:03g	0.000626984		A*02:11g~B*52:01g~C*12:02g~DRB1*04:03g~DQB1*03:02g	0.000635947
A*33:03g~B*13:01g~C*04:03g~DRB1*12:02g~DQB1*03:01g	0.000704984		A*11:01g~B*39:01g~C*12:03g~DRB1*13:01g~DQB1*06:03g	0.000846546		A*11:01g~B*35:03g~C*04:01g~DRB1*15:01g~DQB1*06:01g	0.00071891		A*33:03g~B*58:01g~C*03:02g~DRB1*11:01g~DQB1*03:01g	0.00074237		A*01:01g~B*13:01g~C*04:03g~DRB1*15:01g~DQB1*06:01g	0.000803893		A*30:02g~B*53:01g~C*04:01g~DRB1*14:06~DQB1*03:01g	0.000734484		A*11:01g~B*35:01g~C*04:01g~DRB1*13:01g~DQB1*06:03g	0.000781657		A*24:02g~B*13:02g~C*06:02g~DRB1*07:01g~DQB1*02:01g	0.00080944		A*02:01g~B*15:01g~C*03:03g~DRB1*13:01g~DQB1*06:03g	0.000700137			A*24:02g~B*40:06g~C*01:02g~DRB1*15:01g~DQB1*06:01g	0.00072539			A*33:03g~B*44:03g~C*07:01g~DRB1*11:01g~DQB1*03:01g	0.000623943		A*01:01g~B*37:01g~C*06:02g~DRB1*07:01g~DQB1*03:03g	0.000634893
A*03:01g~B*35:03g~C*04:01g~DRB1*11:01g~DQB1*03:01g	0.000699997		A*11:01g~B*18:01g~C*07:02g~DRB1*15:02g~DQB1*06:01g	0.000845513		A*01:01g~B*51:01g~C*16:02g~DRB1*01:01g~DQB1*05:01g	0.000716734		A*24:02g~B*35:03g~C*04:01g~DRB1*15:02g~DQB1*06:01g	0.000737013		A*68:01g~B*57:01g~C*06:02g~DRB1*07:01g~DQB1*03:03g	0.000803619		A*24:02g~B*35:02g~C*04:01g~DRB1*11:04g~DQB1*03:01g	0.000726736		A*24:02g~B*40:06g~C*12:04~DRB1*14:04g~DQB1*05:03g	0.00077822		A*24:02g~B*07:02g~C*07:02g~DRB1*10:01g~DQB1*05:01g	0.000804552		A*33:03g~B*58:01g~C*03:02g~DRB1*04:03g~DQB1*03:02g	0.000694192			A*03:01g~B*40:06g~C*15:02g~DRB1*03:01g~DQB1*02:01g	0.000725287			A*33:03g~B*40:06g~C*15:02g~DRB1*15:02g~DQB1*06:01g	0.000622711		A*02:01g~B*40:06g~C*15:02g~DRB1*14:04g~DQB1*05:03g	0.000633108
A*68:01g~B*35:01g~C*04:01g~DRB1*15:02g~DQB1*06:01g	0.000694346		A*68:01g~B*15:18g~C*07:04g~DRB1*04:01g~DQB1*03:02g	0.000841581		A*03:01g~B*08:01g~C*07:02g~DRB1*03:01g~DQB1*02:01g	0.000713792		A*01:01g~B*37:01g~C*06:02g~DRB1*07:01g~DQB1*03:03g	0.000735806		A*11:01g~B*13:01g~C*04:03g~DRB1*14:04g~DQB1*05:03g	0.000802521		A*02:11g~B*35:03g~C*04:01g~DRB1*15:01g~DQB1*06:01g	0.000722146		A*24:02g~B*40:06g~C*03:04g~DRB1*14:04g~DQB1*05:03g	0.000777372		A*01:01g~B*57:01g~C*06:02g~DRB1*10:01g~DQB1*05:01g	0.000804529		A*11:01g~B*35:03g~C*04:01g~DRB1*07:01g~DQB1*02:01g	0.000692777			A*02:06g~B*51:01g~C*16:02g~DRB1*13:01g~DQB1*06:03g	0.000719682			A*26:01g~B*44:03g~C*07:01g~DRB1*07:01g~DQB1*02:01g	0.000621805		A*33:03g~B*58:01g~C*03:02g~DRB1*04:03g~DQB1*03:02g	0.000632076
A*68:01g~B*52:01g~C*12:02g~DRB1*11:01g~DQB1*03:01g	0.000690771		A*68:01g~B*35:03g~C*04:01g~DRB1*15:02g~DQB1*06:01g	0.00083734		A*01:01g~B*58:01g~C*03:02g~DRB1*03:01g~DQB1*02:01g	0.000711122		A*24:02g~B*40:06g~C*14:02g~DRB1*14:04g~DQB1*05:03g	0.000734959		A*68:01g~B*51:01g~C*07:01g~DRB1*01:01g~DQB1*05:01g	0.000801426		A*02:11g~B*40:06g~C*12:02g~DRB1*15:02g~DQB1*06:01g	0.000718772		A*02:11g~B*18:01g~C*07:01g~DRB1*14:04g~DQB1*05:03g	0.000770943		A*24:02g~B*35:01g~C*04:01g~DRB1*07:01g~DQB1*03:03g	0.000804338		A*68:01g~B*52:01g~C*12:02g~DRB1*15:02g~DQB1*06:01g	0.000692723			A*68:01g~B*37:01g~C*06:02g~DRB1*10:01g~DQB1*05:01g	0.000717871			A*11:01g~B*18:01g~C*07:01g~DRB1*04:03g~DQB1*03:02g	0.000621054		A*26:01g~B*55:01g~C*01:02g~DRB1*14:04g~DQB1*05:03g	0.000626775
A*33:03g~B*58:01g~C*03:02g~DRB1*12:02g~DQB1*03:01g	0.000686034		A*68:01g~B*08:01g~C*07:02g~DRB1*15:01g~DQB1*06:01g	0.000825992		A*11:01g~B*35:03g~C*04:01g~DRB1*10:01g~DQB1*05:01g	0.000702723		A*24:02g~B*40:06g~C*15:02g~DRB1*15:01g~DQB1*06:02g	0.000734653		A*24:02g~B*48:04g~C*08:01g~DRB1*12:02g~DQB1*03:01g	0.000800207		A*29:01g~B*55:01g~C*01:02g~DRB1*14:04g~DQB1*05:03g	0.000718396		A*68:01g~B*08:01g~C*07:02g~DRB1*03:01g~DQB1*02:01g	0.000769332		A*30:01g~B*13:02g~C*06:02g~DRB1*10:01g~DQB1*05:01g	0.00080322		A*24:02g~B*13:02g~C*06:02g~DRB1*07:01g~DQB1*02:01g	0.000691647			A*01:01g~B*40:06g~C*15:02g~DRB1*14:04g~DQB1*05:03g	0.000714402			A*24:07g~B*52:01g~C*12:02g~DRB1*10:01g~DQB1*05:01g	0.000618153		A*02:11g~B*40:06g~C*15:02g~DRB1*13:01g~DQB1*06:03g	0.000619115
A*24:02g~B*55:01g~C*03:03g~DRB1*14:04g~DQB1*05:03g	0.00067849		A*01:01g~B*37:01g~C*06:02g~DRB1*03:01g~DQB1*02:01g	0.000824581		A*68:01g~B*27:05g~C*02:02g~DRB1*04:03g~DQB1*03:02g	0.000698813		A*24:02g~B*07:02g~C*07:02g~DRB1*13:01g~DQB1*06:03g	0.000734558		A*11:01g~B*55:01g~C*01:02g~DRB1*04:01g~DQB1*03:01g	0.000796333		A*24:02g~B*55:01g~C*01:02g~DRB1*15:02g~DQB1*06:01g	0.000713368		A*02:01g~B*35:01g~C*04:01g~DRB1*15:02g~DQB1*06:01g	0.000768808		A*03:01g~B*52:01g~C*12:02g~DRB1*15:02g~DQB1*06:01g	0.000800388		A*01:01g~B*57:01g~C*06:02g~DRB1*10:01g~DQB1*05:01g	0.000691632			A*24:02g~B*35:03g~C*12:03g~DRB1*14:04g~DQB1*05:03g	0.000712641			A*03:01g~B*37:01g~C*06:02g~DRB1*10:01g~DQB1*05:01g	0.000617695		A*68:01g~B*08:01g~C*07:02g~DRB1*03:01g~DQB1*02:01g	0.000617656
A*11:01g~B*27:05g~C*02:02g~DRB1*15:02g~DQB1*06:01g	0.000674338		A*11:01g~B*35:01g~C*04:01g~DRB1*11:01g~DQB1*03:01g	0.0008226		A*02:03g~B*38:02g~C*07:02g~DRB1*15:04g~DQB1*05:02g	0.000695197		A*01:01g~B*57:01g~C*06:02g~DRB1*11:01g~DQB1*03:01g	0.000728377		A*24:02g~B*35:03g~C*12:03g~DRB1*11:01g~DQB1*03:01g	0.000794848		A*11:01g~B*35:03g~C*04:01g~DRB1*15:01g~DQB1*06:01g	0.000712206		A*02:03g~B*38:02g~C*07:02g~DRB1*15:02g~DQB1*06:01g	0.00076553		A*01:01g~B*13:01g~C*04:03g~DRB1*15:02g~DQB1*06:01g	0.000799466		A*11:01g~B*35:03g~C*12:03g~DRB1*13:01g~DQB1*06:03g	0.000689604			A*33:03g~B*58:01g~C*03:02g~DRB1*13:01g~DQB1*06:03g	0.000708799			A*33:03g~B*40:06g~C*15:02g~DRB1*14:04g~DQB1*05:03g	0.000613864		A*24:03g~B*51:06~C*12:04~DRB1*15:02g~DQB1*06:01g	0.000614777
A*33:03g~B*44:03g~C*07:01g~DRB1*15:06~DQB1*05:02g	0.000673737		A*01:01g~B*51:01g~C*15:04g~DRB1*11:01g~DQB1*03:01g	0.000821407		A*11:01g~B*40:06g~C*15:02g~DRB1*15:02g~DQB1*06:01g	0.000691465		A*68:01g~B*37:01g~C*06:02g~DRB1*10:01g~DQB1*05:01g	0.000728026		A*24:02g~B*35:03g~C*04:01g~DRB1*07:01g~DQB1*02:01g	0.000780223		A*24:02g~B*38:02g~C*07:02g~DRB1*15:04g~DQB1*05:02g	0.000710965		A*31:01g~B*35:03g~C*04:01g~DRB1*11:01g~DQB1*03:01g	0.000759684		A*24:02g~B*35:03g~C*04:01g~DRB1*11:01g~DQB1*03:01g	0.000794305		A*11:01g~B*51:01g~C*14:02g~DRB1*14:04g~DQB1*05:03g	0.000686695			A*26:01g~B*15:18g~C*07:04g~DRB1*04:03g~DQB1*03:02g	0.000706738			A*03:01g~B*08:01g~C*07:02g~DRB1*03:01g~DQB1*02:01g	0.00061172		A*24:02g~B*52:01g~C*12:02g~DRB1*15:01g~DQB1*06:01g	0.000613896
A*01:01g~B*15:02g~C*08:01g~DRB1*15:02g~DQB1*05:01g	0.000673331		A*01:01g~B*07:02g~C*07:02g~DRB1*15:02g~DQB1*06:01g	0.000820863		A*24:02g~B*15:02g~C*08:01g~DRB1*12:02g~DQB1*03:01g	0.00068988		A*24:02g~B*40:06g~C*12:02g~DRB1*14:04g~DQB1*05:03g	0.000727415		A*68:01g~B*55:01g~C*01:02g~DRB1*13:01g~DQB1*06:03g	0.000778656		A*02:06g~B*13:01g~C*04:03g~DRB1*12:02g~DQB1*03:01g	0.000703431		A*33:03g~B*58:01g~C*03:02g~DRB1*13:01g~DQB1*06:03g	0.000759339		A*33:03g~B*44:03g~C*07:01g~DRB1*14:04g~DQB1*05:03g	0.000785942		A*68:01g~B*35:03g~C*04:01g~DRB1*07:01g~DQB1*02:01g	0.000682207			A*02:01g~B*07:02g~C*07:02g~DRB1*04:02g~DQB1*03:02g	0.000705703			A*01:01g~B*13:01g~C*04:03g~DRB1*15:01g~DQB1*06:01g	0.000611163		A*01:01g~B*37:01g~C*06:02g~DRB1*13:01g~DQB1*06:03g	0.000611017
A*11:01g~B*15:25g~C*04:03g~DRB1*04:05g~DQB1*04:02g	0.000670719		A*02:03g~B*15:02g~C*08:01g~DRB1*11:01g~DQB1*03:01g	0.000818552		A*02:11g~B*51:01g~C*14:02g~DRB1*14:04g~DQB1*05:03g	0.00068942		A*11:01g~B*35:01g~C*04:01g~DRB1*13:01g~DQB1*06:03g	0.000725247		A*02:11g~B*15:02g~C*08:01g~DRB1*15:02g~DQB1*05:02g	0.000772991		A*03:01g~B*44:03g~C*07:01g~DRB1*07:01g~DQB1*02:01g	0.000702896		A*01:01g~B*37:01g~C*06:02g~DRB1*07:01g~DQB1*02:01g	0.000757572		A*11:01g~B*52:01g~C*12:02g~DRB1*04:04g~DQB1*03:02g	0.000784309		A*01:01g~B*40:06g~C*06:02g~DRB1*13:01g~DQB1*06:03g	0.00067775			A*02:01g~B*07:02g~C*07:02g~DRB1*15:01g~DQB1*06:02g	0.000701137			A*23:01g~B*41:01g~C*17:01g~DRB1*07:01g~DQB1*02:01g	0.000611007		A*11:01g~B*51:01g~C*14:02g~DRB1*15:02g~DQB1*06:01g	0.000610008
A*03:01g~B*35:01g~C*04:01g~DRB1*07:01g~DQB1*02:01g	0.000664572		A*26:01g~B*40:06g~C*15:02g~DRB1*15:01g~DQB1*06:01g	0.000805299		A*01:01g~B*40:06g~C*07:02g~DRB1*15:01g~DQB1*06:01g	0.000686606		A*33:03g~B*58:01g~C*03:02g~DRB1*07:01g~DQB1*02:01g	0.000717918		A*24:02g~B*07:02g~C*07:02g~DRB1*14:04g~DQB1*05:03g	0.000768946		A*33:03g~B*58:01g~C*03:02g~DRB1*07:01g~DQB1*03:03g	0.000702327		A*24:02g~B*51:01g~C*14:02g~DRB1*14:04g~DQB1*05:03g	0.000752745		A*26:01g~B*52:01g~C*12:02g~DRB1*15:02g~DQB1*06:01g	0.000776077		A*32:01g~B*08:01g~C*07:02g~DRB1*03:01g~DQB1*02:01g	0.000677279			A*11:01g~B*44:02g~C*05:01g~DRB1*11:04g~DQB1*03:01g	0.000695026			A*02:11g~B*40:06g~C*15:02g~DRB1*04:03g~DQB1*03:02g	0.000610637		A*24:02g~B*51:06~C*12:04~DRB1*12:02g~DQB1*03:01g	0.000606614
A*33:03g~B*15:32g~C*12:03g~DRB1*12:02g~DQB1*03:01g	0.000663709		A*33:01g~B*14:02g~C*08:02g~DRB1*01:02g~DQB1*05:01g	0.000803729		A*33:03g~B*35:03g~C*04:01g~DRB1*11:01g~DQB1*03:01g	0.000682838		A*02:11g~B*51:01g~C*14:02g~DRB1*04:03g~DQB1*03:02g	0.000717666		A*11:01g~B*40:06g~C*15:02g~DRB1*03:01g~DQB1*02:01g	0.000767934		A*24:02g~B*35:03g~C*04:01g~DRB1*10:01g~DQB1*05:01g	0.000702193		A*02:01g~B*40:06g~C*15:02g~DRB1*15:02g~DQB1*06:01g	0.000746424		A*24:03g~B*40:06g~C*08:01g~DRB1*12:02g~DQB1*03:01g	0.000774793		A*31:01g~B*44:03g~C*07:01g~DRB1*07:01g~DQB1*02:01g	0.000677091			A*24:02g~B*07:02g~C*07:02g~DRB1*10:01g~DQB1*05:01g	0.000692901			A*24:02g~B*58:01g~C*03:02g~DRB1*13:02g~DQB1*06:09g	0.000594568		A*26:63~B*35:03g~C*04:01g~DRB1*11:01g~DQB1*03:01g	0.000602499
A*11:01g~B*35:03g~C*04:01g~DRB1*04:03g~DQB1*03:02g	0.000659172		A*02:01g~B*15:01g~C*12:03g~DRB1*14:05~DQB1*05:03g	0.000803729		A*68:01g~B*51:01g~C*14:02g~DRB1*15:02g~DQB1*06:01g	0.000682746		A*24:03g~B*51:06~C*12:04~DRB1*15:02g~DQB1*06:01g	0.000717131		A*24:07g~B*52:01g~C*12:02g~DRB1*04:04g~DQB1*03:02g	0.000764146		A*01:01g~B*51:01g~C*14:02g~DRB1*13:01g~DQB1*06:03g	0.000698748		A*02:11g~B*51:01g~C*15:02g~DRB1*15:02g~DQB1*06:01g	0.000741104		A*26:01g~B*35:03g~C*16:02g~DRB1*11:01g~DQB1*03:01g	0.000773669		A*11:01g~B*07:02g~C*07:02g~DRB1*10:01g~DQB1*05:01g	0.000675906			A*03:01g~B*35:03g~C*04:01g~DRB1*08:01g~DQB1*04:02g	0.000691075			A*02:01g~B*07:02g~C*07:02g~DRB1*15:01g~DQB1*06:02g	0.000593133		A*02:01g~B*52:01g~C*12:02g~DRB1*04:03g~DQB1*03:02g	0.000599592
A*33:03g~B*40:06g~C*15:02g~DRB1*15:02g~DQB1*06:01g	0.000657784		A*68:01g~B*51:01g~C*04:01g~DRB1*04:03g~DQB1*03:02g	0.000803729		A*01:01g~B*35:01g~C*04:01g~DRB1*15:02g~DQB1*06:01g	0.000676601		A*26:01g~B*51:01g~C*16:02g~DRB1*04:03g~DQB1*03:02g	0.000714027		A*11:01g~B*52:01g~C*12:02g~DRB1*15:01g~DQB1*06:01g	0.000755511		A*11:01g~B*40:06g~C*07:02g~DRB1*15:01g~DQB1*06:01g	0.000698172		A*24:02g~B*51:01g~C*15:02g~DRB1*08:03g~DQB1*03:01g	0.000737903		A*11:01g~B*52:01g~C*12:02g~DRB1*07:01g~DQB1*03:03g	0.000771057		A*03:01g~B*51:01g~C*14:02g~DRB1*13:01g~DQB1*06:03g	0.000674086			A*24:02g~B*55:01g~C*01:02g~DRB1*14:04g~DQB1*05:03g	0.000687183			A*68:01g~B*35:03g~C*04:01g~DRB1*14:04g~DQB1*05:03g	0.000589981		A*01:01g~B*27:05g~C*02:02g~DRB1*04:04g~DQB1*03:02g	0.000599123
A*68:01g~B*35:03g~C*04:01g~DRB1*10:01g~DQB1*05:01g	0.000656856		A*32:01g~B*55:01g~C*01:02g~DRB1*13:01g~DQB1*06:03g	0.000801506		A*11:01g~B*07:05g~C*07:02g~DRB1*15:01g~DQB1*06:01g	0.000676047		A*11:01g~B*52:01g~C*12:02g~DRB1*07:01g~DQB1*02:01g	0.000713902		A*02:01g~B*40:06g~C*01:02g~DRB1*15:01g~DQB1*06:01g	0.000755127		A*11:01g~B*51:01g~C*14:02g~DRB1*14:04g~DQB1*05:03g	0.000697339		A*33:03g~B*58:01g~C*03:02g~DRB1*11:01g~DQB1*03:01g	0.000736339		A*02:01g~B*35:03g~C*04:01g~DRB1*13:01g~DQB1*06:03g	0.000766978		A*02:01g~B*40:06g~C*15:02g~DRB1*15:02g~DQB1*06:01g	0.000670361			A*01:01g~B*07:02g~C*07:02g~DRB1*15:02g~DQB1*06:01g	0.000687097			A*31:01g~B*35:03g~C*04:01g~DRB1*15:02g~DQB1*06:01g	0.000588489		A*33:03g~B*58:01g~C*03:02g~DRB1*10:01g~DQB1*05:01g	0.000592822
A*11:01g~B*35:03g~C*04:01g~DRB1*14:01g~DQB1*05:03g	0.000656728		A*23:01g~B*44:03g~C*04:01g~DRB1*07:01g~DQB1*02:01g	0.000800809		A*68:01g~B*35:03g~C*04:01g~DRB1*13:01g~DQB1*06:03g	0.000663025		A*68:01g~B*35:03g~C*04:01g~DRB1*13:01g~DQB1*06:03g	0.000713157		A*02:01g~B*37:01g~C*06:02g~DRB1*10:01g~DQB1*05:01g	0.000755028		A*11:01g~B*35:01g~C*04:01g~DRB1*15:02g~DQB1*05:03g	0.000691112		A*01:01g~B*58:01g~C*03:02g~DRB1*13:02g~DQB1*06:09g	0.000734465		A*68:01g~B*18:01g~C*07:01g~DRB1*15:01g~DQB1*06:01g	0.000764816		A*31:01g~B*51:01g~C*16:02g~DRB1*13:01g~DQB1*06:03g	0.000668759			A*11:01g~B*55:01g~C*01:02g~DRB1*13:01g~DQB1*06:03g	0.000682561			A*24:07g~B*35:05g~C*04:01g~DRB1*12:02g~DQB1*03:01g	0.000587692		A*02:11g~B*40:06g~C*15:02g~DRB1*07:01g~DQB1*03:03g	0.000589966
A*24:07g~B*52:01g~C*12:02g~DRB1*15:02g~DQB1*06:01g	0.000656713		A*11:01g~B*18:01g~C*07:01g~DRB1*15:01g~DQB1*06:01g	0.000800466		A*68:01g~B*40:06g~C*15:02g~DRB1*14:04g~DQB1*05:03g	0.000658348		A*11:01g~B*35:03g~C*12:03g~DRB1*13:01g~DQB1*06:03g	0.000704671		A*24:02g~B*07:05g~C*07:02g~DRB1*15:01g~DQB1*06:02g	0.000752934		A*11:01g~B*44:03g~C*05:01g~DRB1*07:01g~DQB1*02:01g	0.000686185		A*01:01g~B*40:06g~C*15:02g~DRB1*15:02g~DQB1*06:01g	0.000733801		A*68:01g~B*15:18g~C*07:04g~DRB1*07:01g~DQB1*02:01g	0.000762583		A*01:01g~B*57:01g~C*06:02g~DRB1*03:01g~DQB1*02:01g	0.000666601			A*11:01g~B*40:01g~C*03:04g~DRB1*15:02g~DQB1*06:01g	0.000682414			A*03:01g~B*51:01g~C*14:02g~DRB1*13:01g~DQB1*06:03g	0.000587265		A*24:02g~B*07:02g~C*07:02g~DRB1*13:01g~DQB1*06:03g	0.000587963
A*11:01g~B*13:01g~C*04:03g~DRB1*15:02g~DQB1*06:01g	0.000656438		A*01:01g~B*57:01g~C*06:02g~DRB1*13:01g~DQB1*06:03g	0.000799991		A*02:11g~B*57:01g~C*06:02g~DRB1*07:01g~DQB1*03:03g	0.000657745		A*03:01g~B*51:01g~C*14:02g~DRB1*13:01g~DQB1*06:03g	0.000701498		A*68:01g~B*35:01g~C*04:01g~DRB1*04:03g~DQB1*03:02g	0.000748441		A*31:01g~B*35:03g~C*12:03g~DRB1*13:01g~DQB1*06:03g	0.000685438		A*24:02g~B*40:06g~C*15:02g~DRB1*10:01g~DQB1*05:01g	0.000724954		A*24:02g~B*18:01g~C*07:01g~DRB1*15:01g~DQB1*06:01g	0.000759586		A*26:01g~B*08:01g~C*07:02g~DRB1*13:01g~DQB1*06:03g	0.000663271			A*24:02g~B*40:01g~C*12:03g~DRB1*14:04g~DQB1*05:03g	0.000681838			A*01:01g~B*37:01g~C*06:02g~DRB1*07:01g~DQB1*02:01g	0.000586192		A*01:01g~B*37:01g~C*06:02g~DRB1*04:03g~DQB1*03:02g	0.000586314
A*68:01g~B*40:06g~C*15:02g~DRB1*15:02g~DQB1*06:01g	0.000648552		A*24:02g~B*15:05~C*03:03g~DRB1*15:02g~DQB1*05:03g	0.000793238		A*24:02g~B*35:03g~C*04:01g~DRB1*04:03g~DQB1*03:02g	0.000652693		A*24:02g~B*40:06g~C*15:02g~DRB1*13:01g~DQB1*06:03g	0.000694879		A*24:02g~B*40:06g~C*12:02g~DRB1*11:01g~DQB1*03:01g	0.00074162		A*11:01g~B*35:01g~C*04:01g~DRB1*10:01g~DQB1*05:01g	0.000684482		A*33:03g~B*37:01g~C*06:02g~DRB1*10:01g~DQB1*05:01g	0.000724853		A*11:01g~B*52:01g~C*12:02g~DRB1*15:01g~DQB1*06:01g	0.000757718		A*11:01g~B*40:06g~C*15:02g~DRB1*11:01g~DQB1*03:01g	0.00065976			A*02:06g~B*15:02g~C*08:01g~DRB1*15:01g~DQB1*06:01g	0.000680715			A*02:11g~B*40:06g~C*15:02g~DRB1*07:01g~DQB1*02:01g	0.000584887		A*02:11g~B*51:01g~C*07:02g~DRB1*15:01g~DQB1*06:01g	0.000586295
A*24:02g~B*37:01g~C*06:02g~DRB1*10:01g~DQB1*05:01g	0.000646293		A*01:01g~B*15:17g~C*07:01g~DRB1*13:02g~DQB1*06:03g	0.000787682		A*11:01g~B*40:01g~C*12:03g~DRB1*15:02g~DQB1*06:01g	0.000651978		A*03:01g~B*57:01g~C*06:02g~DRB1*07:01g~DQB1*03:03g	0.000690474		A*02:01g~B*35:01g~C*04:01g~DRB1*13:01g~DQB1*06:03g	0.000740523		A*11:01g~B*35:01g~C*04:01g~DRB1*07:01g~DQB1*02:01g	0.000682153		A*31:01g~B*58:01g~C*03:02g~DRB1*03:01g~DQB1*02:01g	0.000723204		A*01:01g~B*40:06g~C*12:02g~DRB1*15:01g~DQB1*06:01g	0.000754937		A*33:03g~B*44:03g~C*07:01g~DRB1*14:04g~DQB1*05:03g	0.000657251			A*23:01g~B*44:03g~C*04:01g~DRB1*07:01g~DQB1*02:01g	0.000673105			A*68:01g~B*08:01g~C*07:02g~DRB1*03:01g~DQB1*02:01g	0.000584455		A*11:01g~B*35:03g~C*04:01g~DRB1*14:01g~DQB1*05:03g	0.000586192
A*11:01g~B*35:01g~C*04:01g~DRB1*10:01g~DQB1*05:01g	0.000644704		A*24:02g~B*35:03g~C*04:01g~DRB1*11:01g~DQB1*03:01g	0.000775893		A*02:03g~B*15:02g~C*08:01g~DRB1*15:02g~DQB1*05:01g	0.000651296		A*03:01g~B*35:01g~C*04:01g~DRB1*15:02g~DQB1*05:03g	0.000689444		A*24:02g~B*07:05g~C*07:02g~DRB1*04:05g~DQB1*04:02g	0.000739798		A*68:01g~B*57:01g~C*06:02g~DRB1*07:01g~DQB1*03:03g	0.000681737		A*24:02g~B*35:01g~C*04:01g~DRB1*14:04g~DQB1*05:03g	0.000722934		A*02:11g~B*07:05g~C*07:02g~DRB1*14:04g~DQB1*05:03g	0.000754309		A*24:02g~B*15:01g~C*01:02g~DRB1*15:01g~DQB1*06:01g	0.000656423			A*01:01g~B*40:01g~C*12:03g~DRB1*15:02g~DQB1*06:01g	0.000671681			A*33:03g~B*58:01g~C*03:02g~DRB1*01:01g~DQB1*05:01g	0.000584022		A*11:01g~B*40:01g~C*12:03g~DRB1*15:02g~DQB1*06:01g	0.000586044
A*11:01g~B*07:02g~C*07:02g~DRB1*01:01g~DQB1*05:01g	0.00064456		A*24:07g~B*52:01g~C*12:02g~DRB1*11:01g~DQB1*03:01g	0.000768714		A*24:03g~B*18:01g~C*12:03g~DRB1*11:04g~DQB1*03:01g	0.000650012		A*31:01g~B*35:03g~C*04:01g~DRB1*15:02g~DQB1*06:01g	0.000684038		A*02:06g~B*15:02g~C*08:01g~DRB1*15:01g~DQB1*06:01g	0.000739521		A*24:02g~B*15:25g~C*07:26g~DRB1*16:02g~DQB1*05:02g	0.00067867		A*24:02g~B*07:02g~C*07:02g~DRB1*14:04g~DQB1*05:03g	0.000720102		A*24:02g~B*51:01g~C*14:02g~DRB1*15:01g~DQB1*06:01g	0.000752797		A*24:02g~B*15:01g~C*04:01g~DRB1*15:06~DQB1*05:02g	0.000654526			A*68:01g~B*15:01g~C*03:03g~DRB1*14:04g~DQB1*05:03g	0.000670549			A*02:11g~B*35:03g~C*04:01g~DRB1*14:04g~DQB1*05:03g	0.000583171		A*24:02g~B*07:05g~C*07:02g~DRB1*14:04g~DQB1*05:03g	0.000584369
A*33:03g~B*15:32g~C*12:03g~DRB1*15:02g~DQB1*06:01g	0.000642246		A*01:01g~B*35:01g~C*04:01g~DRB1*13:01g~DQB1*06:03g	0.000762466		A*03:01g~B*35:01g~C*04:01g~DRB1*15:02g~DQB1*06:01g	0.00064893		A*24:02g~B*35:01g~C*04:01g~DRB1*13:01g~DQB1*06:03g	0.0006766		A*24:02g~B*52:01g~C*12:02g~DRB1*07:01g~DQB1*03:03g	0.00073654		A*11:01g~B*15:02g~C*08:01g~DRB1*14:04g~DQB1*05:03g	0.00067474		A*68:01g~B*40:06g~C*15:02g~DRB1*15:01g~DQB1*06:01g	0.000716168		A*11:01g~B*35:03g~C*04:01g~DRB1*08:02g~DQB1*03:02g	0.000750061		A*03:01g~B*35:03g~C*12:03g~DRB1*11:01g~DQB1*03:01g	0.000653168			A*03:01g~B*37:01g~C*06:02g~DRB1*10:01g~DQB1*05:01g	0.000667182			A*11:01g~B*35:01g~C*04:01g~DRB1*11:01g~DQB1*03:01g	0.00058285		A*68:01g~B*52:01g~C*12:02g~DRB1*14:04g~DQB1*05:03g	0.000582172
A*68:01g~B*27:07g~C*15:02g~DRB1*11:01g~DQB1*03:01g	0.00063857		A*11:01g~B*35:01g~C*04:01g~DRB1*14:04g~DQB1*05:03g	0.000762384		A*01:01g~B*55:01g~C*01:02g~DRB1*11:01g~DQB1*03:01g	0.000648437		A*11:01g~B*40:06g~C*04:03g~DRB1*15:01g~DQB1*06:01g	0.000675676		A*02:01g~B*35:01g~C*04:01g~DRB1*15:02g~DQB1*06:01g	0.00073255		A*01:01g~B*18:01g~C*06:02g~DRB1*04:03g~DQB1*03:02g	0.000671097		A*01:01g~B*07:02g~C*07:02g~DRB1*10:01g~DQB1*05:01g	0.000708575		A*01:01g~B*35:03g~C*12:03g~DRB1*13:01g~DQB1*06:03g	0.000749744		A*24:02g~B*07:02g~C*07:02g~DRB1*07:01g~DQB1*02:01g	0.00064962			A*02:01g~B*51:01g~C*01:02g~DRB1*01:01g~DQB1*05:01g	0.000662874			A*03:01g~B*07:05g~C*07:02g~DRB1*15:01g~DQB1*06:01g	0.000581505		A*01:01g~B*37:01g~C*06:02g~DRB1*07:01g~DQB1*02:01g	0.000577521
A*02:03g~B*56:01g~C*01:02g~DRB1*15:02g~DQB1*05:02g	0.000635926		A*68:01g~B*51:01g~C*15:02g~DRB1*13:01g~DQB1*06:03g	0.000758775		A*33:03g~B*40:06g~C*15:02g~DRB1*11:01g~DQB1*03:01g	0.000644863		A*02:11g~B*40:06g~C*15:02g~DRB1*04:03g~DQB1*03:02g	0.00066938		A*33:03g~B*40:06g~C*15:02g~DRB1*14:04g~DQB1*05:03g	0.0007322		A*03:01g~B*07:02g~C*07:02g~DRB1*10:01g~DQB1*05:01g	0.000669909		A*01:01g~B*51:01g~C*16:02g~DRB1*04:03g~DQB1*03:02g	0.000702868		A*02:06g~B*15:02g~C*08:01g~DRB1*14:04g~DQB1*05:03g	0.000748227		A*11:01g~B*35:01g~C*04:01g~DRB1*03:01g~DQB1*02:01g	0.000647754			A*11:01g~B*40:06g~C*15:02g~DRB1*16:02g~DQB1*05:02g	0.000662022			A*33:03g~B*58:01g~C*03:02g~DRB1*13:01g~DQB1*06:03g	0.000581314		A*11:01g~B*52:01g~C*12:02g~DRB1*07:01g~DQB1*02:01g	0.000577422
A*31:12~B*07:02g~C*07:02g~DRB1*04:03g~DQB1*03:02g	0.000634786		A*02:01g~B*35:03g~C*04:01g~DRB1*11:01g~DQB1*03:01g	0.000757902		A*11:01g~B*51:01g~C*14:02g~DRB1*04:03g~DQB1*03:02g	0.000644064		A*32:01g~B*35:01g~C*04:01g~DRB1*01:01g~DQB1*05:01g	0.000668473		A*03:01g~B*07:02g~C*07:02g~DRB1*04:03g~DQB1*03:02g	0.000731798		A*02:01g~B*40:06g~C*15:02g~DRB1*14:04g~DQB1*05:03g	0.000669551		A*11:01g~B*51:01g~C*14:02g~DRB1*13:01g~DQB1*06:03g	0.000701567		A*11:01g~B*51:01g~C*16:02g~DRB1*13:01g~DQB1*06:03g	0.000744837		A*11:01g~B*51:01g~C*14:02g~DRB1*15:01g~DQB1*06:01g	0.000647307			A*26:01g~B*08:01g~C*07:02g~DRB1*10:01g~DQB1*05:01g	0.00065949			A*02:03g~B*38:02g~C*07:02g~DRB1*12:02g~DQB1*03:01g	0.0005812		A*02:11g~B*18:01g~C*07:01g~DRB1*14:04g~DQB1*05:03g	0.000575795
A*33:03g~B*38:02g~C*08:03g~DRB1*10:01g~DQB1*05:01g	0.000634459		A*01:01g~B*35:03g~C*04:01g~DRB1*11:01g~DQB1*03:01g	0.000748195		A*24:02g~B*40:06g~C*12:02g~DRB1*15:01g~DQB1*06:01g	0.000643829		A*24:02g~B*52:01g~C*12:02g~DRB1*15:01g~DQB1*06:01g	0.000665542		A*24:02g~B*40:06g~C*15:02g~DRB1*13:01g~DQB1*06:03g	0.000727798		A*33:03g~B*07:05g~C*15:05g~DRB1*10:01g~DQB1*05:01g	0.000669204		A*31:01g~B*35:03g~C*04:01g~DRB1*07:01g~DQB1*03:03g	0.000699656		A*02:11g~B*52:01g~C*12:02g~DRB1*04:03g~DQB1*03:02g	0.000741749		A*24:02g~B*35:03g~C*04:01g~DRB1*15:01g~DQB1*06:01g	0.000647244			A*68:01g~B*35:01g~C*04:01g~DRB1*15:02g~DQB1*06:01g	0.000658513			A*02:11g~B*18:01g~C*07:01g~DRB1*14:04g~DQB1*05:03g	0.0005804		A*33:03g~B*35:03g~C*04:01g~DRB1*13:01g~DQB1*06:03g	0.000574657
A*68:01g~B*15:02g~C*08:01g~DRB1*12:02g~DQB1*03:01g	0.000633199		A*01:01g~B*51:01g~C*14:02g~DRB1*13:01g~DQB1*06:03g	0.000747196		A*11:01g~B*58:01g~C*03:02g~DRB1*03:01g~DQB1*02:01g	0.000643481		A*24:02g~B*15:02g~C*08:01g~DRB1*12:02g~DQB1*03:01g	0.000663505		A*02:01g~B*40:06g~C*03:04g~DRB1*07:01g~DQB1*02:01g	0.000726414		A*32:01g~B*35:01g~C*04:01g~DRB1*01:01g~DQB1*05:01g	0.000665665		A*33:03g~B*58:01g~C*03:02g~DRB1*14:04g~DQB1*05:03g	0.000694896		A*02:01g~B*40:06g~C*15:02g~DRB1*15:02g~DQB1*06:01g	0.000738154		A*68:01g~B*07:02g~C*07:02g~DRB1*10:01g~DQB1*05:01g	0.000646315			A*24:07g~B*52:01g~C*12:02g~DRB1*14:04g~DQB1*05:03g	0.000658398			A*26:01g~B*55:01g~C*01:02g~DRB1*14:04g~DQB1*05:03g	0.000579613		A*68:01g~B*35:03g~C*04:01g~DRB1*14:04g~DQB1*05:03g	0.00057351
A*33:03g~B*58:01g~C*03:02g~DRB1*07:01g~DQB1*03:03g	0.000626023		A*33:03g~B*44:03g~C*07:01g~DRB1*15:02g~DQB1*06:01g	0.000739424		A*02:01g~B*07:02g~C*07:02g~DRB1*15:01g~DQB1*06:02g	0.000642599		A*26:01g~B*07:02g~C*07:02g~DRB1*15:02g~DQB1*06:01g	0.000661642		A*24:02g~B*40:02g~C*15:02g~DRB1*04:08g~DQB1*03:02g	0.000725596		A*02:11g~B*57:01g~C*06:02g~DRB1*07:01g~DQB1*03:03g	0.000664642		A*24:02g~B*08:01g~C*07:02g~DRB1*03:01g~DQB1*02:01g	0.000691452		A*33:03g~B*57:01g~C*06:02g~DRB1*07:01g~DQB1*03:03g	0.000717445		A*11:01g~B*35:02g~C*04:01g~DRB1*11:04g~DQB1*03:01g	0.000643179			A*24:07g~B*51:01g~C*15:02g~DRB1*04:03g~DQB1*03:02g	0.000658303			A*02:11g~B*52:01g~C*12:02g~DRB1*04:03g~DQB1*03:02g	0.000577974		A*24:02g~B*35:03g~C*12:03g~DRB1*11:01g~DQB1*03:01g	0.000572413
A*24:02g~B*27:07g~C*15:02g~DRB1*11:01g~DQB1*03:01g	0.000624549		A*01:01g~B*35:03g~C*04:01g~DRB1*12:01g~DQB1*03:01g	0.000736796		A*33:03g~B*44:03g~C*07:01g~DRB1*07:01g~DQB1*03:03g	0.000639003		A*68:01g~B*40:06g~C*15:02g~DRB1*15:01g~DQB1*06:01g	0.000654985		A*11:01g~B*51:01g~C*16:02g~DRB1*01:01g~DQB1*05:01g	0.000712661		A*03:01g~B*52:01g~C*12:02g~DRB1*15:02g~DQB1*06:01g	0.000663193		A*33:03g~B*13:02g~C*06:02g~DRB1*07:01g~DQB1*02:01g	0.000687688		A*01:01g~B*13:02g~C*06:02g~DRB1*07:01g~DQB1*02:01g	0.000714625		A*32:01g~B*37:01g~C*06:02g~DRB1*10:01g~DQB1*05:01g	0.000641164			A*01:01g~B*15:17g~C*07:01g~DRB1*15:02g~DQB1*06:01g	0.000657599			A*11:01g~B*35:03g~C*04:01g~DRB1*12:01g~DQB1*03:01g	0.000577648		A*24:02g~B*35:01g~C*04:01g~DRB1*15:02g~DQB1*06:01g	0.000570208
A*31:01g~B*35:01g~C*04:01g~DRB1*15:02g~DQB1*06:01g	0.000617724		A*01:01g~B*40:06g~C*15:02g~DRB1*11:01g~DQB1*03:01g	0.00072801		A*03:02g~B*07:05g~C*15:05g~DRB1*10:01g~DQB1*05:01g	0.000638774		A*33:03g~B*52:01g~C*12:02g~DRB1*04:03g~DQB1*03:02g	0.000652362		A*24:02g~B*07:02g~C*12:03g~DRB1*14:04g~DQB1*05:03g	0.000712221		A*24:02g~B*07:02g~C*07:02g~DRB1*10:01g~DQB1*05:01g	0.000659998		A*24:02g~B*52:01g~C*12:02g~DRB1*13:01g~DQB1*06:03g	0.000685096		A*01:01g~B*56:01g~C*04:01g~DRB1*11:01g~DQB1*03:01g	0.000712554		A*11:01g~B*58:01g~C*03:02g~DRB1*13:02g~DQB1*06:09g	0.000640414			A*24:02g~B*35:03g~C*12:03g~DRB1*11:01g~DQB1*03:01g	0.000656687			A*02:11g~B*51:01g~C*07:02g~DRB1*15:01g~DQB1*06:01g	0.000577152		A*01:01g~B*07:02g~C*07:02g~DRB1*15:02g~DQB1*06:01g	0.000568586
A*02:01g~B*57:01g~C*06:02g~DRB1*07:01g~DQB1*03:03g	0.000616696		A*31:01g~B*35:03g~C*04:01g~DRB1*15:06~DQB1*05:02g	0.000723356		A*33:03g~B*44:03g~C*07:01g~DRB1*03:01g~DQB1*02:01g	0.000638732		A*68:01g~B*40:06g~C*15:02g~DRB1*15:02g~DQB1*06:01g	0.000650814		A*24:02g~B*35:01g~C*04:01g~DRB1*04:01g~DQB1*03:02g	0.000705176		A*24:02g~B*40:06g~C*12:03g~DRB1*15:01g~DQB1*06:48	0.000656552		A*01:01g~B*51:01g~C*14:02g~DRB1*15:02g~DQB1*06:01g	0.000684761		A*68:01g~B*15:18g~C*07:04g~DRB1*10:01g~DQB1*05:01g	0.000712371		A*24:02g~B*18:01g~C*12:03g~DRB1*08:02g~DQB1*04:02g	0.000637891			A*24:02g~B*35:01g~C*04:01g~DRB1*04:03g~DQB1*03:02g	0.000655709			A*24:02g~B*35:03g~C*04:01g~DRB1*11:01g~DQB1*03:01g	0.000576843		A*11:01g~B*40:01g~C*03:04g~DRB1*13:01g~DQB1*06:03g	0.000568104
A*30:01g~B*13:02g~C*06:02g~DRB1*15:02g~DQB1*06:01g	0.000616655		A*68:01g~B*51:06~C*15:02g~DRB1*15:01g~DQB1*06:01g	0.000722439		A*24:02g~B*15:01g~C*03:03g~DRB1*14:04g~DQB1*05:03g	0.00063843		A*32:01g~B*35:01g~C*04:01g~DRB1*14:04g~DQB1*05:03g	0.000646415		A*24:02g~B*40:01g~C*03:04g~DRB1*14:04g~DQB1*05:03g	0.00070422		A*01:01g~B*37:01g~C*06:02g~DRB1*14:04g~DQB1*05:03g	0.000656486		A*24:02g~B*40:06g~C*15:02g~DRB1*08:03g~DQB1*03:01g	0.000680294		A*02:11g~B*37:01g~C*06:02g~DRB1*10:01g~DQB1*05:01g	0.00071143		A*02:03g~B*38:02g~C*07:02g~DRB1*15:02g~DQB1*05:01g	0.000637891			A*11:01g~B*35:01g~C*04:01g~DRB1*04:03g~DQB1*03:02g	0.00065449			A*03:01g~B*35:03g~C*12:03g~DRB1*13:01g~DQB1*06:03g	0.000574915		A*03:01g~B*18:01g~C*12:03g~DRB1*11:04g~DQB1*03:01g	0.000565244
A*01:01g~B*15:17g~C*07:01g~DRB1*15:02g~DQB1*06:01g	0.000611491		A*02:01g~B*15:01g~C*03:03g~DRB1*09:01g~DQB1*03:03g	0.000722387		A*26:01g~B*52:01g~C*12:02g~DRB1*15:02g~DQB1*06:01g	0.000636247		A*11:01g~B*51:01g~C*16:02g~DRB1*04:03g~DQB1*03:02g	0.000640453		A*11:01g~B*18:01g~C*07:01g~DRB1*15:01g~DQB1*06:01g	0.000702335		A*26:01g~B*07:05g~C*07:02g~DRB1*15:01g~DQB1*06:01g	0.000648753		A*11:01g~B*07:02g~C*07:02g~DRB1*10:01g~DQB1*05:01g	0.000672784		A*68:01g~B*52:01g~C*12:02g~DRB1*04:04g~DQB1*03:02g	0.000709353		A*68:01g~B*55:01g~C*01:02g~DRB1*11:11g~DQB1*03:01g	0.000637891			A*01:01g~B*07:02g~C*07:02g~DRB1*15:01g~DQB1*06:02g	0.000652847			A*01:01g~B*37:01g~C*06:02g~DRB1*13:01g~DQB1*06:03g	0.000574634		A*68:01g~B*35:01g~C*04:01g~DRB1*04:03g~DQB1*03:02g	0.000563758
A*24:02g~B*35:03g~C*04:01g~DRB1*12:02g~DQB1*03:01g	0.000609334		A*02:05g~B*15:03g~C*12:03g~DRB1*07:01g~DQB1*02:01g	0.000722277		A*68:01g~B*27:07g~C*15:02g~DRB1*11:01g~DQB1*03:01g	0.00063621		A*01:01g~B*35:01g~C*04:01g~DRB1*13:01g~DQB1*06:03g	0.000636538		A*33:03g~B*15:17g~C*07:01g~DRB1*13:02g~DQB1*06:04g	0.000699759		A*01:01g~B*07:02g~C*07:02g~DRB1*10:01g~DQB1*05:01g	0.000646507		A*02:01g~B*35:03g~C*04:01g~DRB1*14:04g~DQB1*05:03g	0.000671536		A*01:01g~B*40:06g~C*15:02g~DRB1*03:01g~DQB1*02:01g	0.000706476		A*66:01g~B*41:02g~C*17:01g~DRB1*13:03g~DQB1*03:01g	0.000637891			A*33:03g~B*44:03g~C*07:01g~DRB1*14:04g~DQB1*05:03g	0.000648047			A*26:01g~B*07:02g~C*07:02g~DRB1*15:02g~DQB1*06:01g	0.000574524		A*02:11g~B*40:06g~C*12:02g~DRB1*15:01g~DQB1*06:01g	0.000562825
A*02:11g~B*40:06g~C*15:02g~DRB1*07:01g~DQB1*02:01g	0.000603455		A*03:01g~B*47:01g~C*06:02g~DRB1*13:01g~DQB1*06:03g	0.000721501		A*11:01g~B*52:01g~C*12:02g~DRB1*15:01g~DQB1*06:01g	0.000635653		A*68:01g~B*51:01g~C*16:02g~DRB1*01:01g~DQB1*05:01g	0.000632593		A*11:01g~B*56:01g~C*01:02g~DRB1*14:04g~DQB1*05:03g	0.000698499		A*03:01g~B*35:01g~C*04:01g~DRB1*11:01g~DQB1*03:01g	0.000643449		A*11:01g~B*51:06~C*14:02g~DRB1*14:04g~DQB1*05:03g	0.00066854		A*24:02g~B*48:04g~C*01:02g~DRB1*12:02g~DQB1*03:01g	0.000700206		A*01:01g~B*57:01g~C*06:02g~DRB1*07:01g~DQB1*02:01g	0.000635818			A*24:02g~B*35:03g~C*04:01g~DRB1*14:04g~DQB1*05:03g	0.000647931			A*01:01g~B*58:01g~C*03:02g~DRB1*13:02g~DQB1*06:09g	0.000573443		A*33:03g~B*35:03g~C*04:01g~DRB1*15:02g~DQB1*06:01g	0.000562499
A*31:01g~B*52:01g~C*12:02g~DRB1*15:02g~DQB1*06:01g	0.000598398		A*03:01g~B*51:01g~C*16:02g~DRB1*11:01g~DQB1*03:01g	0.000721267		A*03:01g~B*40:06g~C*15:02g~DRB1*15:01g~DQB1*06:01g	0.000628143		A*24:07g~B*40:01g~C*03:04g~DRB1*01:01g~DQB1*05:01g	0.000629607		A*33:03g~B*40:01g~C*03:04g~DRB1*13:01g~DQB1*06:03g	0.000693421		A*02:11g~B*52:01g~C*12:02g~DRB1*14:04g~DQB1*05:03g	0.000639217		A*03:01g~B*07:02g~C*07:02g~DRB1*14:04g~DQB1*05:03g	0.000668077		A*02:11g~B*58:01g~C*03:02g~DRB1*03:01g~DQB1*02:01g	0.000694544		A*11:01g~B*52:01g~C*12:02g~DRB1*10:01g~DQB1*05:01g	0.000634697			A*24:02g~B*07:02g~C*07:02g~DRB1*14:04g~DQB1*05:03g	0.000645804			A*11:01g~B*40:01g~C*03:04g~DRB1*15:02g~DQB1*06:01g	0.000571228		A*01:01g~B*15:02g~C*08:01g~DRB1*12:02g~DQB1*03:01g	0.000561068
A*02:03g~B*40:01g~C*03:04g~DRB1*15:02g~DQB1*05:01g	0.000598004		A*24:17~B*15:02g~C*08:01g~DRB1*14:04g~DQB1*05:03g	0.00071916		A*02:01g~B*37:01g~C*06:02g~DRB1*10:01g~DQB1*05:01g	0.000627756		A*02:03g~B*39:01g~C*07:02g~DRB1*04:05g~DQB1*04:01g	0.000627413		A*24:02g~B*51:01g~C*14:02g~DRB1*14:04g~DQB1*05:03g	0.000693049		A*02:11g~B*35:01g~C*04:01g~DRB1*14:04g~DQB1*05:03g	0.00063293		A*02:11g~B*51:01g~C*07:02g~DRB1*04:03g~DQB1*03:02g	0.000667851		A*01:01g~B*57:01g~C*06:02g~DRB1*15:02g~DQB1*05:03g	0.000690827		A*29:01g~B*07:05g~C*15:05g~DRB1*01:01g~DQB1*05:01g	0.00063402			A*33:03g~B*44:03g~C*07:01g~DRB1*07:01g~DQB1*03:03g	0.000638613			A*01:01g~B*55:01g~C*01:02g~DRB1*13:01g~DQB1*06:03g	0.000569408		A*31:01g~B*15:08~C*01:02g~DRB1*07:01g~DQB1*03:03g	0.000555257
A*33:03g~B*52:01g~C*12:02g~DRB1*14:04g~DQB1*05:03g	0.000597765		A*01:01g~B*40:06g~C*15:02g~DRB1*04:04g~DQB1*03:02g	0.000712359		A*01:01g~B*50:01g~C*06:02g~DRB1*03:01g~DQB1*02:01g	0.000621127		A*33:03g~B*35:03g~C*04:01g~DRB1*15:02g~DQB1*06:01g	0.000627158		A*03:01g~B*50:01g~C*06:02g~DRB1*07:01g~DQB1*02:01g	0.000693014		A*02:03g~B*38:02g~C*07:02g~DRB1*15:02g~DQB1*06:01g	0.000632404		A*11:01g~B*07:05g~C*07:02g~DRB1*04:03g~DQB1*03:02g	0.00066538		A*24:03g~B*40:01g~C*12:03g~DRB1*15:01g~DQB1*06:01g	0.000688705		A*26:01g~B*55:01g~C*01:02g~DRB1*14:04g~DQB1*05:03g	0.000633454			A*32:01g~B*52:01g~C*12:02g~DRB1*14:04g~DQB1*05:03g	0.000638088			A*11:01g~B*13:01g~C*04:03g~DRB1*15:02g~DQB1*06:01g	0.000569215		A*03:01g~B*35:03g~C*04:01g~DRB1*15:02g~DQB1*06:01g	0.000551313
A*11:01g~B*15:02g~C*03:03g~DRB1*12:02g~DQB1*03:01g	0.000597183		A*68:01g~B*57:01g~C*06:02g~DRB1*14:04g~DQB1*05:03g	0.000710948		A*24:02g~B*37:01g~C*06:02g~DRB1*10:01g~DQB1*05:01g	0.000611179		A*33:03g~B*44:03g~C*07:01g~DRB1*07:01g~DQB1*03:03g	0.000625121		A*26:01g~B*07:02g~C*07:02g~DRB1*15:01g~DQB1*06:02g	0.000692799		A*24:02g~B*07:02g~C*07:02g~DRB1*13:01g~DQB1*06:03g	0.000630675		A*24:02g~B*41:01g~C*17:01g~DRB1*07:01g~DQB1*02:01g	0.000662254		A*68:01g~B*35:03g~C*04:01g~DRB1*14:04g~DQB1*05:02g	0.000688705		A*74:01g~B*45:01g~C*16:01g~DRB1*03:01g~DQB1*02:01g	0.000633058			A*03:01g~B*18:01g~C*12:03g~DRB1*11:04g~DQB1*03:01g	0.000637236			A*24:02g~B*35:03g~C*12:03g~DRB1*14:04g~DQB1*05:03g	0.000568289		A*11:01g~B*35:03g~C*12:03g~DRB1*13:01g~DQB1*06:03g	0.000551004
A*01:01g~B*15:17g~C*07:01g~DRB1*07:01g~DQB1*02:01g	0.000596414		A*11:01g~B*15:02g~C*08:01g~DRB1*12:02g~DQB1*03:01g	0.000701108		A*33:03g~B*44:03g~C*07:01g~DRB1*07:03~DQB1*02:01g	0.00060493		A*24:02g~B*35:03g~C*12:03g~DRB1*11:01g~DQB1*03:01g	0.000619595		A*68:01g~B*15:18g~C*07:04g~DRB1*04:01g~DQB1*03:02g	0.000691782		A*01:01g~B*52:01g~C*12:02g~DRB1*15:01g~DQB1*06:01g	0.000628858		A*11:01g~B*58:01g~C*03:02g~DRB1*13:02g~DQB1*06:09g	0.000657511		A*33:03g~B*52:01g~C*12:02g~DRB1*15:02g~DQB1*06:01g	0.000686614		A*02:01g~B*40:01g~C*03:04g~DRB1*04:01g~DQB1*03:02g	0.000629825			A*68:01g~B*51:01g~C*07:02g~DRB1*11:01g~DQB1*03:01g	0.00063312			A*33:03g~B*35:03g~C*04:01g~DRB1*13:01g~DQB1*06:03g	0.000566772		A*32:01g~B*35:01g~C*04:01g~DRB1*01:01g~DQB1*05:01g	0.000548696
A*01:01g~B*57:01g~C*06:02g~DRB1*15:01g~DQB1*06:02g	0.000592714		A*02:01g~B*51:01g~C*01:02g~DRB1*01:01g~DQB1*05:01g	0.000698073		A*01:01g~B*52:01g~C*12:02g~DRB1*14:04g~DQB1*05:03g	0.000604083		A*11:01g~B*35:03g~C*04:01g~DRB1*10:01g~DQB1*05:01g	0.000612184		A*02:01g~B*40:01g~C*03:04g~DRB1*04:01g~DQB1*03:02g	0.000688071		A*03:01g~B*07:02g~C*07:02g~DRB1*15:02g~DQB1*06:01g	0.000620989		A*24:02g~B*35:03g~C*04:01g~DRB1*11:01g~DQB1*03:01g	0.000654794		A*68:01g~B*44:03g~C*07:01g~DRB1*07:01g~DQB1*02:01g	0.000683524		A*32:01g~B*48:04g~C*01:02g~DRB1*12:02g~DQB1*03:01g	0.000629031			A*03:02g~B*35:03g~C*04:01g~DRB1*14:01g~DQB1*05:03g	0.000628744			A*03:02g~B*51:01g~C*15:02g~DRB1*11:01g~DQB1*03:01g	0.000564318		A*33:03g~B*52:01g~C*12:02g~DRB1*04:03g~DQB1*03:02g	0.000544081
A*68:01g~B*27:05g~C*02:02g~DRB1*04:03g~DQB1*03:02g	0.000591828		A*11:01g~B*35:01g~C*04:01g~DRB1*07:01g~DQB1*03:03g	0.000697898		A*68:01g~B*58:01g~C*03:02g~DRB1*03:01g~DQB1*02:01g	0.000602543		A*24:02g~B*07:05g~C*07:02g~DRB1*15:01g~DQB1*06:02g	0.000610994		A*01:01g~B*58:01g~C*03:02g~DRB1*13:02g~DQB1*06:09g	0.000679478		A*01:01g~B*35:01g~C*04:01g~DRB1*04:03g~DQB1*03:02g	0.000620545		A*11:01g~B*18:01g~C*12:03g~DRB1*13:01g~DQB1*06:03g	0.000654595		A*33:03g~B*40:06g~C*15:02g~DRB1*15:01g~DQB1*06:01g	0.000683086		A*26:01g~B*38:01g~C*12:03g~DRB1*13:01g~DQB1*06:03g	0.000628374			A*32:01g~B*35:01g~C*04:01g~DRB1*13:01g~DQB1*06:03g	0.000626808			A*24:02g~B*15:01g~C*01:02g~DRB1*14:04g~DQB1*05:03g	0.000563521		A*31:01g~B*08:01g~C*07:02g~DRB1*03:01g~DQB1*02:01g	0.000543332
A*33:03g~B*52:01g~C*12:02g~DRB1*04:03g~DQB1*03:02g	0.000590888		A*68:01g~B*15:02g~C*08:01g~DRB1*12:02g~DQB1*03:01g	0.000689885		A*02:01g~B*40:06g~C*15:02g~DRB1*15:02g~DQB1*06:01g	0.000601436		A*01:01g~B*51:01g~C*16:02g~DRB1*15:02g~DQB1*06:01g	0.000610798		A*31:01g~B*35:01g~C*04:01g~DRB1*14:04g~DQB1*05:03g	0.000678808		A*31:01g~B*35:03g~C*04:01g~DRB1*15:02g~DQB1*06:01g	0.000620009		A*24:02g~B*51:01g~C*07:02g~DRB1*15:01g~DQB1*06:01g	0.000654068		A*02:11g~B*15:01g~C*01:02g~DRB1*14:04g~DQB1*05:03g	0.000683022		A*24:02g~B*37:01g~C*06:02g~DRB1*10:01g~DQB1*05:01g	0.000627891			A*11:01g~B*35:03g~C*12:03g~DRB1*14:07~DQB1*05:03g	0.000626458			A*29:01g~B*07:05g~C*15:05g~DRB1*14:04g~DQB1*05:03g	0.000559878		A*01:01g~B*13:02g~C*06:02g~DRB1*07:01g~DQB1*02:01g	0.000542588
A*33:03g~B*13:01g~C*04:03g~DRB1*15:01g~DQB1*06:01g	0.000588309		A*01:01g~B*37:01g~C*06:02g~DRB1*13:01g~DQB1*06:03g	0.00068957		A*24:07g~B*52:01g~C*12:02g~DRB1*07:01g~DQB1*02:01g	0.000600173		A*02:16g~B*40:06g~C*15:02g~DRB1*15:01g~DQB1*06:01g	0.000607764		A*24:02g~B*07:05g~C*07:02g~DRB1*08:02g~DQB1*04:02g	0.000678108		A*24:02g~B*55:01g~C*01:02g~DRB1*07:01g~DQB1*02:01g	0.000618231		A*03:01g~B*51:01g~C*16:02g~DRB1*04:03g~DQB1*03:02g	0.000654026		A*02:11g~B*40:06g~C*15:02g~DRB1*11:06g~DQB1*03:01g	0.000681477		A*68:01g~B*35:03g~C*04:01g~DRB1*10:01g~DQB1*05:01g	0.000627748			A*24:02g~B*35:03g~C*12:03g~DRB1*03:01g~DQB1*02:01g	0.000620971			A*02:11g~B*40:06g~C*15:02g~DRB1*07:01g~DQB1*03:03g	0.000556174		A*11:03g~B*52:01g~C*07:02g~DRB1*11:06g~DQB1*03:01g	0.000541212
A*33:03g~B*58:01g~C*03:02g~DRB1*14:04g~DQB1*05:03g	0.000583513		A*11:01g~B*40:06g~C*15:02g~DRB1*01:01g~DQB1*05:01g	0.000688925		A*01:01g~B*57:01g~C*06:02g~DRB1*11:01g~DQB1*03:01g	0.000600042		A*29:01g~B*15:02g~C*08:01g~DRB1*12:02g~DQB1*03:01g	0.000605516		A*03:01g~B*44:03g~C*07:01g~DRB1*07:01g~DQB1*02:01g	0.000677132		A*01:01g~B*55:01g~C*01:02g~DRB1*15:02g~DQB1*06:01g	0.000617473		A*30:02g~B*58:01g~C*03:02g~DRB1*13:02g~DQB1*06:09g	0.000649519		A*24:02g~B*35:03g~C*04:01g~DRB1*07:01g~DQB1*03:03g	0.000677585		A*24:02g~B*13:01g~C*04:03g~DRB1*15:02g~DQB1*06:01g	0.000625099			A*02:08~B*50:01g~C*06:02g~DRB1*07:01g~DQB1*02:01g	0.000616152			A*03:01g~B*35:03g~C*12:03g~DRB1*11:01g~DQB1*03:01g	0.000555445		A*24:02g~B*15:01g~C*01:02g~DRB1*14:04g~DQB1*05:03g	0.000541065
A*33:03g~B*58:01g~C*03:02g~DRB1*15:01g~DQB1*06:01g	0.000582801		A*33:03g~B*58:01g~C*03:02g~DRB1*15:01g~DQB1*06:01g	0.000680025		A*01:01g~B*51:01g~C*16:02g~DRB1*13:01g~DQB1*06:03g	0.000588356		A*11:01g~B*40:01g~C*03:04g~DRB1*13:01g~DQB1*06:03g	0.000605289		A*02:11g~B*52:01g~C*12:02g~DRB1*15:02g~DQB1*06:01g	0.000671771		A*24:02g~B*07:02g~C*07:02g~DRB1*15:01g~DQB1*06:02g	0.000614794		A*11:01g~B*15:01g~C*03:03g~DRB1*13:01g~DQB1*06:03g	0.000649375		A*02:11g~B*40:01g~C*03:04g~DRB1*13:01g~DQB1*06:03g	0.000672433		A*31:01g~B*35:03g~C*04:01g~DRB1*15:02g~DQB1*06:01g	0.000625001			A*11:01g~B*58:01g~C*03:02g~DRB1*03:01g~DQB1*02:01g	0.000615266			A*32:01g~B*35:01g~C*04:01g~DRB1*14:04g~DQB1*05:03g	0.00055494		A*02:01g~B*07:02g~C*07:02g~DRB1*15:01g~DQB1*06:02g	0.000538124
A*11:01g~B*55:01g~C*01:02g~DRB1*14:04g~DQB1*05:03g	0.000579547		A*31:01g~B*52:01g~C*12:02g~DRB1*15:02g~DQB1*06:01g	0.000674972		A*11:01g~B*35:01g~C*04:01g~DRB1*11:01g~DQB1*03:01g	0.000585446		A*01:01g~B*15:17g~C*07:01g~DRB1*13:01g~DQB1*06:03g	0.000602106		A*24:02g~B*07:02g~C*07:02g~DRB1*13:01g~DQB1*06:03g	0.000670868		A*01:01g~B*51:01g~C*14:02g~DRB1*14:04g~DQB1*05:03g	0.00061467		A*24:02g~B*40:06g~C*14:02g~DRB1*14:04g~DQB1*05:03g	0.000638389		A*02:01g~B*48:04g~C*01:02g~DRB1*12:02g~DQB1*03:01g	0.000672425		A*24:02g~B*51:01g~C*14:02g~DRB1*14:04g~DQB1*05:03g	0.000623734			A*11:01g~B*51:01g~C*04:01g~DRB1*04:02g~DQB1*03:02g	0.000614999			A*33:03g~B*58:01g~C*03:02g~DRB1*07:01g~DQB1*03:03g	0.000553513		A*31:01g~B*39:01g~C*12:03g~DRB1*04:04g~DQB1*03:02g	0.000535514
A*02:11g~B*40:06g~C*15:02g~DRB1*16:02g~DQB1*05:02g	0.000579323		A*02:01g~B*07:02g~C*07:02g~DRB1*04:02g~DQB1*03:02g	0.000673713		A*24:02g~B*55:01g~C*03:03g~DRB1*14:04g~DQB1*05:03g	0.00058424		A*68:01g~B*40:06g~C*12:02g~DRB1*15:01g~DQB1*06:01g	0.000601182		A*02:01g~B*40:06g~C*15:02g~DRB1*03:01g~DQB1*02:01g	0.000670149		A*24:02g~B*40:01g~C*12:03g~DRB1*14:04g~DQB1*05:03g	0.000611332		A*33:03g~B*51:01g~C*14:02g~DRB1*13:01g~DQB1*06:03g	0.000636337		A*68:01g~B*35:01g~C*04:01g~DRB1*10:01g~DQB1*05:01g	0.000666755		A*11:01g~B*35:03g~C*04:01g~DRB1*15:02g~DQB1*06:01g	0.00062239			A*01:01g~B*52:01g~C*12:02g~DRB1*04:03g~DQB1*03:02g	0.000613877			A*03:01g~B*35:01g~C*04:01g~DRB1*04:03g~DQB1*03:02g	0.000552007		A*01:01g~B*35:01g~C*04:01g~DRB1*11:01g~DQB1*03:01g	0.000535464
A*24:02g~B*13:01g~C*04:03g~DRB1*12:02g~DQB1*03:01g	0.000577418		A*01:01g~B*07:02g~C*07:02g~DRB1*15:01g~DQB1*06:02g	0.000666386		A*24:02g~B*40:06g~C*12:02g~DRB1*11:01g~DQB1*03:01g	0.000582272		A*11:01g~B*35:01g~C*04:01g~DRB1*11:01g~DQB1*03:01g	0.000600818		A*02:01g~B*07:02g~C*07:02g~DRB1*13:01g~DQB1*06:03g	0.000668513		A*02:11g~B*40:06g~C*15:02g~DRB1*07:01g~DQB1*03:03g	0.00060997		A*11:01g~B*52:01g~C*12:02g~DRB1*15:01g~DQB1*06:01g	0.000634656		A*02:11g~B*35:03g~C*04:01g~DRB1*08:02g~DQB1*04:02g	0.000665413		A*33:03g~B*40:06g~C*15:02g~DRB1*15:02g~DQB1*06:01g	0.000618259			A*32:01g~B*18:01g~C*07:01g~DRB1*03:01g~DQB1*02:01g	0.000609553			A*68:01g~B*15:18g~C*07:04g~DRB1*04:01g~DQB1*03:02g	0.000551346		A*11:01g~B*52:01g~C*12:02g~DRB1*07:01g~DQB1*03:03g	0.000534097
A*24:07g~B*37:01g~C*06:02g~DRB1*10:01g~DQB1*05:01g	0.000575705		A*11:01g~B*52:01g~C*12:02g~DRB1*03:01g~DQB1*02:01g	0.000663308		A*24:07g~B*07:05g~C*07:02g~DRB1*15:01g~DQB1*06:01g	0.000581346		A*68:01g~B*15:01g~C*04:01g~DRB1*15:02g~DQB1*06:01g	0.000599909		A*11:01g~B*35:01g~C*04:01g~DRB1*07:01g~DQB1*02:01g	0.000667257		A*01:01g~B*35:03g~C*16:02g~DRB1*15:02g~DQB1*06:01g	0.00060991		A*01:01g~B*37:01g~C*06:02g~DRB1*13:01g~DQB1*06:03g	0.000633969		A*01:01g~B*35:01g~C*04:01g~DRB1*15:02g~DQB1*06:01g	0.000665094		A*03:01g~B*52:01g~C*12:02g~DRB1*04:03g~DQB1*03:02g	0.000615124			A*68:01g~B*15:18g~C*07:04g~DRB1*13:01g~DQB1*06:03g	0.000608298			A*11:01g~B*18:01g~C*07:01g~DRB1*15:01g~DQB1*06:01g	0.000546535		A*33:03g~B*15:02g~C*08:01g~DRB1*12:02g~DQB1*03:01g	0.000531277
A*33:03g~B*44:03g~C*07:01g~DRB1*07:03~DQB1*02:01g	0.000570484		A*68:01g~B*37:01g~C*06:02g~DRB1*10:01g~DQB1*05:01g	0.000660879		A*01:01g~B*15:17g~C*07:01g~DRB1*03:01g~DQB1*02:01g	0.000578773		A*11:01g~B*18:01g~C*07:01g~DRB1*14:04g~DQB1*05:03g	0.000599116		A*01:01g~B*51:01g~C*16:02g~DRB1*01:01g~DQB1*05:01g	0.000664164		A*02:03g~B*38:02g~C*07:02g~DRB1*10:01g~DQB1*05:01g	0.000608663		A*24:02g~B*13:01g~C*04:03g~DRB1*15:02g~DQB1*06:01g	0.000629826		A*32:01g~B*18:01g~C*07:01g~DRB1*04:03g~DQB1*03:02g	0.00066319		A*01:01g~B*13:01g~C*04:03g~DRB1*15:01g~DQB1*06:01g	0.000610913			A*68:01g~B*51:01g~C*15:02g~DRB1*09:01g~DQB1*03:03g	0.000607326			A*31:01g~B*35:01g~C*04:01g~DRB1*01:01g~DQB1*05:01g	0.000545486		A*24:02g~B*51:01g~C*14:02g~DRB1*14:04g~DQB1*05:03g	0.000530174
A*24:07g~B*52:01g~C*12:02g~DRB1*07:01g~DQB1*02:01g	0.000568152		A*03:01g~B*35:03g~C*04:01g~DRB1*15:02g~DQB1*06:01g	0.00064903		A*02:11g~B*51:01g~C*14:02g~DRB1*12:01g~DQB1*03:01g	0.000578691		A*11:01g~B*15:02g~C*08:01g~DRB1*15:01g~DQB1*06:01g	0.00059332		A*33:03g~B*58:01g~C*03:02g~DRB1*07:01g~DQB1*02:01g	0.000662138		A*24:02g~B*52:01g~C*12:02g~DRB1*15:01g~DQB1*06:01g	0.000607418		A*03:01g~B*18:01g~C*12:03g~DRB1*13:01g~DQB1*06:03g	0.000628371		A*01:01g~B*40:01g~C*03:04g~DRB1*15:02g~DQB1*06:01g	0.000656827		A*11:01g~B*38:02g~C*07:02g~DRB1*15:04g~DQB1*05:02g	0.000607618			A*01:01g~B*51:01g~C*14:02g~DRB1*13:01g~DQB1*06:03g	0.000606929			A*02:01g~B*35:03g~C*04:01g~DRB1*13:01g~DQB1*06:03g	0.000543111		A*29:01g~B*07:05g~C*15:05g~DRB1*14:04g~DQB1*05:03g	0.000528041
A*11:01g~B*15:32g~C*12:03g~DRB1*07:01g~DQB1*02:01g	0.000567547		A*26:01g~B*51:01g~C*16:02g~DRB1*14:04g~DQB1*05:03g	0.000648863		A*03:01g~B*07:02g~C*07:02g~DRB1*04:04g~DQB1*03:02g	0.00057855		A*32:01g~B*35:01g~C*04:01g~DRB1*10:01g~DQB1*05:01g	0.0005904		A*24:02g~B*07:02g~C*07:02g~DRB1*15:01g~DQB1*06:01g	0.000661016		A*24:02g~B*40:06g~C*12:02g~DRB1*14:04g~DQB1*05:03g	0.000600684		A*01:01g~B*57:01g~C*06:02g~DRB1*11:01g~DQB1*03:01g	0.00062765		A*01:01g~B*52:01g~C*12:02g~DRB1*04:04g~DQB1*03:02g	0.000656445		A*68:01g~B*07:02g~C*07:02g~DRB1*13:02g~DQB1*06:04g	0.000606159			A*66:01g~B*41:02g~C*17:01g~DRB1*13:03g~DQB1*03:01g	0.000605733			A*11:01g~B*40:06g~C*15:02g~DRB1*10:01g~DQB1*05:01g	0.000542788		A*24:02g~B*13:01g~C*04:03g~DRB1*15:02g~DQB1*06:01g	0.000527484
A*68:01g~B*52:01g~C*12:02g~DRB1*15:02g~DQB1*05:03g	0.000567503		A*01:01g~B*13:02g~C*06:02g~DRB1*07:01g~DQB1*02:01g	0.000647629		A*11:01g~B*35:03g~C*12:03g~DRB1*14:01g~DQB1*05:03g	0.000577401		A*33:03g~B*07:05g~C*15:05g~DRB1*10:01g~DQB1*05:01g	0.000586923		A*11:01g~B*07:02g~C*07:02g~DRB1*01:01g~DQB1*05:01g	0.00065794		A*11:01g~B*51:01g~C*14:02g~DRB1*10:01g~DQB1*05:01g	0.00059665		A*32:01g~B*49:01g~C*07:01g~DRB1*13:02g~DQB1*06:04g	0.000627351		A*32:01g~B*48:04g~C*01:02g~DRB1*13:01g~DQB1*06:03g	0.000655499		A*01:01g~B*15:17g~C*07:01g~DRB1*15:02g~DQB1*06:01g	0.000599075			A*26:01g~B*07:02g~C*07:02g~DRB1*15:02g~DQB1*06:01g	0.000604644			A*24:02g~B*52:01g~C*12:02g~DRB1*15:01g~DQB1*06:01g	0.000536883		A*31:01g~B*35:03g~C*04:01g~DRB1*15:02g~DQB1*06:01g	0.000526959
A*68:01g~B*35:03g~C*12:03g~DRB1*13:01g~DQB1*06:03g	0.000566955		A*11:01g~B*57:01g~C*06:02g~DRB1*11:01g~DQB1*03:01g	0.00064678		A*02:01g~B*35:03g~C*12:03g~DRB1*14:01g~DQB1*05:03g	0.00057723		A*68:01g~B*13:01g~C*04:03g~DRB1*15:02g~DQB1*06:01g	0.000582647		A*11:01g~B*35:03g~C*04:01g~DRB1*07:01g~DQB1*03:03g	0.000652605		A*11:01g~B*52:01g~C*12:02g~DRB1*11:01g~DQB1*03:01g	0.000596618		A*01:01g~B*35:01g~C*04:01g~DRB1*01:01g~DQB1*05:01g	0.000623998		A*24:02g~B*51:06~C*14:02g~DRB1*15:02g~DQB1*06:01g	0.000654807		A*11:01g~B*56:01g~C*01:02g~DRB1*14:04g~DQB1*05:03g	0.000597974			A*01:01g~B*37:01g~C*06:02g~DRB1*14:04g~DQB1*05:03g	0.000604096			A*24:02g~B*35:03g~C*12:03g~DRB1*15:02g~DQB1*06:01g	0.000534076		A*03:01g~B*27:05g~C*02:02g~DRB1*09:01g~DQB1*03:03g	0.000526924
A*24:02g~B*35:03g~C*12:03g~DRB1*14:04g~DQB1*05:03g	0.000560892		A*02:01g~B*07:02g~C*07:02g~DRB1*15:01g~DQB1*06:02g	0.000646488		A*24:02g~B*35:01g~C*04:01g~DRB1*01:01g~DQB1*05:01g	0.000575517		A*33:03g~B*55:01g~C*01:02g~DRB1*13:01g~DQB1*06:03g	0.000582411		A*68:01g~B*07:02g~C*07:02g~DRB1*15:01g~DQB1*05:02g	0.000646848		A*24:02g~B*15:25g~C*07:26g~DRB1*04:03g~DQB1*03:02g	0.000594483		A*26:01g~B*40:06g~C*15:02g~DRB1*15:02g~DQB1*06:01g	0.00062381		A*24:02g~B*52:01g~C*12:02g~DRB1*15:01g~DQB1*06:01g	0.000651579		A*26:01g~B*37:01g~C*06:02g~DRB1*10:01g~DQB1*05:01g	0.000595138			A*01:01g~B*37:01g~C*06:02g~DRB1*07:01g~DQB1*02:01g	0.000601635			A*03:01g~B*27:05g~C*02:02g~DRB1*09:01g~DQB1*03:03g	0.000532372		A*24:02g~B*58:01g~C*03:02g~DRB1*13:02g~DQB1*06:09g	0.000525865
A*33:03g~B*58:01g~C*03:02g~DRB1*15:06~DQB1*05:02g	0.000560445		A*33:03g~B*44:03g~C*07:01g~DRB1*04:03g~DQB1*03:02g	0.000644638		A*02:01g~B*07:02g~C*07:02g~DRB1*10:01g~DQB1*05:01g	0.000575257		A*02:11g~B*40:06g~C*15:02g~DRB1*03:01g~DQB1*02:01g	0.000581989		A*24:02g~B*40:06g~C*15:02g~DRB1*07:01g~DQB1*02:01g	0.000646614		A*33:03g~B*44:03g~C*07:01g~DRB1*03:01g~DQB1*02:01g	0.000591551		A*24:02g~B*35:01g~C*04:01g~DRB1*01:01g~DQB1*05:01g	0.000620093		A*02:11g~B*51:01g~C*14:02g~DRB1*04:03g~DQB1*03:02g	0.000647968		A*24:02g~B*35:01g~C*04:01g~DRB1*13:01g~DQB1*06:03g	0.000589156			A*33:03g~B*44:03g~C*07:01g~DRB1*03:01g~DQB1*02:01g	0.000599457			A*24:02g~B*07:02g~C*07:02g~DRB1*13:01g~DQB1*06:03g	0.000529662		A*11:01g~B*35:01g~C*04:01g~DRB1*15:06~DQB1*05:02g	0.000524029
A*68:01g~B*38:02g~C*07:02g~DRB1*15:02g~DQB1*05:01g	0.000559695		A*24:02g~B*44:02g~C*05:01g~DRB1*15:01g~DQB1*06:01g	0.000642983		A*03:01g~B*35:03g~C*04:01g~DRB1*15:02g~DQB1*06:01g	0.000573487		A*29:01g~B*44:03g~C*07:01g~DRB1*07:01g~DQB1*02:01g	0.00058166		A*11:01g~B*18:01g~C*12:03g~DRB1*13:01g~DQB1*06:03g	0.000640229		A*24:07g~B*08:01g~C*07:02g~DRB1*03:01g~DQB1*02:01g	0.00058925		A*02:11g~B*35:03g~C*04:01g~DRB1*10:01g~DQB1*05:01g	0.000613749		A*11:01g~B*35:01g~C*04:01g~DRB1*01:01g~DQB1*05:01g	0.000644236		A*68:01g~B*35:01g~C*04:01g~DRB1*15:02g~DQB1*06:01g	0.000588825			A*03:01g~B*35:01g~C*04:01g~DRB1*15:02g~DQB1*06:01g	0.000598977			A*01:01g~B*15:02g~C*08:01g~DRB1*12:02g~DQB1*03:01g	0.000529416		A*24:07g~B*52:01g~C*12:02g~DRB1*10:01g~DQB1*05:01g	0.000522601
A*24:02g~B*35:03g~C*04:01g~DRB1*11:01g~DQB1*03:01g	0.000558178		A*01:01g~B*35:01g~C*03:03g~DRB1*08:01g~DQB1*04:02g	0.000642038		A*03:01g~B*35:01g~C*04:01g~DRB1*10:01g~DQB1*05:01g	0.00057199		A*02:01g~B*35:01g~C*04:01g~DRB1*14:04g~DQB1*05:03g	0.000581495		A*11:01g~B*51:01g~C*14:02g~DRB1*04:03g~DQB1*03:02g	0.000639942		A*02:11g~B*40:06g~C*15:02g~DRB1*11:01g~DQB1*03:01g	0.000586774		A*31:01g~B*08:01g~C*07:02g~DRB1*03:01g~DQB1*02:01g	0.000613579		A*03:01g~B*37:01g~C*01:02g~DRB1*10:01g~DQB1*05:01g	0.000641613		A*01:01g~B*35:03g~C*12:03g~DRB1*13:01g~DQB1*06:03g	0.00058425			A*11:01g~B*35:01g~C*04:01g~DRB1*10:01g~DQB1*05:01g	0.000597687			A*11:01g~B*40:01g~C*03:04g~DRB1*13:01g~DQB1*06:03g	0.000528969		A*02:11g~B*40:06g~C*15:02g~DRB1*07:01g~DQB1*02:01g	0.000519299
A*01:01g~B*40:06g~C*15:02g~DRB1*11:01g~DQB1*03:01g	0.000554352		A*24:02g~B*40:06g~C*12:02g~DRB1*07:01g~DQB1*02:01g	0.000638385		A*03:02g~B*51:01g~C*15:02g~DRB1*11:01g~DQB1*03:01g	0.000570903		A*31:01g~B*44:03g~C*07:01g~DRB1*07:01g~DQB1*02:01g	0.000580558		A*26:01g~B*55:01g~C*01:02g~DRB1*12:02g~DQB1*03:01g	0.000639001		A*11:01g~B*15:18g~C*07:04g~DRB1*04:03g~DQB1*03:02g	0.000579785		A*24:02g~B*40:06g~C*12:02g~DRB1*15:01g~DQB1*06:02g	0.000611867		A*01:01g~B*35:03g~C*04:01g~DRB1*14:04g~DQB1*05:03g	0.000641599		A*11:01g~B*51:01g~C*16:02g~DRB1*01:01g~DQB1*05:01g	0.000580455			A*26:01g~B*08:01g~C*07:02g~DRB1*15:02g~DQB1*06:01g	0.000597576			A*01:01g~B*35:03g~C*04:01g~DRB1*13:01g~DQB1*06:03g	0.00052749		A*33:03g~B*40:06g~C*15:02g~DRB1*14:04g~DQB1*05:03g	0.000519118
A*11:01g~B*07:02g~C*07:02g~DRB1*15:01g~DQB1*06:02g	0.000553556		A*02:11g~B*40:06g~C*12:02g~DRB1*15:01g~DQB1*06:01g	0.000637148		A*01:01g~B*37:01g~C*06:02g~DRB1*15:01g~DQB1*06:01g	0.000569951		A*24:02g~B*27:07g~C*15:02g~DRB1*04:04g~DQB1*03:02g	0.000579006		A*30:02g~B*53:01g~C*04:01g~DRB1*13:02g~DQB1*06:09g	0.000638151		A*26:01g~B*51:01g~C*16:02g~DRB1*04:03g~DQB1*03:02g	0.000578159		A*24:02g~B*51:01g~C*14:02g~DRB1*04:03g~DQB1*03:02g	0.000605964		A*03:01g~B*35:03g~C*04:01g~DRB1*10:01g~DQB1*05:01g	0.000640078		A*68:01g~B*58:01g~C*03:02g~DRB1*13:02g~DQB1*06:09g	0.000579322			A*03:01g~B*51:01g~C*14:02g~DRB1*13:01g~DQB1*06:03g	0.000595905			A*03:01g~B*35:01g~C*04:01g~DRB1*15:06~DQB1*05:02g	0.000526262		A*11:01g~B*35:01g~C*04:01g~DRB1*10:01g~DQB1*05:01g	0.000518481
A*11:01g~B*15:02g~C*08:01g~DRB1*14:04g~DQB1*05:03g	0.000550393		A*01:01g~B*51:01g~C*14:02g~DRB1*03:01g~DQB1*02:01g	0.000635972		A*11:01g~B*40:06g~C*15:02g~DRB1*04:03g~DQB1*03:02g	0.00056751		A*24:02g~B*40:06g~C*15:02g~DRB1*08:03g~DQB1*03:01g	0.000576917		A*33:03g~B*44:03g~C*07:01g~DRB1*11:01g~DQB1*03:01g	0.000635229		A*24:02g~B*52:01g~C*12:02g~DRB1*04:18~DQB1*03:02g	0.000576726		A*02:16g~B*51:06~C*14:02g~DRB1*15:01g~DQB1*06:01g	0.000603989		A*30:01g~B*13:02g~C*06:02g~DRB1*07:01g~DQB1*03:03g	0.000639693		A*31:01g~B*08:01g~C*07:02g~DRB1*03:01g~DQB1*02:01g	0.000579126			A*02:20g~B*58:01g~C*03:02g~DRB1*03:01g~DQB1*02:01g	0.000595565			A*26:01g~B*51:01g~C*16:02g~DRB1*04:03g~DQB1*03:02g	0.000521934		A*24:02g~B*55:01g~C*01:02g~DRB1*14:04g~DQB1*05:03g	0.000513347
A*68:01g~B*15:02g~C*08:01g~DRB1*15:02g~DQB1*06:01g	0.000549348		A*68:01g~B*35:03g~C*04:01g~DRB1*14:04g~DQB1*05:03g	0.000633372		A*11:01g~B*40:01g~C*03:04g~DRB1*15:02g~DQB1*06:01g	0.000565784		A*32:01g~B*52:01g~C*12:02g~DRB1*15:02g~DQB1*06:01g	0.000573625		A*11:01g~B*40:06g~C*15:02g~DRB1*15:02g~DQB1*06:01g	0.000633186		A*02:01g~B*35:01g~C*04:01g~DRB1*04:03g~DQB1*03:02g	0.000576584		A*11:01g~B*51:01g~C*16:02g~DRB1*04:03g~DQB1*03:02g	0.000602304		A*24:02g~B*15:25g~C*07:26g~DRB1*04:03g~DQB1*03:02g	0.000636389		A*02:11g~B*52:01g~C*12:02g~DRB1*15:02g~DQB1*06:01g	0.000578156			A*33:03g~B*58:01g~C*03:02g~DRB1*07:01g~DQB1*02:01g	0.000595276			A*11:01g~B*40:01g~C*12:03g~DRB1*15:02g~DQB1*06:01g	0.000520437		A*11:01g~B*35:01g~C*04:01g~DRB1*11:01g~DQB1*03:01g	0.000512691
A*03:01g~B*35:03g~C*04:01g~DRB1*15:02g~DQB1*06:01g	0.000540359		A*11:01g~B*40:01g~C*03:04g~DRB1*11:01g~DQB1*03:01g	0.000630859		A*24:02g~B*51:01g~C*15:02g~DRB1*04:04g~DQB1*03:02g	0.000562267		A*68:01g~B*07:05g~C*07:02g~DRB1*15:01g~DQB1*06:01g	0.000572392		A*24:02g~B*35:03g~C*12:03g~DRB1*08:03g~DQB1*03:01g	0.000631517		A*24:02g~B*35:03g~C*04:01g~DRB1*15:02g~DQB1*06:01g	0.000572712		A*11:01g~B*40:06g~C*15:02g~DRB1*07:01g~DQB1*02:01g	0.000600697		A*01:01g~B*40:06g~C*12:02g~DRB1*04:05g~DQB1*04:01g	0.000636377		A*02:11g~B*40:06g~C*15:02g~DRB1*07:01g~DQB1*02:01g	0.00057732			A*11:01g~B*40:01g~C*12:03g~DRB1*15:02g~DQB1*06:01g	0.00059493			A*33:03g~B*44:03g~C*07:01g~DRB1*07:03~DQB1*02:01g	0.000520339		A*33:03g~B*58:01g~C*03:02g~DRB1*01:01g~DQB1*05:01g	0.000512063
A*02:03g~B*38:02g~C*07:02g~DRB1*12:02g~DQB1*03:01g	0.00053514		A*03:01g~B*52:01g~C*12:02g~DRB1*04:03g~DQB1*03:02g	0.000624969		A*02:01g~B*40:01g~C*03:04g~DRB1*15:02g~DQB1*06:01g	0.000562112		A*24:02g~B*13:02g~C*06:02g~DRB1*07:01g~DQB1*02:01g	0.000571356		A*01:01g~B*57:01g~C*06:02g~DRB1*15:02g~DQB1*06:01g	0.000631483		A*24:02g~B*48:01g~C*08:01g~DRB1*04:04g~DQB1*03:02g	0.000571625		A*24:02g~B*55:01g~C*01:02g~DRB1*10:01g~DQB1*05:01g	0.00059955		A*11:01g~B*35:03g~C*04:01g~DRB1*15:01g~DQB1*06:01g	0.00063635		A*68:01g~B*08:01g~C*07:02g~DRB1*03:01g~DQB1*02:01g	0.000574878			A*11:01g~B*51:01g~C*14:02g~DRB1*14:04g~DQB1*05:03g	0.000587478			A*03:01g~B*07:02g~C*07:02g~DRB1*13:01g~DQB1*06:03g	0.000518304		A*26:01g~B*07:02g~C*07:02g~DRB1*15:02g~DQB1*06:01g	0.00050912
A*33:03g~B*44:03g~C*07:01g~DRB1*15:01g~DQB1*06:02g	0.00053448		A*02:01g~B*40:06g~C*15:02g~DRB1*15:02g~DQB1*05:03g	0.000622009		A*02:01g~B*55:01g~C*03:03g~DRB1*14:04g~DQB1*05:03g	0.000561224		A*03:01g~B*35:01g~C*04:01g~DRB1*07:01g~DQB1*03:03g	0.000571353		A*11:01g~B*15:18g~C*07:04g~DRB1*04:03g~DQB1*03:02g	0.000626332		A*11:01g~B*51:01g~C*16:02g~DRB1*13:01g~DQB1*06:03g	0.000568554		A*01:01g~B*52:01g~C*12:02g~DRB1*14:04g~DQB1*05:03g	0.000597591		A*02:11g~B*35:01g~C*04:01g~DRB1*14:04g~DQB1*05:03g	0.000633167		A*24:02g~B*15:17g~C*07:01g~DRB1*13:02g~DQB1*06:04g	0.00056995			A*03:01g~B*51:01g~C*15:02g~DRB1*04:02g~DQB1*03:02g	0.000586908			A*74:01g~B*38:02g~C*07:02g~DRB1*15:04g~DQB1*05:02g	0.000517889		A*33:03g~B*44:03g~C*07:01g~DRB1*11:01g~DQB1*03:01g	0.000508646
A*68:01g~B*15:18g~C*07:04g~DRB1*15:02g~DQB1*06:01g	0.000532945		A*68:01g~B*51:01g~C*16:02g~DRB1*15:02g~DQB1*06:01g	0.000620902		A*02:06g~B*57:01g~C*06:02g~DRB1*07:01g~DQB1*03:03g	0.000559997		A*03:01g~B*35:03g~C*12:03g~DRB1*13:01g~DQB1*06:03g	0.000570845		A*02:01g~B*15:17g~C*07:01g~DRB1*13:02g~DQB1*06:04g	0.000623106		A*24:02g~B*44:03g~C*07:01g~DRB1*04:03g~DQB1*03:02g	0.000559233		A*01:01g~B*13:01g~C*04:03g~DRB1*15:01g~DQB1*06:01g	0.000590148		A*02:06g~B*15:02g~C*08:01g~DRB1*12:02g~DQB1*03:01g	0.000629799		A*02:01g~B*44:02g~C*05:01g~DRB1*04:01g~DQB1*03:01g	0.000568677			A*68:01g~B*51:01g~C*14:02g~DRB1*11:01g~DQB1*03:01g	0.000584792			A*26:01g~B*15:18g~C*07:04g~DRB1*04:03g~DQB1*03:02g	0.000509282		A*24:02g~B*35:01g~C*04:01g~DRB1*14:04g~DQB1*05:03g	0.000508518
A*33:03g~B*08:01g~C*07:02g~DRB1*03:01g~DQB1*02:01g	0.000531131		A*68:01g~B*40:06g~C*15:02g~DRB1*11:01g~DQB1*03:01g	0.000620067		A*01:01g~B*58:01g~C*03:02g~DRB1*13:02g~DQB1*06:09g	0.000559347		A*11:01g~B*55:01g~C*01:02g~DRB1*13:01g~DQB1*06:03g	0.000570684		A*31:01g~B*35:03g~C*04:01g~DRB1*08:02g~DQB1*04:02g	0.000619865		A*02:11g~B*52:01g~C*12:02g~DRB1*15:02g~DQB1*05:03g	0.00055466		A*02:03g~B*38:02g~C*07:02g~DRB1*15:02g~DQB1*05:01g	0.000587537		A*11:01g~B*39:01g~C*12:03g~DRB1*13:01g~DQB1*06:03g	0.000627649		A*68:01g~B*35:03g~C*04:01g~DRB1*11:01g~DQB1*03:01g	0.000567576			A*33:03g~B*58:01g~C*03:02g~DRB1*15:02g~DQB1*06:01g	0.000572836			A*02:11g~B*40:06g~C*15:02g~DRB1*11:01g~DQB1*03:01g	0.000506509		A*11:01g~B*35:01g~C*04:01g~DRB1*15:01g~DQB1*06:01g	0.000508327
A*33:03g~B*15:02g~C*08:01g~DRB1*07:01g~DQB1*02:01g	0.00053063		A*01:01g~B*52:01g~C*12:02g~DRB1*13:01g~DQB1*06:03g	0.000615994		A*24:02g~B*52:01g~C*12:02g~DRB1*03:01g~DQB1*02:01g	0.000559331		A*33:03g~B*58:01g~C*03:02g~DRB1*15:06~DQB1*05:02g	0.000570496		A*01:01g~B*37:01g~C*06:02g~DRB1*15:01g~DQB1*06:02g	0.000619392		A*11:01g~B*51:01g~C*16:02g~DRB1*01:01g~DQB1*05:01g	0.00055449		A*01:01g~B*40:06g~C*15:02g~DRB1*10:01g~DQB1*05:01g	0.000587497		A*68:01g~B*13:01g~C*04:03g~DRB1*15:02g~DQB1*06:01g	0.000627456		A*11:01g~B*51:01g~C*15:02g~DRB1*03:01g~DQB1*02:01g	0.000566262			A*02:11g~B*15:05~C*03:03g~DRB1*14:04g~DQB1*05:03g	0.000572775			A*11:01g~B*35:01g~C*04:01g~DRB1*07:01g~DQB1*02:01g	0.000504196		A*11:01g~B*51:01g~C*14:02g~DRB1*13:01g~DQB1*06:03g	0.000507942
A*01:01g~B*58:01g~C*03:02g~DRB1*03:01g~DQB1*02:01g	0.000529667		A*24:02g~B*15:01g~C*03:03g~DRB1*14:04g~DQB1*05:03g	0.000615167		A*11:01g~B*35:03g~C*04:01g~DRB1*14:01g~DQB1*05:03g	0.000559209		A*03:01g~B*56:01g~C*01:02g~DRB1*03:01g~DQB1*02:01g	0.000568863		A*33:03g~B*07:02g~C*07:02g~DRB1*15:02g~DQB1*06:01g	0.000619381		A*11:03g~B*52:01g~C*07:02g~DRB1*11:06g~DQB1*03:01g	0.000553408		A*33:03g~B*44:03g~C*07:01g~DRB1*14:04g~DQB1*05:03g	0.000586137		A*11:01g~B*58:01g~C*03:02g~DRB1*03:01g~DQB1*02:01g	0.000625026		A*24:02g~B*07:02g~C*07:02g~DRB1*03:01g~DQB1*02:01g	0.000563435			A*03:01g~B*07:02g~C*07:02g~DRB1*14:04g~DQB1*05:03g	0.000572656			A*31:01g~B*15:08~C*01:02g~DRB1*07:01g~DQB1*03:03g	0.000501958		A*26:01g~B*52:01g~C*12:02g~DRB1*15:02g~DQB1*06:01g	0.000506585
A*31:01g~B*13:01g~C*04:03g~DRB1*15:01g~DQB1*06:01g	0.00052709		A*03:01g~B*40:06g~C*15:02g~DRB1*15:02g~DQB1*06:01g	0.000614772		A*33:03g~B*58:01g~C*03:02g~DRB1*07:01g~DQB1*03:03g	0.000556307		A*02:11g~B*51:01g~C*07:02g~DRB1*04:03g~DQB1*03:02g	0.000568186		A*02:06g~B*52:01g~C*12:02g~DRB1*15:02g~DQB1*06:01g	0.000617732		A*68:02g~B*49:01g~C*07:01g~DRB1*08:04g~DQB1*03:01g	0.000550863		A*02:01g~B*40:06g~C*15:02g~DRB1*13:01g~DQB1*06:03g	0.000585047		A*01:01g~B*37:01g~C*06:02g~DRB1*11:01g~DQB1*03:01g	0.000624172		A*33:03g~B*52:01g~C*12:02g~DRB1*04:03g~DQB1*03:02g	0.000563231			A*11:01g~B*07:02g~C*07:02g~DRB1*04:03g~DQB1*03:02g	0.000570369			A*11:01g~B*51:01g~C*14:02g~DRB1*15:02g~DQB1*06:01g	0.000501949		A*26:01g~B*15:18g~C*07:04g~DRB1*04:03g~DQB1*03:02g	0.000505285
A*24:02g~B*35:01g~C*04:01g~DRB1*07:01g~DQB1*03:03g	0.000526308		A*02:01g~B*07:02g~C*07:02g~DRB1*15:02g~DQB1*06:01g	0.000609403		A*24:03g~B*39:01g~C*12:04~DRB1*15:02g~DQB1*05:03g	0.000553505		A*32:01g~B*35:01g~C*04:01g~DRB1*15:02g~DQB1*06:01g	0.00056451		A*33:03g~B*07:02g~C*07:02g~DRB1*01:01g~DQB1*05:01g	0.000614245		A*02:01g~B*44:03g~C*16:02g~DRB1*04:02g~DQB1*03:02g	0.000550863		A*32:01g~B*48:04g~C*01:02g~DRB1*12:02g~DQB1*03:01g	0.000584567		A*02:11g~B*40:06g~C*15:02g~DRB1*07:01g~DQB1*02:01g	0.000623633		A*01:01g~B*07:05g~C*15:05g~DRB1*10:01g~DQB1*05:01g	0.000560606			A*11:01g~B*35:03g~C*04:01g~DRB1*14:04g~DQB1*05:03g	0.000569711			A*11:01g~B*51:01g~C*16:02g~DRB1*01:01g~DQB1*05:01g	0.000501442		A*24:02g~B*35:03g~C*04:01g~DRB1*15:02g~DQB1*06:01g	0.000500802
A*01:01g~B*37:01g~C*06:02g~DRB1*07:01g~DQB1*03:03g	0.000525673		A*03:01g~B*35:01g~C*04:01g~DRB1*11:01g~DQB1*03:01g	0.000608748		A*33:03g~B*58:01g~C*03:02g~DRB1*07:01g~DQB1*02:01g	0.000547657		A*02:11g~B*40:06g~C*15:02g~DRB1*04:01g~DQB1*03:02g	0.00056287		A*01:01g~B*15:01g~C*03:03g~DRB1*14:04g~DQB1*05:03g	0.000612433		A*24:02g~B*07:05g~C*03:04g~DRB1*14:04g~DQB1*05:03g	0.000550296		A*24:02g~B*52:01g~C*12:02g~DRB1*14:04g~DQB1*05:03g	0.000582929		A*68:01g~B*55:01g~C*01:02g~DRB1*13:01g~DQB1*06:03g	0.000619427		A*03:01g~B*15:17g~C*07:01g~DRB1*13:02g~DQB1*06:04g	0.000556176			A*01:01g~B*55:01g~C*01:02g~DRB1*13:01g~DQB1*06:03g	0.0005694			A*24:03g~B*51:06~C*12:04~DRB1*15:02g~DQB1*06:01g	0.000500362		A*24:02g~B*40:06g~C*15:02g~DRB1*13:01g~DQB1*06:03g	0.000499166
A*33:03g~B*35:03g~C*04:01g~DRB1*14:04g~DQB1*05:03g	0.00052534		A*68:01g~B*40:06g~C*15:02g~DRB1*14:04g~DQB1*05:03g	0.000607382		A*24:02g~B*40:01g~C*12:03g~DRB1*15:02g~DQB1*06:01g	0.00054664		A*68:01g~B*57:01g~C*06:02g~DRB1*07:01g~DQB1*03:03g	0.000561204		A*68:01g~B*44:03g~C*07:01g~DRB1*07:01g~DQB1*02:01g	0.000612057		A*02:01g~B*52:01g~C*12:02g~DRB1*14:04g~DQB1*05:03g	0.000548426		A*68:01g~B*52:01g~C*12:02g~DRB1*15:01g~DQB1*06:01g	0.000580953		A*01:01g~B*39:01g~C*12:03g~DRB1*13:01g~DQB1*06:03g	0.000619285		A*33:03g~B*08:01g~C*07:02g~DRB1*03:01g~DQB1*02:01g	0.000555667			A*03:01g~B*35:01g~C*04:01g~DRB1*14:04g~DQB1*05:03g	0.000566949			A*24:02g~B*35:03g~C*04:01g~DRB1*15:02g~DQB1*06:01g	0.000499231		A*01:01g~B*35:03g~C*04:01g~DRB1*14:04g~DQB1*05:03g	0.00049894
A*11:01g~B*13:01g~C*04:03g~DRB1*07:01g~DQB1*02:01g	0.000524942		A*24:02g~B*07:02g~C*07:02g~DRB1*07:01g~DQB1*02:01g	0.000605561		A*03:01g~B*51:01g~C*14:02g~DRB1*13:01g~DQB1*06:03g	0.000546267		A*24:02g~B*35:03g~C*04:01g~DRB1*11:01g~DQB1*03:01g	0.000561095		A*24:02g~B*40:06g~C*03:03g~DRB1*15:01g~DQB1*06:02g	0.000610553		A*32:01g~B*35:01g~C*04:01g~DRB1*10:01g~DQB1*05:01g	0.000547502		A*01:01g~B*51:01g~C*14:02g~DRB1*10:01g~DQB1*05:01g	0.000577792		A*03:01g~B*37:01g~C*06:02g~DRB1*10:01g~DQB1*05:01g	0.000617688		A*11:01g~B*52:01g~C*12:02g~DRB1*15:01g~DQB1*06:01g	0.000555638			A*24:02g~B*07:02g~C*07:02g~DRB1*01:01g~DQB1*05:01g	0.000566398			A*31:01g~B*52:01g~C*12:02g~DRB1*15:02g~DQB1*06:01g	0.000495399		A*03:01g~B*35:01g~C*04:01g~DRB1*04:03g~DQB1*03:02g	0.000498272
A*24:02g~B*40:06g~C*15:02g~DRB1*10:01g~DQB1*05:01g	0.00052409		A*24:07g~B*52:01g~C*12:02g~DRB1*13:01g~DQB1*06:03g	0.000604451		A*11:01g~B*18:01g~C*07:01g~DRB1*15:02g~DQB1*06:01g	0.000545405		A*02:11g~B*52:01g~C*12:02g~DRB1*14:04g~DQB1*05:03g	0.000560373		A*24:02g~B*07:02g~C*07:02g~DRB1*13:02g~DQB1*06:09g	0.00060984		A*24:07g~B*40:02g~C*14:02g~DRB1*15:02g~DQB1*05:03g	0.000547263		A*02:01g~B*50:01g~C*06:02g~DRB1*04:06g~DQB1*04:02g	0.000575543		A*02:03g~B*52:01g~C*12:02g~DRB1*13:01g~DQB1*06:03g	0.000617242		A*03:01g~B*13:02g~C*06:02g~DRB1*07:01g~DQB1*02:01g	0.000555063			A*31:01g~B*15:08~C*01:02g~DRB1*08:02g~DQB1*04:02g	0.000563496			A*11:01g~B*51:01g~C*14:02g~DRB1*13:01g~DQB1*06:03g	0.00049489		A*11:01g~B*18:01g~C*07:02g~DRB1*15:02g~DQB1*06:01g	0.000497405
A*68:01g~B*55:01g~C*01:02g~DRB1*11:11g~DQB1*03:01g	0.000523062		A*01:01g~B*40:06g~C*15:02g~DRB1*16:02g~DQB1*05:02g	0.000603847		A*01:01g~B*40:06g~C*15:02g~DRB1*11:01g~DQB1*03:01g	0.00054415		A*32:01g~B*35:01g~C*04:01g~DRB1*07:01g~DQB1*02:01g	0.000558398		A*24:02g~B*40:06g~C*15:02g~DRB1*08:03g~DQB1*03:01g	0.000609234		A*68:01g~B*07:05g~C*07:02g~DRB1*15:01g~DQB1*06:01g	0.00054529		A*11:01g~B*35:03g~C*12:03g~DRB1*13:01g~DQB1*06:03g	0.000575536		A*01:01g~B*52:01g~C*12:02g~DRB1*04:03g~DQB1*03:02g	0.0006172		A*11:01g~B*14:02g~C*08:02g~DRB1*01:02g~DQB1*05:01g	0.000553829			A*26:01g~B*08:01g~C*07:02g~DRB1*11:01g~DQB1*03:01g	0.000559097			A*11:01g~B*58:01g~C*03:02g~DRB1*13:02g~DQB1*06:09g	0.000493452		A*11:01g~B*15:01g~C*04:01g~DRB1*15:06~DQB1*05:02g	0.0004966
A*11:01g~B*18:01g~C*07:02g~DRB1*15:02g~DQB1*06:01g	0.000522298		A*24:02g~B*51:01g~C*15:02g~DRB1*15:02g~DQB1*06:01g	0.000595287		A*01:01g~B*44:03g~C*07:01g~DRB1*15:01g~DQB1*06:01g	0.000541474		A*24:02g~B*15:01g~C*03:03g~DRB1*14:04g~DQB1*05:03g	0.000557335		A*31:01g~B*51:01g~C*16:02g~DRB1*10:01g~DQB1*05:01g	0.00060795		A*32:01g~B*49:01g~C*07:01g~DRB1*13:02g~DQB1*06:04g	0.00054305		A*68:01g~B*15:18g~C*07:04g~DRB1*15:02g~DQB1*06:01g	0.000572361		A*01:01g~B*44:03g~C*04:01g~DRB1*07:01g~DQB1*02:01g	0.000613241		A*11:01g~B*35:01g~C*04:01g~DRB1*10:01g~DQB1*05:01g	0.000553739			A*68:01g~B*55:01g~C*01:02g~DRB1*13:01g~DQB1*06:03g	0.000557185			A*01:01g~B*13:02g~C*06:02g~DRB1*07:01g~DQB1*02:01g	0.000490542		A*01:01g~B*35:03g~C*12:03g~DRB1*13:01g~DQB1*06:03g	0.000495053
A*24:02g~B*35:03g~C*12:03g~DRB1*07:01g~DQB1*03:03g	0.000521677		A*24:07g~B*07:02g~C*07:02g~DRB1*15:02g~DQB1*06:01g	0.000591784		A*68:01g~B*52:01g~C*12:02g~DRB1*04:03g~DQB1*03:02g	0.000541385		A*33:03g~B*58:01g~C*03:02g~DRB1*13:01g~DQB1*06:03g	0.000555687		A*31:01g~B*07:02g~C*07:02g~DRB1*15:02g~DQB1*06:01g	0.000605825		A*02:11g~B*40:06g~C*15:02g~DRB1*03:01g~DQB1*02:01g	0.000541678		A*68:01g~B*40:06g~C*07:02g~DRB1*15:01g~DQB1*06:01g	0.000568686		A*02:11g~B*18:01g~C*07:01g~DRB1*15:02g~DQB1*06:01g	0.000611886		A*01:01g~B*37:01g~C*06:02g~DRB1*07:01g~DQB1*02:01g	0.000551382			A*29:01g~B*07:05g~C*15:05g~DRB1*03:01g~DQB1*02:01g	0.000554777			A*24:02g~B*07:02g~C*07:02g~DRB1*14:04g~DQB1*05:03g	0.000490313		A*03:01g~B*51:01g~C*14:02g~DRB1*15:02g~DQB1*06:01g	0.000489026
A*33:03g~B*44:03g~C*07:01g~DRB1*01:01g~DQB1*05:01g	0.00052162		A*24:07g~B*44:03g~C*07:01g~DRB1*07:01g~DQB1*02:01g	0.000591067		A*01:01g~B*07:02g~C*07:02g~DRB1*10:01g~DQB1*05:01g	0.000540445		A*68:01g~B*35:03g~C*12:03g~DRB1*13:01g~DQB1*06:03g	0.000555045		A*24:02g~B*08:01g~C*07:02g~DRB1*03:01g~DQB1*02:01g	0.000600569		A*68:01g~B*40:06g~C*15:02g~DRB1*10:01g~DQB1*05:01g	0.000541401		A*11:01g~B*57:01g~C*06:02g~DRB1*10:01g~DQB1*05:01g	0.000566017		A*24:02g~B*51:01g~C*16:02g~DRB1*11:01g~DQB1*03:01g	0.000610693		A*01:01g~B*37:01g~C*06:02g~DRB1*15:02g~DQB1*06:01g	0.000545249			A*26:01g~B*51:01g~C*16:02g~DRB1*13:01g~DQB1*06:03g	0.000554509			A*68:01g~B*51:01g~C*16:02g~DRB1*14:04g~DQB1*05:03g	0.000489665		A*24:02g~B*07:02g~C*07:02g~DRB1*01:01g~DQB1*05:01g	0.000482997
A*01:01g~B*57:01g~C*06:02g~DRB1*04:03g~DQB1*03:02g	0.000518788		A*11:01g~B*51:01g~C*14:02g~DRB1*14:04g~DQB1*05:03g	0.000583541		A*01:01g~B*37:01g~C*06:02g~DRB1*07:01g~DQB1*03:03g	0.000537444		A*68:01g~B*51:01g~C*16:02g~DRB1*14:04g~DQB1*05:03g	0.000540147		A*26:01g~B*52:01g~C*12:02g~DRB1*14:04g~DQB1*05:03g	0.000599667		A*01:01g~B*15:17g~C*07:01g~DRB1*15:01g~DQB1*06:01g	0.000537404		A*02:06g~B*13:01g~C*04:03g~DRB1*12:02g~DQB1*03:01g	0.000563338		A*68:01g~B*40:06g~C*15:07~DRB1*04:03g~DQB1*03:02g	0.000609804		A*24:02g~B*08:01g~C*07:01g~DRB1*03:01g~DQB1*02:01g	0.000543868			A*31:01g~B*35:01g~C*04:01g~DRB1*01:01g~DQB1*05:01g	0.000553893			A*24:02g~B*40:06g~C*15:02g~DRB1*13:01g~DQB1*06:03g	0.000489635		A*03:01g~B*35:03g~C*12:03g~DRB1*13:01g~DQB1*06:03g	0.0004829
A*03:01g~B*15:02g~C*08:01g~DRB1*12:02g~DQB1*03:01g	0.00051842		A*01:01g~B*51:01g~C*14:02g~DRB1*15:02g~DQB1*06:01g	0.000582977		A*11:01g~B*40:06g~C*01:02g~DRB1*15:02g~DQB1*06:01g	0.000537298		A*33:03g~B*15:17g~C*07:01g~DRB1*13:01g~DQB1*06:03g	0.00053871		A*01:01g~B*35:01g~C*04:01g~DRB1*14:04g~DQB1*05:03g	0.000598814		A*01:01g~B*57:01g~C*06:02g~DRB1*15:01g~DQB1*05:02g	0.000535617		A*03:01g~B*35:03g~C*04:01g~DRB1*15:02g~DQB1*06:01g	0.000563282		A*01:01g~B*13:01g~C*04:03g~DRB1*12:02g~DQB1*03:01g	0.000605869		A*03:01g~B*35:01g~C*04:01g~DRB1*07:01g~DQB1*03:03g	0.000542421			A*03:01g~B*07:02g~C*07:02g~DRB1*01:01g~DQB1*05:01g	0.000553269			A*11:01g~B*52:01g~C*12:02g~DRB1*07:01g~DQB1*02:01g	0.000488529		A*03:01g~B*08:01g~C*04:01g~DRB1*03:01g~DQB1*02:07	0.000482022
A*01:01g~B*35:03g~C*04:01g~DRB1*14:04g~DQB1*05:03g	0.000517459		A*01:01g~B*40:01g~C*12:03g~DRB1*14:04g~DQB1*05:03g	0.000581241		A*11:01g~B*35:03g~C*04:01g~DRB1*15:01g~DQB1*06:02g	0.000536822		A*11:01g~B*35:03g~C*04:01g~DRB1*14:01g~DQB1*05:03g	0.000538473		A*24:02g~B*44:03g~C*07:02g~DRB1*07:01g~DQB1*02:01g	0.000595481		A*03:01g~B*07:02g~C*07:02g~DRB1*15:01g~DQB1*06:02g	0.000534584		A*11:01g~B*52:01g~C*12:02g~DRB1*11:01g~DQB1*03:01g	0.00056145		A*01:01g~B*35:03g~C*12:03g~DRB1*14:01g~DQB1*05:03g	0.000605719		A*26:01g~B*07:02g~C*07:02g~DRB1*15:02g~DQB1*06:01g	0.000541463			A*24:02g~B*15:01g~C*03:03g~DRB1*14:04g~DQB1*05:03g	0.000552923			A*02:01g~B*07:05g~C*07:02g~DRB1*15:01g~DQB1*06:01g	0.000486967		A*03:01g~B*08:01g~C*07:02g~DRB1*03:01g~DQB1*02:01g	0.000481012
A*11:01g~B*15:25g~C*04:03g~DRB1*12:02g~DQB1*03:01g	0.000517409		A*02:11g~B*35:01g~C*04:01g~DRB1*15:02g~DQB1*06:01g	0.000578485		A*02:06g~B*27:05g~C*02:02g~DRB1*04:03g~DQB1*03:02g	0.000535678		A*03:01g~B*37:01g~C*06:02g~DRB1*10:01g~DQB1*05:01g	0.000536214		A*11:01g~B*40:06g~C*12:02g~DRB1*15:01g~DQB1*06:01g	0.000592944		A*03:01g~B*35:01g~C*04:01g~DRB1*14:04g~DQB1*05:03g	0.000532415		A*02:01g~B*51:01g~C*16:02g~DRB1*10:01g~DQB1*05:01g	0.000560231		A*23:01g~B*44:03g~C*04:01g~DRB1*07:01g~DQB1*02:01g	0.000602617		A*25:01g~B*18:01g~C*12:03g~DRB1*15:01g~DQB1*06:02g	0.000539291			A*24:02g~B*15:05~C*03:03g~DRB1*15:02g~DQB1*05:03g	0.000549269			A*24:02g~B*07:02g~C*07:02g~DRB1*01:01g~DQB1*05:01g	0.00048543		A*68:01g~B*18:01g~C*07:01g~DRB1*15:01g~DQB1*06:01g	0.000480648
A*02:01g~B*40:06g~C*15:02g~DRB1*15:01g~DQB1*06:01g	0.000517185		A*11:01g~B*52:01g~C*12:02g~DRB1*04:03g~DQB1*03:02g	0.000576433		A*24:02g~B*51:01g~C*14:02g~DRB1*14:04g~DQB1*05:03g	0.000534875		A*24:17~B*15:02g~C*08:01g~DRB1*12:02g~DQB1*03:01g	0.000530144		A*11:01g~B*52:01g~C*12:02g~DRB1*15:06~DQB1*05:02g	0.000592353		A*11:01g~B*40:06g~C*15:02g~DRB1*15:06~DQB1*05:02g	0.000529306		A*02:01g~B*40:06g~C*15:02g~DRB1*15:01g~DQB1*06:01g	0.000560148		A*24:02g~B*07:02g~C*07:02g~DRB1*12:01g~DQB1*03:01g	0.000602617		A*03:01g~B*07:02g~C*07:02g~DRB1*13:02g~DQB1*06:04g	0.000539047			A*01:01g~B*55:01g~C*01:02g~DRB1*11:01g~DQB1*03:01g	0.000548388			A*68:01g~B*51:01g~C*15:02g~DRB1*13:01g~DQB1*06:03g	0.000484593		A*11:01g~B*35:03g~C*04:01g~DRB1*12:01g~DQB1*03:01g	0.000480572
A*26:01g~B*44:03g~C*07:01g~DRB1*07:01g~DQB1*02:01g	0.000515585		A*01:01g~B*40:06g~C*15:02g~DRB1*07:01g~DQB1*03:03g	0.000575835		A*24:02g~B*55:01g~C*01:02g~DRB1*11:01g~DQB1*03:01g	0.000534623		A*03:01g~B*35:03g~C*12:03g~DRB1*14:04g~DQB1*05:03g	0.000529036		A*33:03g~B*40:06g~C*15:02g~DRB1*15:01g~DQB1*06:01g	0.000591571		A*01:01g~B*52:01g~C*12:02g~DRB1*14:04g~DQB1*05:03g	0.000527325		A*01:01g~B*15:25g~C*07:26g~DRB1*04:03g~DQB1*03:02g	0.000558732		A*33:03g~B*51:01g~C*07:02g~DRB1*04:07g~DQB1*03:01g	0.000602617		A*29:01g~B*07:05g~C*15:05g~DRB1*14:04g~DQB1*05:03g	0.000534669			A*02:01g~B*51:01g~C*15:02g~DRB1*13:01g~DQB1*06:03g	0.000547496			A*11:01g~B*35:03g~C*12:03g~DRB1*14:01g~DQB1*05:03g	0.000484305		A*24:02g~B*38:02g~C*07:02g~DRB1*15:04g~DQB1*05:02g	0.000477684
A*11:01g~B*52:01g~C*12:02g~DRB1*01:01g~DQB1*05:01g	0.000512204		A*01:01g~B*57:01g~C*06:02g~DRB1*15:02g~DQB1*06:01g	0.000575019		A*01:01g~B*52:01g~C*12:02g~DRB1*11:01g~DQB1*03:01g	0.00053218		A*11:01g~B*07:02g~C*07:02g~DRB1*15:01g~DQB1*06:02g	0.00052754		A*03:01g~B*51:01g~C*14:02g~DRB1*04:08g~DQB1*03:01g	0.0005908		A*24:02g~B*15:05~C*03:03g~DRB1*15:02g~DQB1*05:03g	0.000521964		A*02:01g~B*35:03g~C*04:01g~DRB1*04:03g~DQB1*03:02g	0.000558342		A*03:01g~B*35:03g~C*04:01g~DRB1*09:01g~DQB1*03:03g	0.000602617		A*33:03g~B*58:01g~C*03:02g~DRB1*15:01g~DQB1*06:02g	0.000534168			A*11:01g~B*51:01g~C*14:02g~DRB1*15:02g~DQB1*06:01g	0.000546895			A*11:01g~B*07:02g~C*07:02g~DRB1*10:01g~DQB1*05:01g	0.00048199		A*33:03g~B*58:01g~C*03:02g~DRB1*13:01g~DQB1*06:03g	0.000476777
A*03:01g~B*40:06g~C*15:02g~DRB1*15:02g~DQB1*06:01g	0.000509346		A*11:01g~B*57:01g~C*06:27~DRB1*15:02g~DQB1*06:01g	0.000569754		A*68:01g~B*52:01g~C*12:02g~DRB1*07:01g~DQB1*02:01g	0.000527561		A*01:01g~B*57:01g~C*06:02g~DRB1*03:01g~DQB1*02:01g	0.000526704		A*24:02g~B*35:01g~C*04:01g~DRB1*15:02g~DQB1*06:01g	0.000585974		A*03:01g~B*35:03g~C*12:03g~DRB1*13:01g~DQB1*06:03g	0.000520717		A*33:03g~B*58:01g~C*03:02g~DRB1*04:03g~DQB1*03:02g	0.00055317		A*68:01g~B*13:01g~C*04:03g~DRB1*12:02g~DQB1*03:01g	0.000602525		A*02:11g~B*40:06g~C*12:02g~DRB1*15:01g~DQB1*06:01g	0.000533572			A*01:01g~B*52:01g~C*12:02g~DRB1*11:01g~DQB1*03:01g	0.000545553			A*03:02g~B*18:01g~C*07:01g~DRB1*04:03g~DQB1*03:02g	0.000481916		A*11:01g~B*40:06g~C*15:02g~DRB1*07:01g~DQB1*02:01g	0.000475885
A*03:01g~B*27:05g~C*02:02g~DRB1*01:01g~DQB1*05:01g	0.000506515		A*11:01g~B*35:01g~C*04:01g~DRB1*07:01g~DQB1*02:01g	0.000569429		A*24:02g~B*35:03g~C*12:03g~DRB1*07:01g~DQB1*02:01g	0.000526435		A*11:01g~B*40:06g~C*15:02g~DRB1*14:15~DQB1*05:03g	0.000525758		A*26:01g~B*07:02g~C*07:02g~DRB1*15:02g~DQB1*06:01g	0.000584027		A*24:02g~B*15:02g~C*08:01g~DRB1*12:02g~DQB1*03:01g	0.000517959		A*02:11g~B*07:05g~C*07:02g~DRB1*04:10g~DQB1*04:02g	0.000549632		A*31:01g~B*37:01g~C*01:02g~DRB1*10:01g~DQB1*05:01g	0.000602264		A*01:01g~B*35:03g~C*04:01g~DRB1*13:01g~DQB1*06:03g	0.000533366			A*01:01g~B*37:01g~C*06:02g~DRB1*11:04g~DQB1*03:01g	0.000540509			A*26:01g~B*57:01g~C*06:02g~DRB1*07:01g~DQB1*03:03g	0.000479626		A*68:01g~B*51:01g~C*16:02g~DRB1*14:04g~DQB1*05:03g	0.000473213
A*11:01g~B*40:01g~C*12:03g~DRB1*15:02g~DQB1*06:01g	0.000506472		A*02:11g~B*40:06g~C*15:02g~DRB1*03:01g~DQB1*02:01g	0.000567779		A*31:01g~B*52:01g~C*12:02g~DRB1*15:02g~DQB1*06:01g	0.000524909		A*24:02g~B*07:02g~C*07:02g~DRB1*15:02g~DQB1*06:01g	0.000524478		A*02:01g~B*52:01g~C*12:02g~DRB1*14:04g~DQB1*05:03g	0.000583385		A*11:01g~B*15:25g~C*07:26g~DRB1*15:01g~DQB1*06:01g	0.000517295		A*11:01g~B*52:01g~C*12:02g~DRB1*13:01g~DQB1*06:03g	0.000544689		A*24:02g~B*51:01g~C*15:02g~DRB1*04:04g~DQB1*03:02g	0.000601901		A*02:11g~B*40:06g~C*07:01g~DRB1*15:01g~DQB1*06:01g	0.000531726			A*33:03g~B*44:03g~C*07:01g~DRB1*04:03g~DQB1*03:02g	0.000538953			A*02:11g~B*37:01g~C*06:02g~DRB1*10:01g~DQB1*05:01g	0.000479346		A*11:01g~B*18:01g~C*07:01g~DRB1*15:01g~DQB1*06:01g	0.000471325
A*68:01g~B*51:01g~C*14:02g~DRB1*15:02g~DQB1*06:01g	0.000503263		A*02:03g~B*15:02g~C*08:01g~DRB1*10:01g~DQB1*05:01g	0.000567774		A*03:01g~B*50:01g~C*06:02g~DRB1*07:01g~DQB1*02:01g	0.000522303		A*68:01g~B*58:01g~C*03:02g~DRB1*13:02g~DQB1*06:09g	0.000524263		A*02:06g~B*51:01g~C*16:02g~DRB1*15:01g~DQB1*06:02g	0.000581969		A*03:01g~B*57:01g~C*06:02g~DRB1*07:01g~DQB1*03:03g	0.000516916		A*11:01g~B*07:05g~C*07:02g~DRB1*11:01g~DQB1*03:01g	0.000544597		A*01:01g~B*35:03g~C*04:01g~DRB1*15:02g~DQB1*06:01g	0.000601227		A*24:02g~B*40:06g~C*14:02g~DRB1*14:04g~DQB1*05:03g	0.00053161			A*26:01g~B*07:02g~C*07:02g~DRB1*15:01g~DQB1*06:02g	0.000538872			A*24:07g~B*52:01g~C*12:02g~DRB1*15:02g~DQB1*06:01g	0.000478856		A*24:02g~B*40:01g~C*12:03g~DRB1*15:02g~DQB1*06:01g	0.000471252
A*03:01g~B*51:01g~C*14:02g~DRB1*14:04g~DQB1*05:03g	0.000501302		A*26:01g~B*08:01g~C*07:02g~DRB1*15:02g~DQB1*06:01g	0.000567055		A*02:03g~B*38:02g~C*07:02g~DRB1*14:10~DQB1*05:03g	0.000521037		A*11:01g~B*18:01g~C*07:02g~DRB1*15:02g~DQB1*06:01g	0.000523105		A*31:01g~B*51:01g~C*14:02g~DRB1*01:01g~DQB1*05:01g	0.000581056		A*68:01g~B*15:18g~C*07:04g~DRB1*15:02g~DQB1*06:01g	0.00051595		A*02:11g~B*08:01g~C*07:02g~DRB1*03:01g~DQB1*02:01g	0.000541691		A*11:01g~B*35:03g~C*04:01g~DRB1*15:38~DQB1*06:01g	0.000600931		A*02:01g~B*15:13~C*08:01g~DRB1*12:02g~DQB1*03:01g	0.0005316			A*11:01g~B*40:06g~C*15:02g~DRB1*07:01g~DQB1*03:03g	0.000537446			A*24:02g~B*18:01g~C*12:03g~DRB1*13:01g~DQB1*06:03g	0.000478849		A*02:06g~B*08:01g~C*07:02g~DRB1*03:01g~DQB1*02:01g	0.000469992
A*11:01g~B*35:03g~C*04:01g~DRB1*15:06~DQB1*05:02g	0.000498678		A*33:03g~B*58:01g~C*03:02g~DRB1*10:01g~DQB1*05:01g	0.000563389		A*11:01g~B*50:01g~C*06:02g~DRB1*07:01g~DQB1*02:01g	0.00052103		A*03:01g~B*55:01g~C*01:02g~DRB1*15:02g~DQB1*06:01g	0.000523001		A*24:02g~B*35:03g~C*04:01g~DRB1*12:02g~DQB1*03:01g	0.000579449		A*02:11g~B*18:01g~C*07:01g~DRB1*14:04g~DQB1*05:03g	0.000515395		A*02:11g~B*15:18g~C*07:04g~DRB1*04:03g~DQB1*03:02g	0.000541227		A*24:02g~B*55:01g~C*01:02g~DRB1*14:04g~DQB1*05:03g	0.000598841		A*11:01g~B*18:01g~C*07:02g~DRB1*15:02g~DQB1*06:01g	0.000531576			A*68:01g~B*15:18g~C*07:04g~DRB1*14:04g~DQB1*05:03g	0.000536255			A*24:02g~B*35:01g~C*04:01g~DRB1*13:01g~DQB1*06:03g	0.000477834		A*11:01g~B*35:01g~C*04:01g~DRB1*07:01g~DQB1*02:01g	0.000468845
A*11:01g~B*40:06g~C*15:02g~DRB1*04:03g~DQB1*03:02g	0.000495114		A*29:01g~B*07:05g~C*15:05g~DRB1*03:01g~DQB1*02:01g	0.000563012		A*01:01g~B*07:02g~C*07:02g~DRB1*03:01g~DQB1*02:01g	0.000520088		A*11:01g~B*40:06g~C*15:02g~DRB1*07:01g~DQB1*02:01g	0.000521825		A*02:01g~B*07:02g~C*07:02g~DRB1*13:02g~DQB1*06:04g	0.000578435		A*01:01g~B*37:01g~C*06:02g~DRB1*07:01g~DQB1*02:01g	0.000511125		A*33:03g~B*52:01g~C*12:02g~DRB1*15:02g~DQB1*06:01g	0.000541191		A*03:01g~B*35:03g~C*04:01g~DRB1*15:02g~DQB1*06:01g	0.000598561		A*24:02g~B*51:01g~C*15:02g~DRB1*01:01g~DQB1*05:01g	0.000531576			A*24:02g~B*35:01g~C*04:01g~DRB1*13:01g~DQB1*06:03g	0.000535719			A*11:01g~B*51:01g~C*04:01g~DRB1*04:02g~DQB1*03:02g	0.000475655		A*33:03g~B*58:01g~C*03:02g~DRB1*07:01g~DQB1*03:03g	0.000468415
A*11:01g~B*44:03g~C*05:01g~DRB1*07:01g~DQB1*02:01g	0.000493723		A*02:03g~B*38:02g~C*07:02g~DRB1*15:04g~DQB1*05:02g	0.000562611		A*11:01g~B*27:05g~C*02:02g~DRB1*04:04g~DQB1*03:02g	0.000519917		A*01:01g~B*55:01g~C*01:02g~DRB1*13:01g~DQB1*06:03g	0.000521692		A*24:02g~B*40:295~C*12:02g~DRB1*04:03g~DQB1*03:02g	0.000578053		A*03:01g~B*35:01g~C*04:01g~DRB1*15:06~DQB1*05:02g	0.000510912		A*26:01g~B*37:01g~C*06:02g~DRB1*10:01g~DQB1*05:01g	0.000541036		A*02:01g~B*50:01g~C*06:02g~DRB1*04:06g~DQB1*04:02g	0.000598474		A*24:02g~B*15:13~C*08:01g~DRB1*12:02g~DQB1*03:01g	0.000531576			A*24:02g~B*55:01g~C*01:02g~DRB1*10:01g~DQB1*05:01g	0.00053532			A*33:03g~B*52:01g~C*12:02g~DRB1*04:03g~DQB1*03:02g	0.000473457		A*01:01g~B*35:01g~C*04:01g~DRB1*15:02g~DQB1*06:01g	0.000467077
A*31:01g~B*51:01g~C*16:02g~DRB1*01:01g~DQB1*05:01g	0.000493723		A*23:01g~B*41:01g~C*17:01g~DRB1*07:01g~DQB1*02:01g	0.000562611		A*68:01g~B*18:01g~C*12:03g~DRB1*11:04g~DQB1*03:01g	0.000519712		A*33:03g~B*35:03g~C*12:03g~DRB1*14:01g~DQB1*05:03g	0.00052101		A*02:11g~B*35:03g~C*04:01g~DRB1*04:03g~DQB1*03:02g	0.000576698		A*01:01g~B*13:02g~C*06:02g~DRB1*07:01g~DQB1*02:01g	0.000509992		A*11:01g~B*15:05~C*03:03g~DRB1*14:04g~DQB1*05:03g	0.000540428		A*02:01g~B*40:06g~C*15:02g~DRB1*03:01g~DQB1*02:01g	0.000591125		A*02:16g~B*07:05g~C*07:02g~DRB1*15:01g~DQB1*06:01g	0.000531576			A*68:01g~B*55:01g~C*01:02g~DRB1*11:01g~DQB1*03:01g	0.000533584			A*68:01g~B*35:01g~C*04:01g~DRB1*04:03g~DQB1*03:02g	0.0004729		A*11:01g~B*58:01g~C*03:02g~DRB1*13:02g~DQB1*06:09g	0.000466723
A*23:01g~B*44:03g~C*04:01g~DRB1*07:01g~DQB1*02:01g	0.000493723		A*30:01g~B*13:02g~C*06:02g~DRB1*11:03g~DQB1*03:01g	0.000562611		A*68:01g~B*35:03g~C*04:01g~DRB1*15:02g~DQB1*06:01g	0.000517416		A*24:02g~B*15:25g~C*07:26g~DRB1*04:03g~DQB1*03:02g	0.000517112		A*03:01g~B*15:18g~C*04:01g~DRB1*01:01g~DQB1*05:01g	0.000575945		A*68:01g~B*35:03g~C*04:01g~DRB1*10:01g~DQB1*05:01g	0.000507055		A*33:03g~B*35:03g~C*04:01g~DRB1*13:01g~DQB1*06:03g	0.000537543		A*11:01g~B*49:01g~C*07:01g~DRB1*13:02g~DQB1*06:04g	0.000591068		A*01:01g~B*44:02g~C*06:02g~DRB1*15:01g~DQB1*05:03g	0.000531576			A*11:01g~B*40:01g~C*03:04g~DRB1*13:01g~DQB1*06:03g	0.000533301			A*01:01g~B*37:01g~C*06:02g~DRB1*14:04g~DQB1*05:03g	0.000472611		A*11:01g~B*40:06g~C*15:02g~DRB1*04:03g~DQB1*03:02g	0.000465434
A*68:01g~B*40:02g~C*14:02g~DRB1*15:02g~DQB1*05:03g	0.000493723		A*68:01g~B*15:18g~C*07:04g~DRB1*14:04g~DQB1*05:03g	0.00056133		A*02:01g~B*35:03g~C*04:01g~DRB1*11:01g~DQB1*03:01g	0.000517035		A*02:11g~B*35:03g~C*04:01g~DRB1*13:01g~DQB1*06:03g	0.000515926		A*33:03g~B*58:01g~C*03:02g~DRB1*01:01g~DQB1*05:01g	0.000575908		A*32:01g~B*35:01g~C*04:01g~DRB1*13:02g~DQB1*06:04g	0.000506301		A*24:02g~B*40:06g~C*15:02g~DRB1*04:03g~DQB1*03:02g	0.000535024		A*03:01g~B*07:02g~C*07:02g~DRB1*15:01g~DQB1*06:02g	0.000588332		A*11:01g~B*35:03g~C*04:01g~DRB1*14:04g~DQB1*06:01g	0.000531576			A*68:01g~B*51:01g~C*14:02g~DRB1*13:01g~DQB1*06:03g	0.000532565			A*24:02g~B*15:01g~C*03:03g~DRB1*14:04g~DQB1*05:03g	0.000466651		A*68:01g~B*40:06g~C*15:07~DRB1*04:03g~DQB1*03:02g	0.000463796
A*02:11g~B*57:01g~C*06:02g~DRB1*07:01g~DQB1*03:03g	0.000493607		A*31:01g~B*40:06g~C*15:02g~DRB1*08:03g~DQB1*03:01g	0.000560365		A*01:01g~B*37:01g~C*06:02g~DRB1*11:01g~DQB1*03:01g	0.000515173		A*24:02g~B*40:06g~C*01:17~DRB1*15:01g~DQB1*06:01g	0.000510611		A*24:02g~B*40:06g~C*12:02g~DRB1*15:01g~DQB1*06:01g	0.000572643		A*03:01g~B*08:01g~C*07:02g~DRB1*03:01g~DQB1*02:01g	0.000505628		A*24:02g~B*15:18g~C*16:02g~DRB1*04:03g~DQB1*03:02g	0.000534334		A*01:01g~B*44:03g~C*07:01g~DRB1*07:03~DQB1*02:01g	0.000587742		A*11:01g~B*51:06~C*14:02g~DRB1*15:01g~DQB1*06:01g	0.000531576			A*33:03g~B*58:01g~C*03:02g~DRB1*15:01g~DQB1*06:01g	0.000530354			A*02:01g~B*58:01g~C*03:02g~DRB1*13:02g~DQB1*06:09g	0.000466343		A*24:02g~B*18:01g~C*12:03g~DRB1*13:01g~DQB1*06:03g	0.000461382
A*68:01g~B*15:25g~C*04:03g~DRB1*15:04g~DQB1*05:02g	0.000493306		A*24:07g~B*35:03g~C*04:01g~DRB1*10:01g~DQB1*05:01g	0.000559378		A*24:02g~B*27:05g~C*02:02g~DRB1*04:04g~DQB1*03:02g	0.000515084		A*11:01g~B*40:06g~C*01:02g~DRB1*15:01g~DQB1*06:01g	0.000510358		A*11:01g~B*35:03g~C*04:01g~DRB1*14:04g~DQB1*05:03g	0.000570544		A*24:02g~B*07:05g~C*07:02g~DRB1*15:02g~DQB1*06:01g	0.000504113		A*02:01g~B*37:01g~C*06:02g~DRB1*10:01g~DQB1*05:01g	0.00053334		A*26:01g~B*37:01g~C*06:02g~DRB1*10:01g~DQB1*05:01g	0.000586299		A*30:02g~B*53:01g~C*04:01g~DRB1*13:02g~DQB1*06:09g	0.000531576			A*11:01g~B*35:03g~C*04:01g~DRB1*15:01g~DQB1*06:02g	0.000529104			A*11:01g~B*40:06g~C*15:02g~DRB1*15:06~DQB1*05:02g	0.000465871		A*11:01g~B*40:06g~C*15:02g~DRB1*10:01g~DQB1*05:01g	0.000460817
A*02:11g~B*15:05~C*03:03g~DRB1*14:04g~DQB1*05:03g	0.000493221		A*26:01g~B*08:01g~C*07:02g~DRB1*13:01g~DQB1*06:03g	0.000559159		A*03:01g~B*35:03g~C*04:01g~DRB1*07:01g~DQB1*03:03g	0.000513526		A*02:01g~B*07:02g~C*07:02g~DRB1*01:01g~DQB1*05:01g	0.000509922		A*11:01g~B*37:01g~C*06:02g~DRB1*15:02g~DQB1*06:01g	0.000569879		A*02:01g~B*07:02g~C*07:02g~DRB1*15:02g~DQB1*06:01g	0.000504075		A*03:01g~B*37:01g~C*01:02g~DRB1*10:01g~DQB1*05:01g	0.000532983		A*11:01g~B*51:06~C*14:02g~DRB1*15:02g~DQB1*06:01g	0.000582211		A*02:01g~B*38:01g~C*12:03g~DRB1*13:01g~DQB1*06:03g	0.000531576			A*29:01g~B*50:01g~C*06:02g~DRB1*07:01g~DQB1*02:01g	0.000526584			A*11:01g~B*35:03g~C*04:01g~DRB1*10:01g~DQB1*05:01g	0.000462896		A*11:01g~B*52:01g~C*12:02g~DRB1*13:01g~DQB1*06:03g	0.000458223
A*01:01g~B*27:05g~C*02:02g~DRB1*01:01g~DQB1*05:01g	0.000492243		A*01:01g~B*55:01g~C*01:02g~DRB1*11:01g~DQB1*03:01g	0.000557893		A*24:02g~B*40:06g~C*15:02g~DRB1*15:06~DQB1*05:02g	0.000513218		A*01:01g~B*35:03g~C*12:03g~DRB1*13:01g~DQB1*06:03g	0.000507646		A*01:01g~B*39:01g~C*15:02g~DRB1*07:01g~DQB1*02:01g	0.000568988		A*11:01g~B*07:02g~C*07:02g~DRB1*15:01g~DQB1*06:02g	0.000503393		A*24:02g~B*52:01g~C*12:02g~DRB1*03:01g~DQB1*02:01g	0.00053298		A*03:01g~B*35:01g~C*04:01g~DRB1*01:01g~DQB1*05:01g	0.000579098		A*32:01g~B*35:08g~C*04:01g~DRB1*04:03g~DQB1*03:02g	0.000531576			A*33:03g~B*52:01g~C*12:02g~DRB1*09:01g~DQB1*03:03g	0.000525879			A*02:20g~B*58:01g~C*03:02g~DRB1*03:01g~DQB1*02:01g	0.000462258		A*02:06g~B*13:01g~C*04:03g~DRB1*12:02g~DQB1*03:01g	0.000456261
A*31:01g~B*35:03g~C*04:01g~DRB1*15:02g~DQB1*05:03g	0.000491913		A*26:01g~B*07:02g~C*07:02g~DRB1*15:02g~DQB1*06:01g	0.00055699		A*24:02g~B*18:01g~C*07:01g~DRB1*14:04g~DQB1*05:03g	0.000512928		A*32:01g~B*52:01g~C*12:02g~DRB1*04:03g~DQB1*03:02g	0.000507265		A*24:02g~B*15:01g~C*04:01g~DRB1*14:04g~DQB1*05:03g	0.000567789		A*01:01g~B*35:01g~C*04:01g~DRB1*15:01g~DQB1*06:01g	0.000500379		A*03:01g~B*07:02g~C*07:02g~DRB1*04:03g~DQB1*03:02g	0.000532375		A*24:02g~B*13:01g~C*04:03g~DRB1*12:02g~DQB1*03:01g	0.000578135		A*68:01g~B*15:01g~C*04:01g~DRB1*15:01g~DQB1*06:01g	0.000531576			A*01:01g~B*35:01g~C*04:01g~DRB1*01:01g~DQB1*05:01g	0.000524897			A*03:01g~B*55:01g~C*01:02g~DRB1*13:01g~DQB1*06:03g	0.000462025		A*03:01g~B*55:01g~C*01:02g~DRB1*13:01g~DQB1*06:03g	0.000455064
A*01:01g~B*44:03g~C*04:01g~DRB1*07:01g~DQB1*02:01g	0.000488663		A*02:11g~B*52:01g~C*12:02g~DRB1*04:03g~DQB1*03:02g	0.000556324		A*01:01g~B*52:04~C*06:02g~DRB1*14:04g~DQB1*05:03g	0.000511916		A*02:01g~B*35:01g~C*04:01g~DRB1*15:06~DQB1*05:02g	0.000507036		A*66:01g~B*35:03g~C*16:02g~DRB1*07:01g~DQB1*03:03g	0.00056757		A*11:01g~B*55:01g~C*01:02g~DRB1*13:01g~DQB1*06:03g	0.000499323		A*24:02g~B*15:05~C*03:03g~DRB1*14:04g~DQB1*05:03g	0.000528288		A*01:01g~B*07:02g~C*07:02g~DRB1*15:02g~DQB1*06:01g	0.000578001		A*68:02g~B*14:02g~C*08:02g~DRB1*13:03g~DQB1*03:01g	0.000531576			A*32:01g~B*55:01g~C*01:02g~DRB1*13:01g~DQB1*06:03g	0.000524329			A*03:01g~B*37:01g~C*01:02g~DRB1*10:01g~DQB1*05:01g	0.000459006		A*11:01g~B*40:01g~C*12:03g~DRB1*14:04g~DQB1*05:03g	0.000450158
A*68:01g~B*08:01g~C*07:02g~DRB1*03:01g~DQB1*02:01g	0.000488288		A*33:03g~B*44:03g~C*07:01g~DRB1*11:01g~DQB1*03:01g	0.000551981		A*01:01g~B*37:01g~C*06:02g~DRB1*03:01g~DQB1*02:01g	0.000511144		A*02:11g~B*40:06g~C*15:02g~DRB1*13:01g~DQB1*06:03g	0.000505211		A*33:03g~B*35:01g~C*04:01g~DRB1*01:01g~DQB1*05:01g	0.000566097		A*33:03g~B*58:01g~C*03:02g~DRB1*04:03g~DQB1*03:02g	0.000498315		A*24:02g~B*35:03g~C*04:01g~DRB1*10:01g~DQB1*05:01g	0.000528233		A*01:01g~B*15:18g~C*07:04g~DRB1*04:03g~DQB1*03:02g	0.000574579		A*32:01g~B*15:29~C*07:04g~DRB1*15:02g~DQB1*06:01g	0.000531576			A*01:01g~B*57:01g~C*06:02g~DRB1*01:01g~DQB1*05:01g	0.000524066			A*01:01g~B*37:01g~C*06:02g~DRB1*07:01g~DQB1*03:03g	0.000458988		A*24:02g~B*35:01g~C*04:01g~DRB1*13:01g~DQB1*06:03g	0.000449069
A*01:01g~B*35:03g~C*04:01g~DRB1*13:01g~DQB1*06:03g	0.00048813		A*26:01g~B*52:01g~C*12:02g~DRB1*15:02g~DQB1*06:01g	0.00054816		A*01:01g~B*57:01g~C*06:02g~DRB1*03:01g~DQB1*02:01g	0.000506713		A*33:03g~B*35:03g~C*04:01g~DRB1*15:01g~DQB1*06:01g	0.000504851		A*11:01g~B*18:01g~C*07:01g~DRB1*04:03g~DQB1*03:02g	0.000566085		A*31:01g~B*52:01g~C*12:02g~DRB1*15:02g~DQB1*06:01g	0.000497183		A*11:01g~B*18:01g~C*07:01g~DRB1*14:04g~DQB1*05:03g	0.000526624		A*03:01g~B*52:01g~C*12:02g~DRB1*14:04g~DQB1*05:03g	0.000572852		A*31:01g~B*35:01g~C*04:01g~DRB1*11:01g~DQB1*03:01g	0.000531132			A*32:01g~B*52:01g~C*12:02g~DRB1*07:01g~DQB1*02:01g	0.000522082			A*31:01g~B*39:01g~C*12:03g~DRB1*04:04g~DQB1*03:02g	0.00045779		A*11:01g~B*40:06g~C*15:02g~DRB1*15:06~DQB1*05:02g	0.000447179
A*33:03g~B*35:01g~C*04:01g~DRB1*15:06~DQB1*05:02g	0.000487005		A*24:02g~B*13:01g~C*04:03g~DRB1*14:04g~DQB1*05:03g	0.000547799		A*02:11g~B*58:01g~C*03:02g~DRB1*03:01g~DQB1*02:01g	0.000506278		A*24:02g~B*44:03g~C*04:01g~DRB1*07:01g~DQB1*02:01g	0.000501248		A*68:01g~B*07:02g~C*07:02g~DRB1*15:01g~DQB1*06:02g	0.000565822		A*24:02g~B*37:01g~C*06:02g~DRB1*10:01g~DQB1*05:01g	0.00049592		A*11:01g~B*40:06g~C*07:02g~DRB1*15:01g~DQB1*06:01g	0.000524413		A*02:01g~B*40:06g~C*12:02g~DRB1*14:04g~DQB1*05:03g	0.000567146		A*01:01g~B*57:01g~C*06:02g~DRB1*07:01g~DQB1*03:02g	0.000530244			A*02:01g~B*58:01g~C*03:02g~DRB1*01:01g~DQB1*05:01g	0.000521645			A*24:02g~B*13:01g~C*04:03g~DRB1*15:02g~DQB1*06:01g	0.000456956		A*29:01g~B*07:05g~C*15:05g~DRB1*07:01g~DQB1*02:01g	0.000446565
A*01:01g~B*37:01g~C*06:02g~DRB1*11:01g~DQB1*03:01g	0.000486942		A*11:01g~B*35:03g~C*04:01g~DRB1*12:01g~DQB1*03:01g	0.000546206		A*02:01g~B*07:02g~C*07:02g~DRB1*15:02g~DQB1*06:01g	0.000505313		A*01:01g~B*07:05g~C*15:05g~DRB1*10:01g~DQB1*05:01g	0.000497305		A*26:01g~B*35:01g~C*04:01g~DRB1*15:01g~DQB1*06:02g	0.000565657		A*29:01g~B*35:01g~C*04:01g~DRB1*01:01g~DQB1*05:01g	0.000495567		A*01:01g~B*44:03g~C*07:01g~DRB1*07:03~DQB1*02:01g	0.000522272		A*11:01g~B*18:01g~C*07:01g~DRB1*14:04g~DQB1*05:03g	0.000566225		A*33:03g~B*44:03g~C*07:01g~DRB1*07:03~DQB1*02:01g	0.000529801			A*02:03g~B*15:02g~C*08:01g~DRB1*11:01g~DQB1*03:01g	0.000521367			A*24:02g~B*38:02g~C*07:02g~DRB1*15:04g~DQB1*05:02g	0.000455124		A*24:02g~B*51:01g~C*14:02g~DRB1*13:01g~DQB1*06:03g	0.000446396
A*11:01g~B*51:01g~C*14:02g~DRB1*15:02g~DQB1*06:01g	0.000484387		A*02:01g~B*51:01g~C*16:02g~DRB1*11:01g~DQB1*03:01g	0.000544046		A*32:01g~B*57:01g~C*06:02g~DRB1*07:01g~DQB1*03:03g	0.000503776		A*68:01g~B*40:06g~C*15:07~DRB1*14:04g~DQB1*05:03g	0.00049621		A*24:02g~B*51:01g~C*14:02g~DRB1*13:01g~DQB1*06:03g	0.000564118		A*01:01g~B*51:01g~C*14:02g~DRB1*15:02g~DQB1*06:01g	0.000495183		A*02:01g~B*35:03g~C*04:01g~DRB1*15:02g~DQB1*06:01g	0.000521597		A*68:01g~B*07:05g~C*07:02g~DRB1*15:01g~DQB1*06:01g	0.000564663		A*32:01g~B*44:03g~C*04:01g~DRB1*07:01g~DQB1*02:01g	0.000528248			A*11:01g~B*40:01g~C*03:04g~DRB1*11:01g~DQB1*03:01g	0.00052105			A*11:01g~B*40:06g~C*12:02g~DRB1*15:01g~DQB1*06:01g	0.000454317		A*11:01g~B*51:01g~C*15:02g~DRB1*04:03g~DQB1*03:02g	0.000444882
A*01:01g~B*35:03g~C*12:03g~DRB1*13:01g~DQB1*06:03g	0.000482978		A*03:01g~B*55:01g~C*01:02g~DRB1*13:01g~DQB1*06:03g	0.000539323		A*24:02g~B*07:02g~C*07:02g~DRB1*14:04g~DQB1*05:03g	0.000502547		A*29:01g~B*07:05g~C*15:05g~DRB1*15:01g~DQB1*06:01g	0.000494738		A*32:01g~B*07:02g~C*07:02g~DRB1*15:01g~DQB1*06:02g	0.000563816		A*33:03g~B*35:01g~C*04:01g~DRB1*14:04g~DQB1*05:03g	0.000494845		A*02:06g~B*38:02g~C*07:02g~DRB1*10:01g~DQB1*05:01g	0.000519643		A*68:01g~B*08:01g~C*07:02g~DRB1*03:01g~DQB1*02:01g	0.000562013		A*02:06g~B*15:01g~C*03:03g~DRB1*04:03g~DQB1*03:02g	0.000527779			A*31:01g~B*51:01g~C*16:02g~DRB1*13:01g~DQB1*06:03g	0.000518772			A*24:02g~B*07:05g~C*07:02g~DRB1*14:04g~DQB1*05:03g	0.000453594		A*11:01g~B*40:06g~C*12:02g~DRB1*15:01g~DQB1*06:01g	0.000442687
A*11:01g~B*52:01g~C*12:02g~DRB1*11:01g~DQB1*03:01g	0.000479667		A*03:01g~B*40:23~C*03:04g~DRB1*09:01g~DQB1*03:02g	0.000538435		A*68:01g~B*52:01g~C*12:02g~DRB1*10:01g~DQB1*05:01g	0.000498773		A*31:01g~B*51:01g~C*14:02g~DRB1*15:02g~DQB1*06:01g	0.000494699		A*24:02g~B*52:01g~C*12:02g~DRB1*08:03g~DQB1*03:01g	0.000561477		A*03:02g~B*35:03g~C*04:01g~DRB1*14:01g~DQB1*05:03g	0.000491699		A*24:02g~B*14:02g~C*08:02g~DRB1*01:02g~DQB1*05:01g	0.000519615		A*11:01g~B*40:06g~C*15:02g~DRB1*04:03g~DQB1*03:02g	0.000561643		A*33:03g~B*35:01g~C*04:01g~DRB1*01:01g~DQB1*05:01g	0.000526878			A*02:11g~B*52:01g~C*12:02g~DRB1*15:02g~DQB1*06:01g	0.000518472			A*01:01g~B*15:17g~C*07:01g~DRB1*15:02g~DQB1*06:01g	0.000453069		A*68:01g~B*40:01g~C*12:03g~DRB1*14:04g~DQB1*05:03g	0.000441935
A*24:02g~B*52:01g~C*12:02g~DRB1*07:01g~DQB1*02:01g	0.000478934		A*11:01g~B*40:06g~C*12:02g~DRB1*11:01g~DQB1*03:01g	0.000537493		A*02:01g~B*35:03g~C*04:01g~DRB1*14:04g~DQB1*05:03g	0.00049735		A*68:01g~B*35:01g~C*04:01g~DRB1*15:02g~DQB1*06:01g	0.000493665		A*24:02g~B*40:06g~C*15:02g~DRB1*16:02g~DQB1*05:02g	0.000560748		A*11:01g~B*52:04~C*12:02g~DRB1*14:04g~DQB1*05:03g	0.000491566		A*24:02g~B*51:19~C*14:02g~DRB1*11:01g~DQB1*03:01g	0.000519615		A*33:03g~B*52:01g~C*12:02g~DRB1*13:01g~DQB1*06:03g	0.000557063		A*02:01g~B*51:01g~C*16:02g~DRB1*11:04g~DQB1*03:01g	0.000526528			A*24:02g~B*35:01g~C*04:01g~DRB1*11:01g~DQB1*03:01g	0.000518293			A*01:01g~B*35:01g~C*04:01g~DRB1*10:01g~DQB1*05:01g	0.000452842		A*24:02g~B*35:03g~C*12:03g~DRB1*15:02g~DQB1*06:01g	0.000438797
A*24:02g~B*44:03g~C*07:01g~DRB1*07:01g~DQB1*03:03g	0.000478338		A*03:01g~B*35:01g~C*04:01g~DRB1*07:01g~DQB1*03:03g	0.000535976		A*24:02g~B*35:01g~C*04:01g~DRB1*15:06~DQB1*05:02g	0.00049389		A*03:01g~B*51:01g~C*16:02g~DRB1*04:03g~DQB1*03:02g	0.000492535		A*68:01g~B*15:18g~C*04:01g~DRB1*08:03g~DQB1*03:01g	0.00056051		A*11:01g~B*51:01g~C*14:02g~DRB1*04:03g~DQB1*03:02g	0.000491541		A*03:02g~B*07:05g~C*15:05g~DRB1*15:01g~DQB1*06:02g	0.000519615		A*26:01g~B*51:01g~C*14:02g~DRB1*07:01g~DQB1*03:03g	0.000556199		A*01:01g~B*37:01g~C*06:02g~DRB1*11:01g~DQB1*03:01g	0.00052443			A*68:01g~B*40:06g~C*15:02g~DRB1*14:04g~DQB1*05:03g	0.000516674			A*11:01g~B*52:01g~C*12:02g~DRB1*13:01g~DQB1*06:03g	0.000450631		A*24:02g~B*51:06~C*14:02g~DRB1*15:01g~DQB1*06:01g	0.000438487
A*11:01g~B*35:03g~C*04:01g~DRB1*14:04g~DQB1*05:03g	0.000476489		A*01:01g~B*13:01g~C*04:03g~DRB1*15:01g~DQB1*05:02g	0.000534003		A*68:01g~B*35:01g~C*04:01g~DRB1*15:02g~DQB1*06:01g	0.000493599		A*29:01g~B*07:05g~C*15:05g~DRB1*13:02g~DQB1*06:09g	0.000489113		A*11:01g~B*40:06g~C*15:02g~DRB1*07:01g~DQB1*03:03g	0.000557734		A*31:01g~B*39:01g~C*12:03g~DRB1*04:04g~DQB1*03:02g	0.000489315		A*23:01g~B*49:01g~C*07:01g~DRB1*04:01g~DQB1*03:02g	0.000519615		A*31:01g~B*51:01g~C*14:02g~DRB1*14:04g~DQB1*05:03g	0.000555245		A*03:01g~B*07:02g~C*07:02g~DRB1*04:03g~DQB1*03:02g	0.000520813			A*01:01g~B*37:01g~C*06:02g~DRB1*04:04g~DQB1*03:02g	0.000516303			A*33:03g~B*35:03g~C*04:01g~DRB1*15:02g~DQB1*06:01g	0.000449556		A*03:01g~B*37:01g~C*01:02g~DRB1*10:01g~DQB1*05:01g	0.000435562
A*33:03g~B*35:03g~C*12:03g~DRB1*13:01g~DQB1*06:03g	0.000475503		A*11:01g~B*58:01g~C*03:02g~DRB1*03:01g~DQB1*02:01g	0.000531485		A*68:01g~B*51:01g~C*15:02g~DRB1*15:02g~DQB1*06:01g	0.000493228		A*02:11g~B*51:01g~C*07:02g~DRB1*14:04g~DQB1*05:03g	0.000488393		A*33:03g~B*40:01g~C*03:04g~DRB1*04:01g~DQB1*03:02g	0.000555965		A*11:01g~B*52:01g~C*12:02g~DRB1*03:01g~DQB1*02:01g	0.000486683		A*24:02g~B*51:06~C*12:04~DRB1*12:02g~DQB1*03:01g	0.000519044		A*29:01g~B*07:05g~C*15:05g~DRB1*14:04g~DQB1*05:03g	0.000551857		A*01:01g~B*57:01g~C*06:02g~DRB1*15:01g~DQB1*06:02g	0.000520547			A*01:01g~B*15:17g~C*07:01g~DRB1*15:01g~DQB1*05:02g	0.000513555			A*01:01g~B*35:03g~C*12:03g~DRB1*13:01g~DQB1*06:03g	0.000449106		A*26:01g~B*44:03g~C*07:01g~DRB1*07:01g~DQB1*02:01g	0.000434044
A*11:01g~B*52:01g~C*12:02g~DRB1*10:01g~DQB1*05:01g	0.00047496		A*03:02g~B*51:01g~C*14:02g~DRB1*15:02g~DQB1*06:01g	0.000527956		A*01:01g~B*57:01g~C*06:02g~DRB1*15:01g~DQB1*06:01g	0.000489705		A*01:01g~B*35:03g~C*04:01g~DRB1*15:01g~DQB1*06:01g	0.000487952		A*26:01g~B*55:01g~C*01:02g~DRB1*08:03g~DQB1*03:01g	0.00055461		A*02:01g~B*37:01g~C*06:02g~DRB1*10:01g~DQB1*05:01g	0.000486082		A*24:02g~B*15:01g~C*04:01g~DRB1*15:02g~DQB1*06:01g	0.000518977		A*68:01g~B*51:01g~C*15:02g~DRB1*15:02g~DQB1*06:01g	0.000549742		A*24:02g~B*35:03g~C*04:01g~DRB1*13:01g~DQB1*06:03g	0.000520174			A*24:07g~B*40:02g~C*14:02g~DRB1*15:02g~DQB1*05:03g	0.000512864			A*24:02g~B*35:01g~C*04:01g~DRB1*14:04g~DQB1*05:03g	0.000448005		A*01:01g~B*35:01g~C*04:01g~DRB1*10:01g~DQB1*05:01g	0.000432709
A*24:02g~B*40:06g~C*12:02g~DRB1*12:02g~DQB1*03:01g	0.000474762		A*01:01g~B*55:01g~C*01:02g~DRB1*15:02g~DQB1*06:01g	0.000526931		A*24:02g~B*07:02g~C*07:02g~DRB1*15:01g~DQB1*06:01g	0.000489581		A*01:01g~B*37:01g~C*06:02g~DRB1*04:03g~DQB1*03:02g	0.000487935		A*02:01g~B*55:01g~C*03:03g~DRB1*15:01g~DQB1*06:01g	0.000554298		A*24:02g~B*40:06g~C*15:02g~DRB1*04:03g~DQB1*03:02g	0.000485117		A*11:01g~B*15:25g~C*07:26g~DRB1*08:02g~DQB1*04:02g	0.000517643		A*68:01g~B*35:03g~C*04:01g~DRB1*11:01g~DQB1*03:01g	0.000544674		A*01:01g~B*35:01g~C*04:01g~DRB1*01:01g~DQB1*05:01g	0.000516684			A*01:01g~B*58:01g~C*03:02g~DRB1*11:01g~DQB1*03:01g	0.000512072			A*01:01g~B*35:03g~C*04:01g~DRB1*11:01g~DQB1*03:01g	0.000447352		A*02:11g~B*51:01g~C*07:02g~DRB1*14:04g~DQB1*05:03g	0.000432406
A*03:01g~B*35:03g~C*04:01g~DRB1*14:04g~DQB1*05:03g	0.000473601		A*24:07g~B*07:02g~C*07:02g~DRB1*07:01g~DQB1*02:01g	0.000522629		A*03:01g~B*47:01g~C*06:02g~DRB1*13:01g~DQB1*06:03g	0.000488294		A*11:01g~B*56:01g~C*01:02g~DRB1*14:04g~DQB1*05:03g	0.000487336		A*33:03g~B*35:03g~C*12:03g~DRB1*13:01g~DQB1*06:03g	0.000553436		A*26:01g~B*08:01g~C*07:02g~DRB1*15:02g~DQB1*06:01g	0.000483905		A*01:01g~B*51:01g~C*15:02g~DRB1*14:07~DQB1*05:03g	0.000517621		A*24:02g~B*57:01g~C*06:02g~DRB1*13:01g~DQB1*06:03g	0.000543923		A*24:02g~B*50:01g~C*06:02g~DRB1*03:01g~DQB1*02:01g	0.00051536			A*11:01g~B*18:01g~C*07:01g~DRB1*15:01g~DQB1*06:01g	0.000512008			A*29:01g~B*07:05g~C*15:05g~DRB1*07:01g~DQB1*02:01g	0.00044656		A*24:03g~B*39:01g~C*12:04~DRB1*15:02g~DQB1*05:03g	0.000431668
A*24:02g~B*44:02g~C*05:01g~DRB1*07:01g~DQB1*02:01g	0.000473589		A*24:02g~B*07:02g~C*07:02g~DRB1*14:04g~DQB1*05:03g	0.000519815		A*68:01g~B*57:01g~C*06:02g~DRB1*07:01g~DQB1*03:03g	0.000484742		A*11:01g~B*58:01g~C*03:02g~DRB1*13:02g~DQB1*06:09g	0.000487242		A*31:01g~B*35:03g~C*04:01g~DRB1*14:04g~DQB1*05:03g	0.000551528		A*11:01g~B*15:05~C*03:03g~DRB1*14:04g~DQB1*05:03g	0.000483664		A*01:01g~B*57:01g~C*06:02g~DRB1*07:01g~DQB1*03:02g	0.000516241		A*01:01g~B*57:01g~C*06:02g~DRB1*04:04g~DQB1*03:02g	0.000543576		A*33:03g~B*15:02g~C*08:01g~DRB1*12:02g~DQB1*03:01g	0.000514078			A*68:01g~B*51:01g~C*15:02g~DRB1*11:01g~DQB1*03:01g	0.000509961			A*01:01g~B*35:01g~C*04:01g~DRB1*14:04g~DQB1*05:03g	0.000445367		A*68:01g~B*51:01g~C*15:02g~DRB1*13:01g~DQB1*06:03g	0.000431278
A*33:03g~B*35:01g~C*04:01g~DRB1*15:02g~DQB1*06:01g	0.000472017		A*02:11g~B*51:01g~C*07:02g~DRB1*15:01g~DQB1*06:01g	0.000519381		A*11:01g~B*07:02g~C*07:02g~DRB1*13:01g~DQB1*06:03g	0.000483553		A*02:11g~B*52:01g~C*12:02g~DRB1*07:01g~DQB1*02:01g	0.000486258		A*31:01g~B*18:01g~C*07:01g~DRB1*04:03g~DQB1*03:02g	0.000550216		A*31:01g~B*40:06g~C*15:02g~DRB1*15:02g~DQB1*06:01g	0.000483263		A*31:01g~B*52:01g~C*12:02g~DRB1*04:03g~DQB1*03:02g	0.000515904		A*01:01g~B*13:01g~C*04:03g~DRB1*15:01g~DQB1*06:01g	0.000542283		A*24:02g~B*52:01g~C*12:02g~DRB1*07:01g~DQB1*03:03g	0.000511894			A*02:01g~B*52:01g~C*12:02g~DRB1*11:01g~DQB1*03:01g	0.000509203			A*01:01g~B*35:03g~C*04:01g~DRB1*14:04g~DQB1*05:03g	0.00044358		A*03:01g~B*07:02g~C*07:02g~DRB1*01:01g~DQB1*05:01g	0.000430808
A*68:01g~B*51:01g~C*14:02g~DRB1*14:04g~DQB1*05:03g	0.000471025		A*11:01g~B*27:05g~C*02:02g~DRB1*04:04g~DQB1*03:02g	0.000515172		A*24:02g~B*27:07g~C*15:02g~DRB1*10:01g~DQB1*05:01g	0.00048325		A*11:01g~B*51:01g~C*15:02g~DRB1*13:01g~DQB1*06:03g	0.000485255		A*11:01g~B*51:01g~C*15:02g~DRB1*04:01g~DQB1*03:02g	0.000548682		A*33:03g~B*07:02g~C*07:02g~DRB1*07:01g~DQB1*02:01g	0.000480865		A*01:01g~B*07:02g~C*07:02g~DRB1*15:02g~DQB1*06:01g	0.000514606		A*11:01g~B*15:18g~C*07:04g~DRB1*04:03g~DQB1*03:02g	0.000542092		A*01:01g~B*44:03g~C*07:01g~DRB1*10:01g~DQB1*05:01g	0.000511294			A*31:01g~B*52:01g~C*12:02g~DRB1*15:02g~DQB1*06:01g	0.000508987			A*24:02g~B*55:01g~C*01:02g~DRB1*14:04g~DQB1*05:03g	0.000442649		A*74:01g~B*38:02g~C*07:02g~DRB1*15:04g~DQB1*05:02g	0.000430633
A*01:01g~B*35:01g~C*04:01g~DRB1*01:01g~DQB1*05:01g	0.000466902		A*11:01g~B*35:03g~C*04:01g~DRB1*01:01g~DQB1*05:01g	0.000510911		A*24:02g~B*18:01g~C*07:01g~DRB1*15:01g~DQB1*06:01g	0.000483104		A*24:02g~B*07:05g~C*07:02g~DRB1*07:01g~DQB1*02:01g	0.000484601		A*01:01g~B*35:01g~C*04:01g~DRB1*01:01g~DQB1*05:01g	0.000548635		A*33:03g~B*38:02g~C*07:02g~DRB1*15:04g~DQB1*05:02g	0.000480863		A*11:01g~B*51:01g~C*14:02g~DRB1*15:02g~DQB1*06:01g	0.000514159		A*11:01g~B*15:17g~C*07:01g~DRB1*13:02g~DQB1*06:04g	0.000541909		A*02:11g~B*58:01g~C*03:02g~DRB1*03:01g~DQB1*02:01g	0.000511243			A*02:01g~B*40:06g~C*07:02g~DRB1*14:04g~DQB1*05:03g	0.000507129			A*24:02g~B*40:01g~C*12:03g~DRB1*11:01g~DQB1*03:01g	0.000442235		A*33:03g~B*44:03g~C*07:01g~DRB1*07:03~DQB1*02:01g	0.000429448
A*01:01g~B*57:01g~C*06:02g~DRB1*03:01g~DQB1*02:01g	0.000465056		A*02:11g~B*44:03g~C*07:01g~DRB1*07:01g~DQB1*02:01g	0.00051077		A*24:02g~B*15:25g~C*07:26g~DRB1*15:01g~DQB1*06:01g	0.000481613		A*33:03g~B*13:02g~C*06:02g~DRB1*07:01g~DQB1*02:01g	0.000484558		A*02:06g~B*52:01g~C*12:02g~DRB1*15:01g~DQB1*06:01g	0.000547794		A*02:11g~B*40:06g~C*15:02g~DRB1*15:02g~DQB1*05:03g	0.000479552		A*68:01g~B*35:03g~C*04:01g~DRB1*14:04g~DQB1*05:03g	0.000513026		A*11:01g~B*35:01g~C*04:01g~DRB1*04:03g~DQB1*03:02g	0.000539895		A*32:01g~B*55:01g~C*01:02g~DRB1*13:01g~DQB1*06:03g	0.000506903			A*26:01g~B*27:05g~C*02:02g~DRB1*04:04g~DQB1*03:02g	0.000505954			A*24:02g~B*40:01g~C*12:03g~DRB1*15:02g~DQB1*06:01g	0.00044207		A*03:01g~B*40:06g~C*15:02g~DRB1*14:04g~DQB1*05:03g	0.000428494
A*33:03g~B*40:06g~C*15:02g~DRB1*11:01g~DQB1*03:01g	0.000463554		A*24:17~B*15:02g~C*08:01g~DRB1*07:01g~DQB1*02:01g	0.000499734		A*01:01g~B*15:08~C*01:02g~DRB1*14:04g~DQB1*05:03g	0.000481445		A*02:05g~B*50:01g~C*06:02g~DRB1*13:02g~DQB1*06:04g	0.000482625		A*11:01g~B*15:02g~C*08:01g~DRB1*10:01g~DQB1*05:01g	0.000546071		A*24:02g~B*35:03g~C*12:03g~DRB1*11:01g~DQB1*03:01g	0.000479253		A*11:01g~B*56:01g~C*04:01g~DRB1*11:01g~DQB1*03:01g	0.000512745		A*03:01g~B*35:03g~C*12:03g~DRB1*14:04g~DQB1*05:03g	0.000536207		A*02:01g~B*07:02g~C*07:02g~DRB1*08:01g~DQB1*04:02g	0.000504646			A*33:03g~B*35:03g~C*12:03g~DRB1*13:01g~DQB1*06:03g	0.00050557			A*68:01g~B*35:01g~C*04:01g~DRB1*15:02g~DQB1*06:01g	0.000441251		A*01:01g~B*58:01g~C*03:02g~DRB1*13:02g~DQB1*06:09g	0.000428091
A*33:03g~B*40:06g~C*12:02g~DRB1*15:01g~DQB1*06:01g	0.000462388		A*68:01g~B*40:06g~C*15:02g~DRB1*10:01g~DQB1*05:01g	0.000499203		A*01:01g~B*35:03g~C*12:03g~DRB1*13:01g~DQB1*06:03g	0.000479922		A*24:02g~B*27:07g~C*15:02g~DRB1*11:01g~DQB1*03:01g	0.000482466		A*32:01g~B*35:03g~C*04:01g~DRB1*15:06~DQB1*05:02g	0.000545847		A*02:11g~B*13:01g~C*04:03g~DRB1*15:02g~DQB1*06:01g	0.000473984		A*68:01g~B*52:01g~C*12:02g~DRB1*15:02g~DQB1*06:01g	0.00050929		A*02:01g~B*51:01g~C*14:02g~DRB1*13:01g~DQB1*06:03g	0.000532458		A*24:02g~B*07:02g~C*07:02g~DRB1*04:03g~DQB1*03:02g	0.000504388			A*68:01g~B*35:03g~C*04:01g~DRB1*13:01g~DQB1*06:03g	0.000505121			A*02:01g~B*52:01g~C*12:02g~DRB1*04:03g~DQB1*03:02g	0.000440906		A*31:01g~B*35:03g~C*04:01g~DRB1*10:01g~DQB1*05:01g	0.000427497
A*02:03g~B*38:02g~C*07:02g~DRB1*14:04g~DQB1*05:03g	0.000460739		A*68:01g~B*40:01g~C*03:04g~DRB1*14:04g~DQB1*05:03g	0.000498774		A*32:01g~B*35:01g~C*04:01g~DRB1*11:01g~DQB1*03:01g	0.000479294		A*11:01g~B*35:03g~C*12:03g~DRB1*15:02g~DQB1*06:01g	0.000481988		A*33:03g~B*44:03g~C*07:01g~DRB1*15:01g~DQB1*06:01g	0.000543114		A*24:02g~B*15:25g~C*07:26g~DRB1*14:04g~DQB1*05:03g	0.000472832		A*68:01g~B*51:01g~C*14:02g~DRB1*15:02g~DQB1*06:01g	0.000506709		A*01:01g~B*40:01g~C*12:03g~DRB1*14:04g~DQB1*05:03g	0.000531895		A*33:03g~B*35:03g~C*04:01g~DRB1*13:01g~DQB1*06:03g	0.0005024			A*33:03g~B*52:01g~C*12:02g~DRB1*04:03g~DQB1*03:02g	0.000504588			A*01:01g~B*15:17g~C*07:01g~DRB1*13:01g~DQB1*06:03g	0.000440682		A*01:01g~B*37:01g~C*06:02g~DRB1*14:04g~DQB1*05:03g	0.000425887
A*29:01g~B*07:05g~C*15:05g~DRB1*14:04g~DQB1*05:03g	0.000459077		A*02:11g~B*35:03g~C*04:01g~DRB1*15:02g~DQB1*06:01g	0.000498658		A*68:01g~B*15:18g~C*07:04g~DRB1*11:01g~DQB1*03:01g	0.000479036		A*24:02g~B*55:01g~C*01:02g~DRB1*14:04g~DQB1*05:03g	0.000481852		A*02:01g~B*58:01g~C*03:02g~DRB1*03:01g~DQB1*02:01g	0.000542661		A*32:01g~B*44:03g~C*07:01g~DRB1*07:01g~DQB1*02:01g	0.000471241		A*24:02g~B*51:01g~C*15:02g~DRB1*13:01g~DQB1*06:03g	0.00050546		A*33:03g~B*44:03g~C*07:01g~DRB1*07:03~DQB1*02:01g	0.000531404		A*33:03g~B*58:01g~C*03:02g~DRB1*15:02g~DQB1*06:01g	0.000501635			A*02:03g~B*38:02g~C*07:02g~DRB1*15:04g~DQB1*05:02g	0.000503367			A*24:02g~B*15:01g~C*04:01g~DRB1*15:06~DQB1*05:02g	0.000438173		A*02:11g~B*40:06g~C*15:02g~DRB1*11:01g~DQB1*03:01g	0.000425374
A*03:01g~B*52:01g~C*12:02g~DRB1*04:03g~DQB1*03:02g	0.000458664		A*11:01g~B*35:03g~C*04:01g~DRB1*07:01g~DQB1*03:03g	0.0004985		A*31:01g~B*51:01g~C*16:02g~DRB1*13:01g~DQB1*06:03g	0.000478994		A*24:02g~B*35:03g~C*12:03g~DRB1*15:01g~DQB1*06:01g	0.000481335		A*68:01g~B*40:06g~C*15:02g~DRB1*15:02g~DQB1*06:01g	0.000542031		A*24:02g~B*40:06g~C*15:02g~DRB1*10:01g~DQB1*05:01g	0.000469949		A*24:02g~B*57:01g~C*06:02g~DRB1*04:03g~DQB1*03:02g	0.000505307		A*68:01g~B*35:03g~C*04:01g~DRB1*13:01g~DQB1*06:03g	0.000530304		A*24:02g~B*52:01g~C*12:02g~DRB1*15:01g~DQB1*06:01g	0.000501468			A*24:02g~B*40:06g~C*12:02g~DRB1*11:01g~DQB1*03:01g	0.000502844			A*24:02g~B*07:02g~C*07:02g~DRB1*15:01g~DQB1*06:03g	0.000437391		A*32:01g~B*18:01g~C*07:01g~DRB1*03:01g~DQB1*02:01g	0.000423711
A*03:01g~B*57:01g~C*06:02g~DRB1*07:01g~DQB1*03:03g	0.00045641		A*03:01g~B*37:01g~C*06:02g~DRB1*10:01g~DQB1*05:01g	0.000493994		A*68:01g~B*15:18g~C*07:04g~DRB1*15:02g~DQB1*06:01g	0.00047767		A*02:11g~B*35:03g~C*04:01g~DRB1*15:01g~DQB1*06:01g	0.000479315		A*02:11g~B*15:05~C*03:03g~DRB1*04:03g~DQB1*03:02g	0.000538514		A*02:01g~B*15:25g~C*07:26g~DRB1*15:01g~DQB1*06:01g	0.000469158		A*24:02g~B*07:02g~C*07:02g~DRB1*13:01g~DQB1*06:03g	0.000503342		A*11:01g~B*40:06g~C*15:02g~DRB1*07:01g~DQB1*02:01g	0.000530066		A*68:01g~B*51:01g~C*14:02g~DRB1*13:01g~DQB1*06:03g	0.000495228			A*01:01g~B*35:01g~C*04:01g~DRB1*15:02g~DQB1*06:01g	0.000502417			A*03:01g~B*40:06g~C*15:02g~DRB1*15:01g~DQB1*06:01g	0.000436945		A*29:01g~B*07:05g~C*15:05g~DRB1*15:02g~DQB1*06:01g	0.000423171
A*11:01g~B*08:01g~C*07:02g~DRB1*03:01g~DQB1*02:01g	0.00045507		A*02:11g~B*35:03g~C*04:01g~DRB1*15:01g~DQB1*06:01g	0.000491144		A*24:02g~B*51:01g~C*15:02g~DRB1*11:01g~DQB1*03:01g	0.000477052		A*31:01g~B*51:01g~C*16:02g~DRB1*13:01g~DQB1*06:03g	0.000478159		A*03:01g~B*35:01g~C*04:01g~DRB1*07:01g~DQB1*02:01g	0.000538473		A*24:02g~B*51:01g~C*14:02g~DRB1*04:03g~DQB1*03:02g	0.00046667		A*02:06g~B*15:02g~C*08:01g~DRB1*12:02g~DQB1*03:01g	0.000502868		A*11:01g~B*44:03g~C*07:01g~DRB1*04:03g~DQB1*03:02g	0.000528526		A*02:11g~B*57:01g~C*06:02g~DRB1*07:01g~DQB1*03:03g	0.000493558			A*11:01g~B*35:03g~C*12:03g~DRB1*14:01g~DQB1*05:03g	0.000502232			A*33:01g~B*14:02g~C*08:02g~DRB1*01:02g~DQB1*05:01g	0.000436699		A*24:02g~B*40:06g~C*14:02g~DRB1*14:04g~DQB1*05:03g	0.000422682
A*02:03g~B*52:01g~C*12:02g~DRB1*15:02g~DQB1*06:01g	0.000453998		A*33:03g~B*35:01g~C*04:01g~DRB1*10:01g~DQB1*05:01g	0.000490606		A*11:01g~B*52:01g~C*12:02g~DRB1*13:01g~DQB1*06:03g	0.000476347		A*68:01g~B*08:01g~C*07:02g~DRB1*03:01g~DQB1*02:01g	0.000478031		A*24:07g~B*35:05g~C*04:01g~DRB1*12:02g~DQB1*03:01g	0.000538141		A*24:02g~B*35:01g~C*04:01g~DRB1*03:01g~DQB1*02:01g	0.000465448		A*01:01g~B*51:01g~C*15:02g~DRB1*07:01g~DQB1*02:01g	0.000502812		A*24:02g~B*37:01g~C*06:02g~DRB1*13:01g~DQB1*06:03g	0.00052796		A*24:02g~B*40:06g~C*15:02g~DRB1*07:01g~DQB1*03:03g	0.000492242			A*24:02g~B*51:01g~C*16:02g~DRB1*04:03g~DQB1*03:02g	0.000500642			A*11:01g~B*35:01g~C*04:01g~DRB1*10:01g~DQB1*05:01g	0.000434328		A*33:03g~B*44:03g~C*07:01g~DRB1*03:01g~DQB1*02:01g	0.000422217
A*03:01g~B*27:05g~C*02:02g~DRB1*04:03g~DQB1*03:02g	0.000449043		A*03:01g~B*07:02g~C*07:02g~DRB1*15:02g~DQB1*06:01g	0.00048879		A*11:01g~B*15:17g~C*07:01g~DRB1*13:02g~DQB1*06:04g	0.000476332		A*03:01g~B*51:01g~C*14:02g~DRB1*15:02g~DQB1*06:01g	0.00047668		A*24:02g~B*40:06g~C*12:04~DRB1*14:04g~DQB1*05:03g	0.000537779		A*03:01g~B*35:03g~C*04:01g~DRB1*03:01g~DQB1*02:01g	0.000462551		A*02:11g~B*40:06g~C*15:02g~DRB1*07:01g~DQB1*03:03g	0.000500994		A*02:11g~B*35:03g~C*04:01g~DRB1*07:01g~DQB1*02:01g	0.000526036		A*33:03g~B*44:03g~C*07:01g~DRB1*03:01g~DQB1*02:01g	0.000491438			A*31:01g~B*44:03g~C*07:01g~DRB1*07:01g~DQB1*02:01g	0.000499607			A*01:01g~B*07:02g~C*07:02g~DRB1*10:01g~DQB1*05:01g	0.000431916		A*24:02g~B*52:01g~C*12:02g~DRB1*13:01g~DQB1*06:03g	0.000421097
A*26:01g~B*52:01g~C*12:02g~DRB1*10:01g~DQB1*05:01g	0.000448773		A*03:02g~B*18:01g~C*07:01g~DRB1*15:02g~DQB1*06:01g	0.000488269		A*24:02g~B*58:01g~C*03:02g~DRB1*13:02g~DQB1*06:09g	0.000475037		A*33:03g~B*35:01g~C*04:01g~DRB1*04:03g~DQB1*03:02g	0.000474761		A*11:01g~B*40:06g~C*01:02g~DRB1*15:01g~DQB1*06:01g	0.000536709		A*33:03g~B*35:01g~C*04:01g~DRB1*11:01g~DQB1*03:01g	0.00045998		A*26:01g~B*57:01g~C*06:02g~DRB1*07:01g~DQB1*03:03g	0.000500925		A*24:02g~B*35:01g~C*04:01g~DRB1*11:01g~DQB1*03:01g	0.000521642		A*02:01g~B*52:01g~C*12:02g~DRB1*04:03g~DQB1*03:02g	0.000488248			A*11:03g~B*40:06g~C*15:02g~DRB1*15:01g~DQB1*06:01g	0.000493726			A*01:01g~B*52:01g~C*12:02g~DRB1*03:01g~DQB1*02:01g	0.00043022		A*31:01g~B*52:01g~C*12:02g~DRB1*15:02g~DQB1*06:01g	0.000420022
A*33:03g~B*35:08g~C*04:01g~DRB1*04:03g~DQB1*03:02g	0.000446746		A*26:01g~B*07:02g~C*07:02g~DRB1*15:01g~DQB1*06:02g	0.000487171		A*11:01g~B*51:01g~C*15:02g~DRB1*13:01g~DQB1*06:03g	0.000474869		A*24:02g~B*35:01g~C*04:01g~DRB1*15:01g~DQB1*06:01g	0.000474358		A*11:01g~B*13:01g~C*04:03g~DRB1*15:02g~DQB1*06:01g	0.000536237		A*03:01g~B*35:03g~C*04:01g~DRB1*13:01g~DQB1*06:03g	0.000459938		A*68:01g~B*52:01g~C*12:02g~DRB1*08:03g~DQB1*03:01g	0.000500646		A*24:02g~B*40:01g~C*12:03g~DRB1*14:04g~DQB1*05:03g	0.000520535		A*33:03g~B*13:01g~C*04:03g~DRB1*15:01g~DQB1*06:01g	0.000487602			A*01:01g~B*50:01g~C*06:02g~DRB1*07:01g~DQB1*02:01g	0.000493574			A*31:01g~B*40:06g~C*15:02g~DRB1*15:01g~DQB1*06:01g	0.00042995		A*11:01g~B*51:06~C*14:02g~DRB1*15:02g~DQB1*06:01g	0.000416467
A*24:02g~B*40:06g~C*15:02g~DRB1*07:01g~DQB1*02:01g	0.000446371		A*32:01g~B*55:01g~C*01:02g~DRB1*11:01g~DQB1*03:01g	0.000486509		A*02:11g~B*40:06g~C*15:02g~DRB1*11:01g~DQB1*03:01g	0.000468573		A*68:01g~B*51:01g~C*14:02g~DRB1*04:08g~DQB1*03:01g	0.000474285		A*68:01g~B*51:01g~C*14:02g~DRB1*04:03g~DQB1*03:02g	0.000534465		A*11:01g~B*40:06g~C*15:02g~DRB1*04:05g~DQB1*05:02g	0.000458041		A*03:01g~B*51:01g~C*14:02g~DRB1*14:04g~DQB1*05:03g	0.000500167		A*01:01g~B*37:01g~C*06:02g~DRB1*14:04g~DQB1*05:03g	0.000520043		A*24:02g~B*44:03g~C*07:01g~DRB1*14:04g~DQB1*05:03g	0.000486547			A*01:01g~B*13:02g~C*06:02g~DRB1*07:01g~DQB1*02:01g	0.000492889			A*01:01g~B*35:01g~C*04:01g~DRB1*15:02g~DQB1*06:01g	0.00042989		A*02:05g~B*50:01g~C*06:02g~DRB1*13:02g~DQB1*06:04g	0.000415679
A*24:07g~B*52:01g~C*12:02g~DRB1*07:01g~DQB1*03:03g	0.000444748		A*24:02g~B*40:01g~C*12:03g~DRB1*15:02g~DQB1*06:01g	0.000483744		A*03:01g~B*57:01g~C*06:02g~DRB1*07:01g~DQB1*03:03g	0.000468477		A*24:02g~B*35:01g~C*04:01g~DRB1*15:02g~DQB1*06:01g	0.000473884		A*24:02g~B*15:25g~C*07:26g~DRB1*14:04g~DQB1*05:03g	0.000534001		A*24:02g~B*35:03g~C*04:01g~DRB1*15:01g~DQB1*06:01g	0.000457239		A*11:01g~B*35:01g~C*04:01g~DRB1*15:01g~DQB1*06:01g	0.000499259		A*01:01g~B*50:01g~C*06:02g~DRB1*07:01g~DQB1*02:01g	0.0005198		A*31:01g~B*35:01g~C*04:01g~DRB1*01:01g~DQB1*05:01g	0.000485628			A*03:01g~B*27:04g~C*12:02g~DRB1*11:01g~DQB1*03:01g	0.000492407			A*02:01g~B*08:01g~C*07:02g~DRB1*03:01g~DQB1*02:01g	0.000429485		A*24:02g~B*51:01g~C*16:02g~DRB1*15:02g~DQB1*06:01g	0.000415535
A*11:01g~B*13:01g~C*04:03g~DRB1*04:05g~DQB1*04:02g	0.000443182		A*24:02g~B*27:07g~C*15:02g~DRB1*15:02g~DQB1*06:01g	0.000482238		A*02:01g~B*15:02g~C*08:01g~DRB1*12:02g~DQB1*03:01g	0.000466093		A*02:11g~B*07:05g~C*07:02g~DRB1*14:04g~DQB1*05:03g	0.000472076		A*03:01g~B*55:01g~C*01:02g~DRB1*08:01g~DQB1*04:02g	0.000531312		A*01:01g~B*52:01g~C*12:02g~DRB1*11:01g~DQB1*03:01g	0.000455329		A*02:11g~B*35:01g~C*04:01g~DRB1*01:01g~DQB1*05:01g	0.000497318		A*03:01g~B*51:01g~C*14:02g~DRB1*13:01g~DQB1*06:03g	0.000517957		A*01:01g~B*37:01g~C*06:02g~DRB1*14:04g~DQB1*05:03g	0.000484157			A*29:01g~B*07:05g~C*15:05g~DRB1*11:01g~DQB1*03:01g	0.00049075			A*03:01g~B*07:02g~C*07:02g~DRB1*01:01g~DQB1*05:01g	0.00042402		A*11:01g~B*40:06g~C*15:02g~DRB1*16:02g~DQB1*05:02g	0.000414222
A*11:01g~B*51:01g~C*14:02g~DRB1*15:01g~DQB1*06:01g	0.000442882		A*24:02g~B*15:08~C*01:02g~DRB1*04:10g~DQB1*04:02g	0.000482238		A*68:01g~B*07:02g~C*07:02g~DRB1*07:01g~DQB1*02:01g	0.000465607		A*11:01g~B*07:05g~C*07:02g~DRB1*15:02g~DQB1*06:01g	0.000471261		A*68:01g~B*15:18g~C*07:04g~DRB1*08:03g~DQB1*03:01g	0.000530938		A*02:11g~B*35:01g~C*04:01g~DRB1*15:02g~DQB1*06:01g	0.000451899		A*11:01g~B*35:03g~C*04:01g~DRB1*14:01g~DQB1*05:03g	0.000495491		A*11:03g~B*52:01g~C*07:02g~DRB1*11:06g~DQB1*05:02g	0.000516529		A*11:01g~B*40:06g~C*12:02g~DRB1*15:01g~DQB1*06:01g	0.000480525			A*31:01g~B*15:08~C*01:02g~DRB1*13:01g~DQB1*06:03g	0.000490163			A*32:01g~B*44:03g~C*07:01g~DRB1*07:01g~DQB1*02:01g	0.000420738		A*02:01g~B*35:03g~C*04:01g~DRB1*13:01g~DQB1*06:03g	0.000413785
A*02:06g~B*15:02g~C*08:01g~DRB1*15:02g~DQB1*05:01g	0.000439907		A*24:03g~B*40:06g~C*07:02g~DRB1*15:02g~DQB1*06:01g	0.000482238		A*68:01g~B*51:01g~C*14:02g~DRB1*13:01g~DQB1*06:03g	0.000465558		A*68:01g~B*52:01g~C*12:02g~DRB1*15:01g~DQB1*06:01g	0.000464099		A*02:01g~B*40:01g~C*12:03g~DRB1*14:04g~DQB1*05:03g	0.000529777		A*24:02g~B*35:03g~C*03:03g~DRB1*04:03g~DQB1*03:02g	0.000450746		A*24:07g~B*52:01g~C*12:02g~DRB1*07:01g~DQB1*03:03g	0.000493777		A*02:05g~B*50:01g~C*06:02g~DRB1*13:02g~DQB1*06:04g	0.000516529		A*03:01g~B*52:01g~C*12:02g~DRB1*13:01g~DQB1*06:03g	0.000478578			A*02:01g~B*40:23~C*03:04g~DRB1*09:01g~DQB1*03:02g	0.000488744			A*29:01g~B*07:05g~C*15:05g~DRB1*15:02g~DQB1*06:01g	0.000420552		A*24:02g~B*52:01g~C*12:02g~DRB1*11:01g~DQB1*03:01g	0.000413178
A*01:01g~B*35:03g~C*12:03g~DRB1*15:02g~DQB1*06:01g	0.000439256		A*02:20g~B*58:01g~C*03:02g~DRB1*14:02g~DQB1*03:01g	0.000482238		A*24:02g~B*52:01g~C*12:02g~DRB1*10:01g~DQB1*05:01g	0.000463719		A*02:01g~B*58:01g~C*03:02g~DRB1*03:01g~DQB1*02:01g	0.000463902		A*11:01g~B*15:01g~C*01:02g~DRB1*03:01g~DQB1*02:01g	0.000529238		A*24:02g~B*13:02g~C*06:02g~DRB1*07:01g~DQB1*02:01g	0.000449669		A*01:01g~B*44:03g~C*07:01g~DRB1*10:01g~DQB1*05:01g	0.000493734		A*30:02g~B*53:01g~C*04:01g~DRB1*13:02g~DQB1*06:09g	0.000516529		A*31:01g~B*35:01g~C*04:01g~DRB1*14:04g~DQB1*05:03g	0.000477373			A*24:02g~B*18:01g~C*12:03g~DRB1*13:01g~DQB1*06:03g	0.000486469			A*03:01g~B*07:02g~C*07:02g~DRB1*03:01g~DQB1*02:01g	0.000418532		A*11:01g~B*35:03g~C*04:01g~DRB1*10:01g~DQB1*05:01g	0.000408659
A*11:01g~B*15:12g~C*03:03g~DRB1*15:02g~DQB1*05:02g	0.000439016		A*32:01g~B*35:01g~C*03:03g~DRB1*14:04g~DQB1*05:03g	0.000482238		A*11:01g~B*40:01g~C*03:04g~DRB1*11:01g~DQB1*03:01g	0.000463429		A*31:01g~B*52:01g~C*12:02g~DRB1*04:03g~DQB1*03:02g	0.000463278		A*33:03g~B*40:01g~C*03:04g~DRB1*07:01g~DQB1*02:01g	0.000524767		A*02:11g~B*13:01g~C*04:03g~DRB1*15:01g~DQB1*06:01g	0.00044597		A*11:01g~B*35:03g~C*04:01g~DRB1*14:04g~DQB1*05:03g	0.000492734		A*30:01g~B*13:02g~C*06:02g~DRB1*14:11~DQB1*05:03g	0.000516529		A*11:01g~B*13:01g~C*04:03g~DRB1*15:02g~DQB1*06:01g	0.000476783			A*11:01g~B*52:01g~C*12:02g~DRB1*03:01g~DQB1*02:01g	0.000485194			A*02:01g~B*35:03g~C*04:01g~DRB1*14:04g~DQB1*05:03g	0.000417548		A*11:01g~B*15:18g~C*07:04g~DRB1*04:03g~DQB1*03:02g	0.000408092
A*68:01g~B*35:01g~C*04:01g~DRB1*15:06~DQB1*05:02g	0.000438954		A*31:12~B*27:05g~C*02:02g~DRB1*04:01g~DQB1*03:02g	0.000482238		A*11:01g~B*35:01g~C*04:01g~DRB1*03:01g~DQB1*02:01g	0.00046147		A*01:01g~B*37:01g~C*06:02g~DRB1*15:01g~DQB1*06:01g	0.000462221		A*33:03g~B*44:03g~C*07:01g~DRB1*14:04g~DQB1*05:03g	0.000521736		A*11:01g~B*52:01g~C*12:02g~DRB1*10:01g~DQB1*05:01g	0.00044537		A*11:01g~B*40:06g~C*15:02g~DRB1*11:01g~DQB1*03:01g	0.000492343		A*32:01g~B*49:01g~C*04:01g~DRB1*13:02g~DQB1*06:04g	0.000516529		A*11:01g~B*40:06g~C*15:02g~DRB1*15:06~DQB1*05:02g	0.00047561			A*02:11g~B*40:06g~C*15:02g~DRB1*11:01g~DQB1*03:01g	0.000484752			A*11:01g~B*35:03g~C*04:01g~DRB1*15:01g~DQB1*06:01g	0.000417499		A*24:02g~B*07:02g~C*07:02g~DRB1*14:04g~DQB1*05:03g	0.000404917
A*03:01g~B*35:03g~C*04:01g~DRB1*10:01g~DQB1*05:01g	0.000434618		A*03:01g~B*15:17g~C*07:01g~DRB1*13:02g~DQB1*06:04g	0.000481921		A*24:02g~B*40:01g~C*12:03g~DRB1*11:01g~DQB1*03:01g	0.000460983		A*24:02g~B*51:01g~C*14:02g~DRB1*14:04g~DQB1*05:03g	0.000460944		A*68:01g~B*51:01g~C*16:02g~DRB1*13:01g~DQB1*06:03g	0.000521119		A*02:11g~B*40:06g~C*15:02g~DRB1*07:01g~DQB1*02:01g	0.000444377		A*24:02g~B*07:02g~C*07:02g~DRB1*07:01g~DQB1*03:03g	0.000491447		A*11:01g~B*13:01g~C*04:03g~DRB1*14:04g~DQB1*05:03g	0.000515042		A*11:01g~B*40:06g~C*15:02g~DRB1*07:01g~DQB1*03:03g	0.000475533			A*01:01g~B*51:01g~C*15:02g~DRB1*13:01g~DQB1*06:03g	0.000481723			A*11:01g~B*15:32g~C*12:03g~DRB1*12:02g~DQB1*03:01g	0.000417273		A*01:01g~B*15:17g~C*07:01g~DRB1*13:01g~DQB1*06:03g	0.000404849
A*33:03g~B*55:01g~C*01:02g~DRB1*10:01g~DQB1*05:01g	0.000432767		A*03:01g~B*51:01g~C*14:02g~DRB1*15:02g~DQB1*06:01g	0.000481582		A*24:02g~B*38:02g~C*07:02g~DRB1*15:04g~DQB1*05:02g	0.000459241		A*31:01g~B*18:01g~C*07:01g~DRB1*04:03g~DQB1*03:02g	0.000460882		A*24:02g~B*35:01g~C*04:01g~DRB1*08:03g~DQB1*03:01g	0.000518464		A*11:01g~B*35:03g~C*12:03g~DRB1*15:02g~DQB1*06:01g	0.000444037		A*01:01g~B*55:01g~C*01:02g~DRB1*13:01g~DQB1*06:03g	0.000491113		A*02:01g~B*40:06g~C*15:02g~DRB1*14:04g~DQB1*05:03g	0.000514981		A*03:01g~B*58:01g~C*03:02g~DRB1*03:01g~DQB1*02:01g	0.000468853			A*26:01g~B*07:02g~C*07:02g~DRB1*15:06~DQB1*05:02g	0.00048117			A*02:01g~B*37:01g~C*06:02g~DRB1*10:01g~DQB1*05:01g	0.000417157		A*24:02g~B*40:06g~C*15:02g~DRB1*07:01g~DQB1*02:01g	0.000403169
A*24:02g~B*18:01g~C*07:01g~DRB1*04:03g~DQB1*03:02g	0.000431851		A*32:01g~B*40:01g~C*03:04g~DRB1*10:01g~DQB1*05:01g	0.00048076		A*24:02g~B*07:02g~C*07:02g~DRB1*15:01g~DQB1*06:03g	0.000458906		A*32:01g~B*35:01g~C*04:01g~DRB1*04:03g~DQB1*03:02g	0.00046069		A*29:01g~B*07:05g~C*15:05g~DRB1*08:03g~DQB1*03:01g	0.000518296		A*11:01g~B*40:06g~C*15:02g~DRB1*07:01g~DQB1*02:01g	0.000443611		A*24:02g~B*15:01g~C*01:02g~DRB1*14:04g~DQB1*05:03g	0.000491034		A*01:01g~B*35:01g~C*04:01g~DRB1*10:01g~DQB1*05:01g	0.00051361		A*32:01g~B*07:02g~C*07:02g~DRB1*10:01g~DQB1*05:01g	0.000468236			A*24:02g~B*40:01g~C*12:03g~DRB1*11:01g~DQB1*03:01g	0.000480278			A*03:01g~B*55:01g~C*01:02g~DRB1*10:01g~DQB1*05:01g	0.000417079		A*03:01g~B*07:02g~C*07:02g~DRB1*13:01g~DQB1*06:03g	0.000402207
A*24:02g~B*07:02g~C*07:02g~DRB1*13:01g~DQB1*06:03g	0.00043168		A*01:01g~B*15:05~C*03:03g~DRB1*11:01g~DQB1*03:01g	0.000480287		A*31:12~B*51:01g~C*15:02g~DRB1*11:01g~DQB1*03:01g	0.000458605		A*24:02g~B*52:01g~C*12:02g~DRB1*13:01g~DQB1*06:03g	0.000460372		A*02:01g~B*51:01g~C*16:02g~DRB1*01:01g~DQB1*05:01g	0.000516305		A*01:01g~B*40:06g~C*12:02g~DRB1*15:01g~DQB1*06:01g	0.000443282		A*32:01g~B*35:01g~C*04:01g~DRB1*14:04g~DQB1*05:03g	0.000489606		A*24:02g~B*35:03g~C*04:01g~DRB1*13:01g~DQB1*06:03g	0.000512138		A*11:01g~B*51:01g~C*16:02g~DRB1*04:03g~DQB1*03:02g	0.000466656			A*68:01g~B*18:01g~C*07:01g~DRB1*15:01g~DQB1*06:01g	0.000479958			A*11:01g~B*52:01g~C*12:02g~DRB1*07:01g~DQB1*03:03g	0.000416635		A*24:02g~B*40:06g~C*12:02g~DRB1*14:04g~DQB1*05:03g	0.000401362
A*11:01g~B*13:01g~C*04:03g~DRB1*04:02g~DQB1*03:02g	0.00043126		A*24:17~B*15:02g~C*08:01g~DRB1*08:03g~DQB1*03:01g	0.000479512		A*11:01g~B*52:01g~C*07:02g~DRB1*11:06g~DQB1*03:01g	0.000457077		A*24:02g~B*40:06g~C*15:02g~DRB1*04:03g~DQB1*03:02g	0.00046028		A*11:01g~B*08:01g~C*07:02g~DRB1*03:01g~DQB1*02:01g	0.000513052		A*24:02g~B*51:01g~C*14:02g~DRB1*14:04g~DQB1*05:03g	0.000442719		A*03:01g~B*08:01g~C*07:02g~DRB1*03:01g~DQB1*02:01g	0.000488369		A*01:01g~B*15:17g~C*07:01g~DRB1*13:01g~DQB1*06:03g	0.000511632		A*01:01g~B*07:02g~C*07:02g~DRB1*13:01g~DQB1*06:03g	0.00046406			A*33:03g~B*58:01g~C*03:02g~DRB1*10:01g~DQB1*05:01g	0.00047939			A*03:01g~B*40:06g~C*15:02g~DRB1*14:04g~DQB1*05:03g	0.000416457		A*02:01g~B*40:06g~C*15:02g~DRB1*15:01g~DQB1*06:01g	0.000401082
A*11:01g~B*52:04~C*12:02g~DRB1*15:02g~DQB1*06:01g	0.000431088		A*02:11g~B*51:01g~C*15:02g~DRB1*09:01g~DQB1*03:03g	0.000477999		A*03:01g~B*35:03g~C*04:01g~DRB1*10:01g~DQB1*05:01g	0.000456643		A*11:01g~B*15:25g~C*07:26g~DRB1*04:03g~DQB1*03:02g	0.000459673		A*03:01g~B*58:01g~C*03:02g~DRB1*15:01g~DQB1*06:01g	0.00051185		A*11:01g~B*40:06g~C*15:02g~DRB1*07:01g~DQB1*03:03g	0.00044078		A*68:01g~B*13:01g~C*04:03g~DRB1*15:01g~DQB1*06:01g	0.000488193		A*32:01g~B*44:02g~C*05:01g~DRB1*08:03g~DQB1*03:01g	0.000511603		A*24:02g~B*15:01g~C*03:03g~DRB1*13:01g~DQB1*06:03g	0.00046357			A*11:01g~B*35:03g~C*12:03g~DRB1*15:02g~DQB1*06:01g	0.000476205			A*24:02g~B*40:06g~C*12:02g~DRB1*14:04g~DQB1*05:03g	0.000416241		A*11:01g~B*35:03g~C*04:01g~DRB1*07:01g~DQB1*03:03g	0.000400913
A*24:02g~B*35:05g~C*04:01g~DRB1*12:02g~DQB1*03:01g	0.000429138		A*01:01g~B*35:03g~C*04:01g~DRB1*14:01g~DQB1*05:03g	0.000477104		A*33:03g~B*58:01g~C*03:02g~DRB1*15:01g~DQB1*06:01g	0.000456239		A*33:03g~B*51:01g~C*14:02g~DRB1*14:04g~DQB1*05:03g	0.000459025		A*02:01g~B*15:01g~C*04:01g~DRB1*15:02g~DQB1*06:01g	0.000509482		A*24:02g~B*18:01g~C*07:01g~DRB1*14:04g~DQB1*05:03g	0.000440731		A*02:11g~B*51:01g~C*16:02g~DRB1*01:01g~DQB1*05:01g	0.000487289		A*24:02g~B*51:06~C*14:02g~DRB1*15:01g~DQB1*05:02g	0.000511054		A*24:02g~B*40:06g~C*15:02g~DRB1*15:06~DQB1*05:02g	0.000461733			A*24:02g~B*13:01g~C*04:03g~DRB1*15:01g~DQB1*05:02g	0.000473641			A*02:01g~B*51:01g~C*15:02g~DRB1*13:01g~DQB1*06:03g	0.000414615		A*02:05g~B*50:01g~C*06:02g~DRB1*03:01g~DQB1*02:01g	0.000400488
A*11:01g~B*58:01g~C*03:02g~DRB1*15:02g~DQB1*05:03g	0.000425727		A*24:02g~B*51:01g~C*15:02g~DRB1*11:01g~DQB1*03:01g	0.00047487		A*24:02g~B*51:01g~C*15:02g~DRB1*04:02g~DQB1*03:02g	0.000455907		A*11:01g~B*40:06g~C*15:02g~DRB1*03:01g~DQB1*02:01g	0.000456926		A*02:01g~B*15:18g~C*07:04g~DRB1*04:01g~DQB1*03:02g	0.000501184		A*03:01g~B*51:01g~C*14:02g~DRB1*09:01g~DQB1*03:03g	0.000440354		A*11:01g~B*35:01g~C*04:01g~DRB1*14:04g~DQB1*05:03g	0.00048704		A*24:02g~B*52:01g~C*12:02g~DRB1*14:04g~DQB1*05:03g	0.000510305		A*02:01g~B*07:02g~C*07:02g~DRB1*07:01g~DQB1*02:01g	0.000460942			A*11:01g~B*50:01g~C*06:02g~DRB1*07:01g~DQB1*02:01g	0.000472989			A*01:01g~B*37:01g~C*06:02g~DRB1*03:01g~DQB1*02:01g	0.000413058		A*31:01g~B*40:06g~C*15:02g~DRB1*15:01g~DQB1*06:01g	0.000399723
[truncated: 25,487 more rows]

[truncated: 7 more sheets: S14_HF_6loc, S15+S16_HF differences, S17_LD, S18_HWE, S19_GD, S20+S21_MP, S22_HF_CumulatedFreq]
